# Supplementary material for: Inhibition of protein N-myristoylation blocks Plasmodium falciparum intraerythrocytic development, egress and invasion
Source: PLoS Biol. 2021 Oct 25;19(10):e3001408. doi: 10.1371/journal.pbio.3001408 (PMC8544853; doi:10.1371/journal.pbio.3001408)
Supplement: S1 Data — The data for experiments summarized in the figures are included in a single Excel file as individual worksheets for Figs 1A, 1B, 4, 5C, 8B and 8C and S1 Fig. (XLSX) [file pbio.3001408.s010.xlsx]

## Sheet: Fig 1AB
				Figure 1B		Figure 1A
Name	Blood sample	Hours post invasion	RBC/Single Cells/450_50-UV-B-A, FSC-A subset | Freq. of Parent	Ring stage parasitemia	Schizont stage parasitemia	Parasite Ratio
45hPI_DMSO_Blood1_Rep1	RBC1	45	0.0315	0.0036	0.0265
45hPI_DMSO_Blood1_Rep2	RBC1	45	0.0328	0.0033	0.0283
45hPI_DMSO_Blood1_Rep3	RBC1	45	0.032	0.0029	0.0279
45hPI_IMP-1002_Blood1_Rep1	RBC1	45	0.0238	0.0032	0.0199
45hPI_IMP-1002_Blood1_Rep2	RBC1	45	0.0263	0.0031	0.0225
45hPI_IMP-1002_Blood1_Rep3	RBC1	45	0.023	0.0033	0.0191
45hPI_DMSO_Blood2_Rep1	RBC2	45	0.0419	0.0046	0.036
45hPI_DMSO_Blood2_Rep2	RBC2	45	0.0417	0.0054	0.0347
45hPI_DMSO_Blood2_Rep3	RBC2	45	0.0386	0.0048	0.0327
45hPI_IMP-1002_Blood2_Rep1	RBC2	45	0.0379	0.0053	0.0313
45hPI_IMP-1002_Blood2_Rep2	RBC2	45	0.0363	0.0052	0.0302
45hPI_IMP-1002_Blood2_Rep3	RBC2	45	0.0349	0.005	0.0288
53hPI_DMSO_Blood1_Rep1	RBC1	53	0.187	0.179	0.0068	6.75472
53hPI_DMSO_Blood1_Rep2	RBC1	53	0.189	0.181	0.0067	6.39576
53hPI_DMSO_Blood1_Rep3	RBC1	53	0.189	0.181	0.0064	6.48746
53hPI_IMP-1002_Blood1_Rep1	RBC1	53	0.0282	0.007	0.0203	0.351759
53hPI_IMP-1002_Blood1_Rep2	RBC1	53	0.0277	0.0062	0.0207	0.275556
53hPI_IMP-1002_Blood1_Rep3	RBC1	53	0.0263	0.0051	0.0203	0.267016
53hPI_DMSO_Blood2_Rep1	RBC2	53	0.223	0.214	0.0078	5.94444
53hPI_DMSO_Blood2_Rep2	RBC2	53	0.23	0.22	0.0085	6.34006
53hPI_DMSO_Blood2_Rep3	RBC2	53	0.233	0.223	0.0087	6.81957
53hPI_IMP-1002_Blood2_Rep1	RBC2	53	0.0402	0.009	0.0299	0.28754
53hPI_IMP-1002_Blood2_Rep2	RBC2	53	0.0404	0.0085	0.0308	0.281457
53hPI_IMP-1002_Blood2_Rep3	RBC2	53	0.0399	0.0089	0.0298	0.309028
73hPI_DMSO_Blood1_Rep1	RBC1	73	0.222	0.212	0.0047	8
73hPI_DMSO_Blood1_Rep2	RBC1	73	0.215	0.204	0.0047	7.20848
73hPI_DMSO_Blood1_Rep3	RBC1	73	0.218	0.208	0.005	7.4552
73hPI_IMP-1002_Blood1_Rep1	RBC1	73	0.0249	0.007	0.0171	0.351759
73hPI_IMP-1002_Blood1_Rep2	RBC1	73	0.0239	0.0061	0.0171	0.271111
73hPI_IMP-1002_Blood1_Rep3	RBC1	73	0.0238	0.0058	0.0169	0.303665
73hPI_DMSO_Blood2_Rep1	RBC2	73	0.256	0.239	0.0057	6.63889
73hPI_DMSO_Blood2_Rep2	RBC2	73	0.269	0.254	0.0055	7.31988
73hPI_DMSO_Blood2_Rep3	RBC2	73	0.267	0.25	0.0056	7.64526
73hPI_IMP-1002_Blood2_Rep1	RBC2	73	0.0331	0.0084	0.0235	0.268371
73hPI_IMP-1002_Blood2_Rep2	RBC2	73	0.0332	0.0076	0.0244	0.251656
73hPI_IMP-1002_Blood2_Rep3	RBC2	73	0.034	0.0076	0.025	0.263889
Red Blood Cell Only_Blood1_Rep1	RBC1		0.0009	0.0007	0.00014
Red Blood Cell Only_Blood1_Rep2	RBC1		0.00066	0.00058	0
Red Blood Cell Only_Blood1_Rep3	RBC1		0.00062	0.00058	0
Red Blood Cell Only_Blood2_Rep1	RBC2		0.0017	0.0017	0
Red Blood Cell Only_Blood2_Rep2	RBC2		0.0017	0.0017	0
Red Blood Cell Only_Blood2_Rep3	RBC2		0.0022	0.002	2e-05

## Sheet: Fig 4
Protein	Expt	Glycine	Alanine	Total	% Glycine	% Alanine
GAP45	1	2267	0	2267	100	0
	2	2178	6	2184	99.7253	0.274725
	3	2398	5	2403	99.7919	0.208073
ARO	1	1998	14	2012	99.3042	0.695825
	2	1987	16	2003	99.2012	0.798802
CDPK1	1	43	0	43	100	0
	2	7	1	8	87.5	12.5
S9C	1	1400	52	1452	96.4187	3.58127
	2	1789	20	1809	98.8944	1.10558
TRP	1	1495	832	2327	64.2458	35.7542
	2	1103	900	2003	55.0674	44.9326
ISP3	1	450	210	660	68.1818	31.8182
	2	453	120	573	79.0576	20.9424

## Sheet: Fig 5C
		Cycle 0		Cycle 1		Cycle 2
Name	Blood sample	Parasitaemia	Parasitaemia (%)	Parasitaemia	Parasitaemia (%)	Parasitaemia	Parasitaemia (%)
c_GAP45[WT] DMSO	RBC1	0.0013	0.13	0.0102	1.02	0.0532	5.32
c_GAP45[WT] DMSO	RBC1			0.0085	0.85	0.0556	5.56
c_GAP45[WT] DMSO	RBC1			0.0107	1.07	0.0576	5.76
c_GAP45[WT] RAPA	RBC1	0.0013	0.13	0.0108	1.08	0.0585	5.85
c_GAP45[WT] RAPA	RBC1			0.012	1.2	0.0642	6.42
c_GAP45[WT] RAPA	RBC1			0.0123	1.23	0.064	6.4
i_deltaGAP45 DMSO	RBC1	0.00091	0.091	0.0094	0.94	0.0601	6.01
i_deltaGAP45 DMSO	RBC1			0.01	1	0.0594	5.94
i_deltaGAP45 DMSO	RBC1			0.0092	0.92	0.0581	5.81
i_deltaGAP45 RAPA	RBC1	0.00098	0.098	0.00036	0.036	0.0022	0.22
i_deltaGAP45 RAPA	RBC1			0.00034	0.034	0.0022	0.22
i_deltaGAP45 RAPA	RBC1			0.0004	0.04	0.0022	0.22
c_GAP45[G2A]_1 DMSO	RBC1	0.0012	0.12	0.0097	0.97	0.0596	5.96
c_GAP45[G2A]_1 DMSO	RBC1			0.011	1.1	0.0628	6.28
c_GAP45[G2A]_1 DMSO	RBC1			0.0111	1.11	0.0624	6.24
c_GAP45[G2A]_1 RAPA	RBC1	0.001	0.1	0.00067	0.067	0.0023	0.23
c_GAP45[G2A]_1 RAPA	RBC1			0.00054	0.054	0.0023	0.23
c_GAP45[G2A]_1 RAPA	RBC1			0.00039	0.039	0.0022	0.22
c_GAP45[G2A]_2 DMSO	RBC1	0.0013	0.13	0.0114	1.14	0.0582	5.82
c_GAP45[G2A]_2 DMSO	RBC1			0.012	1.2	0.0575	5.75
c_GAP45[G2A]_2 DMSO	RBC1			0.012	1.2	0.0564	5.64
c_GAP45[G2A]_2 RAPA	RBC1	0.00093	0.093	0.00095	0.095	0.005	0.5
c_GAP45[G2A]_2 RAPA	RBC1			0.00074	0.074	0.0048	0.48
c_GAP45[G2A]_2 RAPA	RBC1			0.00088	0.088	0.0045	0.45
c_GAP45[WT] DMSO	RBC2	0.00083	0.083	0.0083	0.83	0.0435	4.35
c_GAP45[WT] DMSO	RBC2			0.009	0.9	0.0491	4.91
c_GAP45[WT] DMSO	RBC2			0.0089	0.89	0.0479	4.79
c_GAP45[WT] RAPA	RBC2	0.00094	0.094	0.0102	1.02	0.0514	5.14
c_GAP45[WT] RAPA	RBC2			0.0096	0.96	0.0556	5.56
c_GAP45[WT] RAPA	RBC2			0.0103	1.03	0.0546	5.46
i_deltaGAP45 DMSO	RBC2	0.0011	0.11	0.009	0.9	0.0482	4.82
i_deltaGAP45 DMSO	RBC2			0.0083	0.83	0.0497	4.97
i_deltaGAP45 DMSO	RBC2			0.0078	0.78	0.0505	5.05
i_deltaGAP45 RAPA	RBC2	0.00094	0.094	0.00045	0.045	0.0017	0.17
i_deltaGAP45 RAPA	RBC2			0.0003	0.03	0.0015	0.15
i_deltaGAP45 RAPA	RBC2			0.00024	0.024	0.0017	0.17
c_GAP45[G2A]_1 DMSO	RBC2	0.0011	0.11	0.0092	0.92	0.0512	5.12
c_GAP45[G2A]_1 DMSO	RBC2			0.01	1	0.0517	5.17
c_GAP45[G2A]_1 DMSO	RBC2			0.0094	0.94	0.0525	5.25
c_GAP45[G2A]_1 RAPA	RBC2	0.00084	0.084	0.00034	0.034	0.0023	0.23
c_GAP45[G2A]_1 RAPA	RBC2			0.0005	0.05	0.0018	0.18
c_GAP45[G2A]_1 RAPA	RBC2			0.0004	0.04	0.0019	0.19
c_GAP45[G2A]_2 DMSO	RBC2	0.0015	0.15	0.0122	1.22	0.0596	5.96
c_GAP45[G2A]_2 DMSO	RBC2			0.012	1.2	0.0679	6.79
c_GAP45[G2A]_2 DMSO	RBC2			0.012	1.2	0.0624	6.24
c_GAP45[G2A]_2 RAPA	RBC2	0.0012	0.12	0.0009	0.09	0.0054	0.54
c_GAP45[G2A]_2 RAPA	RBC2			0.00061	0.061	0.0054	0.54
c_GAP45[G2A]_2 RAPA	RBC2			0.00083	0.083	0.0053	0.53
c_GAP45[WT] DMSO	RBC3	0.0011	0.11	0.0108	1.08	0.0638	6.38
c_GAP45[WT] DMSO	RBC3			0.0114	1.14	0.0654	6.54
c_GAP45[WT] DMSO	RBC3			0.01	1	0.0648	6.48
c_GAP45[WT] RAPA	RBC3	0.0011	0.11	0.012	1.2	0.0697	6.97
c_GAP45[WT] RAPA	RBC3			0.0127	1.27	0.0726	7.26
c_GAP45[WT] RAPA	RBC3			0.013	1.3	0.0777	7.77
i_deltaGAP45 DMSO	RBC3	0.0014	0.14	0.011	1.1	0.0677	6.77
i_deltaGAP45 DMSO	RBC3			0.0107	1.07	0.0691	6.91
i_deltaGAP45 DMSO	RBC3			0.0109	1.09	0.0661	6.61
i_deltaGAP45 RAPA	RBC3	0.0012	0.12	0.00044	0.044	0.0021	0.21
i_deltaGAP45 RAPA	RBC3			0.0004	0.04	0.0022	0.22
i_deltaGAP45 RAPA	RBC3			0.00047	0.047	0.0022	0.22
c_GAP45[G2A]_1 DMSO	RBC3	0.0011	0.11	0.0118	1.18	0.0698	6.98
c_GAP45[G2A]_1 DMSO	RBC3			0.0117	1.17	0.0714	7.14
c_GAP45[G2A]_1 DMSO	RBC3			0.0122	1.22	0.0737	7.37
c_GAP45[G2A]_1 RAPA	RBC3	0.0011	0.11	0.00062	0.062	0.0025	0.25
c_GAP45[G2A]_1 RAPA	RBC3			0.00055	0.055	0.0026	0.26
c_GAP45[G2A]_1 RAPA	RBC3			0.00057	0.057	0.0027	0.27
c_GAP45[G2A]_2 DMSO	RBC3	0.0013	0.13	0.0132	1.32	0.0635	6.35
c_GAP45[G2A]_2 DMSO	RBC3			0.0127	1.27	0.0705	7.05
c_GAP45[G2A]_2 DMSO	RBC3			0.0145	1.45	0.0675	6.75
c_GAP45[G2A]_2 RAPA	RBC3	0.0015	0.15	0.00089	0.089	0.0052	0.52
c_GAP45[G2A]_2 RAPA	RBC3			0.0011	0.11	0.0056	0.56
c_GAP45[G2A]_2 RAPA	RBC3			0.001	0.1	0.0054	0.54
	RBC1	3e-05	0.003	2e-05	0.002	2e-05	0.002
	RBC1			0	0	0	0
	RBC1			0	0	0	0
	RBC2	0	0	0	0	0	0
	RBC2			0	0	0	0
	RBC2			1e-05	0.001	0	0
	RBC3	0	0	1e-05	0.001	0	0
	RBC3			2e-05	0.002	4e-05	0.004
	RBC3			3e-05	0.003	0	0

## Sheet: Fig 8BC
Name	Blood sample	Replicate	Hours Post Invasion	Parasitaemia	Rings	Schizonts	Parasitaemia	Rings	Schizonts	Rings of whole	Schizonts of whole	Parasitaemia	Rings	Schizonts	Rings of whole	Schizonts of whole	Parasite ratio	Average parasite ratio
c_GAP45[WT] DMSO	RBC1	1	0	0.0144	0.156	0.813	1.44	15.6	81.3	0.27	1.16	1.41333	18.8	78.5667	0.303333	1.10333	4.52778	4.46669
c_GAP45[WT] DMSO	RBC1	2	0	0.0135	0.173	0.808	1.35	17.3	80.8	0.26	1.09						4.54815
c_GAP45[WT] DMSO	RBC1	3	0	0.0145	0.235	0.736	1.45	23.5	73.6	0.38	1.06						4.32414
c_GAP45[WT] DMSO	RBC2	1	0	0.0168	0.237	0.733	1.68	23.7	73.3	0.45	1.22	1.64	20.3	77.0667	0.38	1.25333	4.17857	4.36913
c_GAP45[WT] DMSO	RBC2	2	0	0.0164	0.216	0.764	1.64	21.6	76.4	0.39	1.25						4.34756
c_GAP45[WT] DMSO	RBC2	3	0	0.016	0.156	0.815	1.6	15.6	81.5	0.3	1.29						4.58125
c_GAP45[WT] DMSO	RBC3	1	0	0.0147	0.129	0.841	1.47	12.9	84.1	0.23	1.23	1.47333	15.8667	80.9333	0.276667	1.18667	4.78912	4.76698
c_GAP45[WT] DMSO	RBC3	2	0	0.0146	0.193	0.771	1.46	19.3	77.1	0.33	1.12						4.75342
c_GAP45[WT] DMSO	RBC3	3	0	0.0149	0.154	0.816	1.49	15.4	81.6	0.27	1.21						4.75839
c_GAP45[WT] RAPA	RBC1	1	0	0.0099	0.236	0.721	0.99	23.6	72.1	0.28	0.71	0.97	23.5	73.2333	0.263333	0.706667	4.57576	4.76203
c_GAP45[WT] RAPA	RBC1	2	0	0.0087	0.21	0.771	0.87	21	77.1	0.2	0.67						5.31034
c_GAP45[WT] RAPA	RBC1	3	0	0.0105	0.259	0.705	1.05	25.9	70.5	0.31	0.74						4.4
c_GAP45[WT] RAPA	RBC2	1	0	0.0108	0.22	0.749	1.08	22	74.9	0.27	0.81	1.14	25.4667	71.2333	0.326667	0.81	4.84259	4.55722
c_GAP45[WT] RAPA	RBC2	2	0	0.0117	0.261	0.709	1.17	26.1	70.9	0.34	0.83						4.48718
c_GAP45[WT] RAPA	RBC2	3	0	0.0117	0.283	0.679	1.17	28.3	67.9	0.37	0.79						4.34188
c_GAP45[WT] RAPA	RBC3	1	0	0.0113	0.221	0.753	1.13	22.1	75.3	0.28	0.85	1.1	24.4667	72.9	0.296667	0.8	4.75221	4.73482
c_GAP45[WT] RAPA	RBC3	2	0	0.0111	0.282	0.691	1.11	28.2	69.1	0.34	0.77						4.61261
c_GAP45[WT] RAPA	RBC3	3	0	0.0106	0.231	0.743	1.06	23.1	74.3	0.27	0.78						4.83962
i_deltaGAP45 DMSO	RBC1	1	0	0.0137	0.105	0.877	1.37	10.5	87.7	0.17	1.2	1.34667	11.2767	86.3	0.183333	1.16	4.28467	4.39227
i_deltaGAP45 DMSO	RBC1	2	0	0.0129	0.142	0.835	1.29	14.2	83.5	0.21	1.07						4.7907
i_deltaGAP45 DMSO	RBC1	3	0	0.0138	0.0913	0.877	1.38	9.13	87.7	0.17	1.21						4.10145
i_deltaGAP45 DMSO	RBC2	1	0	0.0161	0.0946	0.889	1.61	9.46	88.9	0.18	1.42	1.6	11.22	86.7333	0.213333	1.38333	4.26708	4.27769
i_deltaGAP45 DMSO	RBC2	2	0	0.0157	0.122	0.858	1.57	12.2	85.8	0.22	1.35						4.33758
i_deltaGAP45 DMSO	RBC2	3	0	0.0162	0.12	0.855	1.62	12	85.5	0.24	1.38						4.2284
i_deltaGAP45 DMSO	RBC3	1	0	0.016	0.103	0.88	1.6	10.3	88	0.19	1.4	1.57667	11.1333	86.7	0.21	1.36333	4.06875	4.16781
i_deltaGAP45 DMSO	RBC3	2	0	0.015	0.101	0.873	1.5	10.1	87.3	0.19	1.31						4.37333
i_deltaGAP45 DMSO	RBC3	3	0	0.0163	0.13	0.848	1.63	13	84.8	0.25	1.38						4.06135
i_deltaGAP45 RAPA	RBC1	1	0	0.0136	0.188	0.771	1.36	18.8	77.1	0.31	1.05	1.32333	16.3333	79.6	0.27	1.05333	0.948529	0.987971
i_deltaGAP45 RAPA	RBC1	2	0	0.013	0.171	0.784	1.3	17.1	78.4	0.28	1.02						1.01538
i_deltaGAP45 RAPA	RBC1	3	0	0.0131	0.131	0.833	1.31	13.1	83.3	0.22	1.09						1
i_deltaGAP45 RAPA	RBC2	1	0	0.0147	0.103	0.87	1.47	10.3	87	0.19	1.28	1.47	13.8667	83.1	0.25	1.22	1.03401	1.00312
i_deltaGAP45 RAPA	RBC2	2	0	0.0158	0.175	0.796	1.58	17.5	79.6	0.32	1.25						0.879747
i_deltaGAP45 RAPA	RBC2	3	0	0.0136	0.138	0.827	1.36	13.8	82.7	0.24	1.13						1.09559
i_deltaGAP45 RAPA	RBC3	1	0	0.0133	0.144	0.815	1.33	14.4	81.5	0.25	1.08	1.28	14.2667	82.2333	0.23	1.05333	1.00752	1.06335
i_deltaGAP45 RAPA	RBC3	2	0	0.0123	0.133	0.828	1.23	13.3	82.8	0.21	1.02						1.07317
i_deltaGAP45 RAPA	RBC3	3	0	0.0128	0.151	0.824	1.28	15.1	82.4	0.23	1.06						1.10938
c_GAP45[G2A]_2_DMSO	RBC1	1	0	0.0192	0.264	0.701	1.92	26.4	70.1	0.57	1.34	1.80333	25.8667	70.8667	0.526667	1.27333	2.89062	3.03497
c_GAP45[G2A]_2_DMSO	RBC1	2	0	0.0181	0.286	0.684	1.81	28.6	68.4	0.57	1.23						3
c_GAP45[G2A]_2_DMSO	RBC1	3	0	0.0168	0.226	0.741	1.68	22.6	74.1	0.44	1.25						3.21429
c_GAP45[G2A]_2_DMSO	RBC2	1	0	0.0121	0.26	0.717	1.21	26	71.7	0.34	0.87	1.26667	24.4667	72	0.353333	0.913333	6.78512	6.43156
c_GAP45[G2A]_2_DMSO	RBC2	2	0	0.0124	0.256	0.704	1.24	25.6	70.4	0.37	0.87						6.43548
c_GAP45[G2A]_2_DMSO	RBC2	3	0	0.0135	0.218	0.739	1.35	21.8	73.9	0.35	1						6.07407
c_GAP45[G2A]_2_DMSO	RBC3	1	0	0.008	0.18	0.77	0.8	18	77	0.18	0.61	0.793333	17.8667	77.6333	0.176667	0.613333	6.625	6.66154
c_GAP45[G2A]_2_DMSO	RBC3	2	0	0.0078	0.193	0.76	0.78	19.3	76	0.19	0.59						6.88462
c_GAP45[G2A]_2_DMSO	RBC3	3	0	0.008	0.163	0.799	0.8	16.3	79.9	0.16	0.64						6.475
c_GAP45[G2A]_2_RAPA	RBC1	1	0	0.0088	0.218	0.744	0.88	21.8	74.4	0.23	0.66	0.9	23.3667	72.7667	0.246667	0.653333	1.09091	1.06367
c_GAP45[G2A]_2_RAPA	RBC1	2	0	0.0088	0.236	0.726	0.88	23.6	72.6	0.24	0.64						1.06818
c_GAP45[G2A]_2_RAPA	RBC1	3	0	0.0094	0.247	0.713	0.94	24.7	71.3	0.27	0.66						1.03191
c_GAP45[G2A]_2_RAPA	RBC2	1	0	0.009	0.275	0.683	0.9	27.5	68.3	0.28	0.61	0.81	19.9333	75.6667	0.196667	0.606667	1.24444	1.29239
c_GAP45[G2A]_2_RAPA	RBC2	2	0	0.0081	0.195	0.76	0.81	19.5	76	0.19	0.62						1.2716
c_GAP45[G2A]_2_RAPA	RBC2	3	0	0.0072	0.128	0.827	0.72	12.8	82.7	0.12	0.59						1.36111
c_GAP45[G2A]_2_RAPA	RBC3	1	0	0.011	0.161	0.828	1.1	16.1	82.8	0.19	0.91	0.976667	17.1333	80.2	0.196667	0.78	0.790909	0.980863
c_GAP45[G2A]_2_RAPA	RBC3	2	0	0.011	0.218	0.759	1.1	21.8	75.9	0.27	0.84						0.781818
c_GAP45[G2A]_2_RAPA	RBC3	3	0	0.0073	0.135	0.819	0.73	13.5	81.9	0.13	0.59						1.36986
c_GAP45[G2A]_1_DMSO	RBC1	1	0	0.01	0.171	0.809	1	17.1	80.9	0.19	0.81	1.06	17.3333	80.9667	0.2	0.86	4.8	4.47626
c_GAP45[G2A]_1_DMSO	RBC1	2	0	0.0107	0.194	0.791	1.07	19.4	79.1	0.22	0.85						4.4486
c_GAP45[G2A]_1_DMSO	RBC1	3	0	0.0111	0.155	0.829	1.11	15.5	82.9	0.19	0.92						4.18018
c_GAP45[G2A]_1_DMSO	RBC2	1	0	0.0134	0.202	0.765	1.34	20.2	76.5	0.31	1.02	1.32667	20.1	77.3667	0.296667	1.02333	3.97015	4.03493
c_GAP45[G2A]_1_DMSO	RBC2	2	0	0.0136	0.189	0.786	1.36	18.9	78.6	0.29	1.07						3.84559
c_GAP45[G2A]_1_DMSO	RBC2	3	0	0.0128	0.212	0.77	1.28	21.2	77	0.29	0.98						4.28906
c_GAP45[G2A]_1_DMSO	RBC3	1	0	0.0125	0.219	0.754	1.25	21.9	75.4	0.31	0.94	1.24	20.4667	76.9	0.29	0.95	4.344	4.6268
c_GAP45[G2A]_1_DMSO	RBC3	2	0	0.0131	0.242	0.732	1.31	24.2	73.2	0.35	0.96						4.25191
c_GAP45[G2A]_1_DMSO	RBC3	3	0	0.0116	0.153	0.821	1.16	15.3	82.1	0.21	0.95						5.28448
c_GAP45[G2A]_1_RAPA	RBC1	1	0	0.0092	0.126	0.859	0.92	12.6	85.9	0.13	0.79	0.956667	16.8333	81.4333	0.18	0.776667	1.28261	1.19235
c_GAP45[G2A]_1_RAPA	RBC1	2	0	0.0102	0.216	0.775	1.02	21.6	77.5	0.23	0.79						1.06863
c_GAP45[G2A]_1_RAPA	RBC1	3	0	0.0093	0.163	0.809	0.93	16.3	80.9	0.18	0.75						1.22581
c_GAP45[G2A]_1_RAPA	RBC2	1	0	0.0119	0.159	0.803	1.19	15.9	80.3	0.23	0.95	1.19667	16.9	79.8333	0.24	0.953333	1.05042	1.07918
c_GAP45[G2A]_1_RAPA	RBC2	2	0	0.0115	0.182	0.785	1.15	18.2	78.5	0.25	0.9						1.13913
c_GAP45[G2A]_1_RAPA	RBC2	3	0	0.0125	0.166	0.807	1.25	16.6	80.7	0.24	1.01						1.048
c_GAP45[G2A]_1_RAPA	RBC3	1	0	0.0124	0.168	0.809	1.24	16.8	80.9	0.24	1	1.27667	22.7333	75.1333	0.323333	0.956667	1.01613	0.950419
c_GAP45[G2A]_1_RAPA	RBC3	2	0	0.0123	0.241	0.736	1.23	24.1	73.6	0.33	0.91						0.96748
c_GAP45[G2A]_1_RAPA	RBC3	3	0	0.0136	0.273	0.709	1.36	27.3	70.9	0.4	0.96						0.867647
c_GAP45[WT] DMSO	RBC1	1	4	0.0387	0.816	0.153	3.87	81.6	15.3	3.28	0.59	3.73	82.4	14.8667	3.17667	0.556667
c_GAP45[WT] DMSO	RBC1	2	4	0.0368	0.801	0.17	3.68	80.1	17	3.06	0.63
c_GAP45[WT] DMSO	RBC1	3	4	0.0364	0.855	0.123	3.64	85.5	12.3	3.19	0.45
c_GAP45[WT] DMSO	RBC2	1	4	0.0419	0.835	0.137	4.19	83.5	13.7	3.61	0.58	4.25333	81.9333	15.3	3.59667	0.653333
c_GAP45[WT] DMSO	RBC2	2	4	0.0429	0.812	0.164	4.29	81.2	16.4	3.58	0.7
c_GAP45[WT] DMSO	RBC2	3	4	0.0428	0.811	0.158	4.28	81.1	15.8	3.6	0.68
c_GAP45[WT] DMSO	RBC3	1	4	0.0402	0.791	0.177	4.02	79.1	17.7	3.31	0.71	3.91667	81.4667	15.9667	3.29	0.626667
c_GAP45[WT] DMSO	RBC3	2	4	0.0403	0.812	0.162	4.03	81.2	16.2	3.38	0.65
c_GAP45[WT] DMSO	RBC3	3	4	0.037	0.841	0.14	3.7	84.1	14	3.18	0.52
c_GAP45[WT] RAPA	RBC1	1	4	0.0262	0.837	0.131	2.62	83.7	13.1	2.28	0.34	2.55667	83.6	13.7667	2.20333	0.35
c_GAP45[WT] RAPA	RBC1	2	4	0.0253	0.84	0.137	2.53	84	13.7	2.18	0.35
c_GAP45[WT] RAPA	RBC1	3	4	0.0252	0.831	0.145	2.52	83.1	14.5	2.15	0.36
c_GAP45[WT] RAPA	RBC2	1	4	0.0293	0.816	0.155	2.93	81.6	15.5	2.47	0.45	2.93	81.4667	15.4667	2.47333	0.453333
c_GAP45[WT] RAPA	RBC2	2	4	0.0288	0.83	0.146	2.88	83	14.6	2.46	0.42
c_GAP45[WT] RAPA	RBC2	3	4	0.0298	0.798	0.163	2.98	79.8	16.3	2.49	0.49
c_GAP45[WT] RAPA	RBC3	1	4	0.0279	0.82	0.159	2.79	82	15.9	2.34	0.44	2.77	83	15.0333	2.35333	0.413333
c_GAP45[WT] RAPA	RBC3	2	4	0.0283	0.835	0.145	2.83	83.5	14.5	2.42	0.41
c_GAP45[WT] RAPA	RBC3	3	4	0.0269	0.835	0.147	2.69	83.5	14.7	2.3	0.39
i_deltaGAP45 DMSO	RBC1	1	4	0.0241	0.648	0.313	2.41	64.8	31.3	1.65	0.75	2.5	65.7	30.8333	1.73	0.766667
i_deltaGAP45 DMSO	RBC1	2	4	0.0259	0.659	0.31	2.59	65.9	31	1.79	0.8
i_deltaGAP45 DMSO	RBC1	3	4	0.025	0.664	0.302	2.5	66.4	30.2	1.75	0.75
i_deltaGAP45 DMSO	RBC2	1	4	0.03	0.627	0.338	3	62.7	33.8	1.99	1.01	2.91333	63.6333	33.4667	1.94	0.973333
i_deltaGAP45 DMSO	RBC2	2	4	0.029	0.656	0.322	2.9	65.6	32.2	1.97	0.93
i_deltaGAP45 DMSO	RBC2	3	4	0.0284	0.626	0.344	2.84	62.6	34.4	1.86	0.98
i_deltaGAP45 DMSO	RBC3	1	4	0.0299	0.637	0.329	2.99	63.7	32.9	2.01	0.98	2.83667	64.8333	31.8333	1.93333	0.903333
i_deltaGAP45 DMSO	RBC3	2	4	0.029	0.642	0.325	2.9	64.2	32.5	1.96	0.94
i_deltaGAP45 DMSO	RBC3	3	4	0.0262	0.666	0.301	2.62	66.6	30.1	1.83	0.79
i_deltaGAP45 RAPA	RBC1	1	4	0.0124	0.231	0.738	1.24	23.1	73.8	0.32	0.91	1.21333	23.9667	72.7	0.33	0.883333
i_deltaGAP45 RAPA	RBC1	2	4	0.0125	0.226	0.74	1.25	22.6	74	0.33	0.93
i_deltaGAP45 RAPA	RBC1	3	4	0.0115	0.262	0.703	1.15	26.2	70.3	0.34	0.81
i_deltaGAP45 RAPA	RBC2	1	4	0.0127	0.382	0.569	1.27	38.2	56.9	0.55	0.72	1.27667	34.6333	60.7	0.503333	0.773333
i_deltaGAP45 RAPA	RBC2	2	4	0.0127	0.325	0.631	1.27	32.5	63.1	0.47	0.8
i_deltaGAP45 RAPA	RBC2	3	4	0.0129	0.332	0.621	1.29	33.2	62.1	0.49	0.8
i_deltaGAP45 RAPA	RBC3	1	4	0.0144	0.38	0.571	1.44	38	57.1	0.62	0.82	1.40667	36.7333	59.2	0.576667	0.83
i_deltaGAP45 RAPA	RBC3	2	4	0.0134	0.345	0.622	1.34	34.5	62.2	0.51	0.83
i_deltaGAP45 RAPA	RBC3	3	4	0.0144	0.377	0.583	1.44	37.7	58.3	0.6	0.84
c_GAP45[G2A]_2_DMSO	RBC1	1	4	0.035	0.824	0.146	3.5	82.4	14.6	2.99	0.51	3.40333	82.1667	14.5333	2.90667	0.496667
c_GAP45[G2A]_2_DMSO	RBC1	2	4	0.0319	0.825	0.141	3.19	82.5	14.1	2.74	0.45
c_GAP45[G2A]_2_DMSO	RBC1	3	4	0.0352	0.816	0.149	3.52	81.6	14.9	2.99	0.53
c_GAP45[G2A]_2_DMSO	RBC2	1	4	0.0509	0.794	0.175	5.09	79.4	17.5	4.2	0.89	5.26667	78.9333	17.4667	4.35	0.916667
c_GAP45[G2A]_2_DMSO	RBC2	2	4	0.0553	0.801	0.161	5.53	80.1	16.1	4.64	0.89
c_GAP45[G2A]_2_DMSO	RBC2	3	4	0.0518	0.773	0.188	5.18	77.3	18.8	4.21	0.97
c_GAP45[G2A]_2_DMSO	RBC3	1	4	0.0342	0.811	0.154	3.42	81.1	15.4	2.9	0.53	3.29667	80.6667	16	2.77	0.53
c_GAP45[G2A]_2_DMSO	RBC3	2	4	0.0355	0.792	0.165	3.55	79.2	16.5	2.96	0.59
c_GAP45[G2A]_2_DMSO	RBC3	3	4	0.0292	0.817	0.161	2.92	81.7	16.1	2.45	0.47
c_GAP45[G2A]_2_RAPA	RBC1	1	4	0.013	0.611	0.293	1.3	61.1	29.3	0.92	0.38	1.11	57.9667	33	0.746667	0.363333
c_GAP45[G2A]_2_RAPA	RBC1	2	4	0.0098	0.573	0.319	0.98	57.3	31.9	0.67	0.31
c_GAP45[G2A]_2_RAPA	RBC1	3	4	0.0105	0.555	0.378	1.05	55.5	37.8	0.65	0.4
c_GAP45[G2A]_2_RAPA	RBC2	1	4	0.0143	0.613	0.315	1.43	61.3	31.5	0.98	0.45	1.43	61.8	30.3	0.996667	0.43
c_GAP45[G2A]_2_RAPA	RBC2	2	4	0.014	0.629	0.301	1.4	62.9	30.1	0.98	0.42
c_GAP45[G2A]_2_RAPA	RBC2	3	4	0.0146	0.612	0.293	1.46	61.2	29.3	1.03	0.42
c_GAP45[G2A]_2_RAPA	RBC3	1	4	0.012	0.55	0.363	1.2	55	36.3	0.76	0.43	1.16333	58.5667	32.8667	0.776667	0.38
c_GAP45[G2A]_2_RAPA	RBC3	2	4	0.011	0.593	0.323	1.1	59.3	32.3	0.74	0.35
c_GAP45[G2A]_2_RAPA	RBC3	3	4	0.0119	0.614	0.3	1.19	61.4	30	0.83	0.36
c_GAP45[G2A]_1_DMSO	RBC1	1	4	0.027	0.829	0.146	2.7	82.9	14.6	2.31	0.39	2.64667	82.2	15.6667	2.23333	0.413333
c_GAP45[G2A]_1_DMSO	RBC1	2	4	0.0261	0.82	0.162	2.61	82	16.2	2.19	0.42
c_GAP45[G2A]_1_DMSO	RBC1	3	4	0.0263	0.817	0.162	2.63	81.7	16.2	2.2	0.43
c_GAP45[G2A]_1_DMSO	RBC2	1	4	0.0312	0.81	0.164	3.12	81	16.4	2.61	0.51	2.95	81.1333	16.7333	2.46	0.49
c_GAP45[G2A]_1_DMSO	RBC2	2	4	0.0289	0.806	0.178	2.89	80.6	17.8	2.38	0.51
c_GAP45[G2A]_1_DMSO	RBC2	3	4	0.0284	0.818	0.16	2.84	81.8	16	2.39	0.45
c_GAP45[G2A]_1_DMSO	RBC3	1	4	0.033	0.792	0.184	3.3	79.2	18.4	2.69	0.61	3.18333	80.3333	17.5	2.62667	0.56
c_GAP45[G2A]_1_DMSO	RBC3	2	4	0.0317	0.815	0.166	3.17	81.5	16.6	2.65	0.53
c_GAP45[G2A]_1_DMSO	RBC3	3	4	0.0308	0.803	0.175	3.08	80.3	17.5	2.54	0.54
c_GAP45[G2A]_1_RAPA	RBC1	1	4	0.0122	0.603	0.33	1.22	60.3	33	0.82	0.4	1.23333	59.0333	34.5333	0.806667	0.423333
c_GAP45[G2A]_1_RAPA	RBC1	2	4	0.0118	0.6	0.342	1.18	60	34.2	0.78	0.4
c_GAP45[G2A]_1_RAPA	RBC1	3	4	0.013	0.568	0.364	1.3	56.8	36.4	0.82	0.47
c_GAP45[G2A]_1_RAPA	RBC2	1	4	0.014	0.559	0.357	1.4	55.9	35.7	0.9	0.49	1.50333	57.3333	34.6	0.986667	0.516667
c_GAP45[G2A]_1_RAPA	RBC2	2	4	0.0156	0.549	0.367	1.56	54.9	36.7	0.99	0.57
c_GAP45[G2A]_1_RAPA	RBC2	3	4	0.0155	0.612	0.314	1.55	61.2	31.4	1.07	0.49
c_GAP45[G2A]_1_RAPA	RBC3	1	4	0.0162	0.575	0.342	1.62	57.5	34.2	1.07	0.56	1.59	56.9	34.9667	1.03667	0.556667
c_GAP45[G2A]_1_RAPA	RBC3	2	4	0.017	0.597	0.33	1.7	59.7	33	1.14	0.56
c_GAP45[G2A]_1_RAPA	RBC3	3	4	0.0145	0.535	0.377	1.45	53.5	37.7	0.9	0.55
c_GAP45[WT] DMSO	RBC1	1	24	0.0652	0.928	0.053	6.52	92.8	5.3	6.17	0.34	6.31	92.0667	5.54333	5.96	0.343333
c_GAP45[WT] DMSO	RBC1	2	24	0.0614	0.918	0.0527	6.14	91.8	5.27	5.82	0.32
c_GAP45[WT] DMSO	RBC1	3	24	0.0627	0.916	0.0606	6.27	91.6	6.06	5.89	0.37
c_GAP45[WT] DMSO	RBC2	1	24	0.0702	0.924	0.0561	7.02	92.4	5.61	6.62	0.38	7.16	91.9333	5.89	6.73333	0.413333
c_GAP45[WT] DMSO	RBC2	2	24	0.0713	0.917	0.0614	7.13	91.7	6.14	6.69	0.43
c_GAP45[WT] DMSO	RBC2	3	24	0.0733	0.917	0.0592	7.33	91.7	5.92	6.89	0.43
c_GAP45[WT] DMSO	RBC3	1	24	0.0704	0.906	0.067	7.04	90.6	6.7	6.57	0.46	7.02333	91.1	6.29	6.58	0.433333
c_GAP45[WT] DMSO	RBC3	2	24	0.0694	0.914	0.0614	6.94	91.4	6.14	6.51	0.42
c_GAP45[WT] DMSO	RBC3	3	24	0.0709	0.913	0.0603	7.09	91.3	6.03	6.66	0.42
c_GAP45[WT] RAPA	RBC1	1	24	0.0453	0.921	0.0464	4.53	92.1	4.64	4.32	0.21	4.59	91.3667	5.46667	4.34	0.25
c_GAP45[WT] RAPA	RBC1	2	24	0.0462	0.913	0.0606	4.62	91.3	6.06	4.34	0.28
c_GAP45[WT] RAPA	RBC1	3	24	0.0462	0.907	0.057	4.62	90.7	5.7	4.36	0.26
c_GAP45[WT] RAPA	RBC2	1	24	0.0523	0.93	0.05	5.23	93	5	4.97	0.26	5.18667	92.4	5.25667	4.91667	0.266667
c_GAP45[WT] RAPA	RBC2	2	24	0.0525	0.925	0.0506	5.25	92.5	5.06	4.99	0.26
c_GAP45[WT] RAPA	RBC2	3	24	0.0508	0.917	0.0571	5.08	91.7	5.71	4.79	0.28
c_GAP45[WT] RAPA	RBC3	1	24	0.0537	0.909	0.0618	5.37	90.9	6.18	5.04	0.33	5.20667	90.8667	6.13	4.88667	0.313333
c_GAP45[WT] RAPA	RBC3	2	24	0.0512	0.907	0.0613	5.12	90.7	6.13	4.8	0.31
c_GAP45[WT] RAPA	RBC3	3	24	0.0513	0.91	0.0608	5.13	91	6.08	4.82	0.3
i_deltaGAP45 DMSO	RBC1	1	24	0.0587	0.92	0.0653	5.87	92	6.53	5.49	0.37	5.90333	91.8	6.32	5.53	0.36
i_deltaGAP45 DMSO	RBC1	2	24	0.0618	0.922	0.0579	6.18	92.2	5.79	5.82	0.35
i_deltaGAP45 DMSO	RBC1	3	24	0.0566	0.912	0.0664	5.66	91.2	6.64	5.28	0.36
i_deltaGAP45 DMSO	RBC2	1	24	0.0687	0.92	0.0629	6.87	92	6.29	6.43	0.42	6.84333	92.1	5.88	6.43667	0.393333
i_deltaGAP45 DMSO	RBC2	2	24	0.0681	0.921	0.0543	6.81	92.1	5.43	6.44	0.36
i_deltaGAP45 DMSO	RBC2	3	24	0.0685	0.922	0.0592	6.85	92.2	5.92	6.44	0.4
i_deltaGAP45 DMSO	RBC3	1	24	0.0651	0.923	0.0636	6.51	92.3	6.36	6.09	0.4	6.56333	92.2	6.03333	6.16333	0.38
i_deltaGAP45 DMSO	RBC3	2	24	0.0656	0.928	0.0546	6.56	92.8	5.46	6.2	0.34
i_deltaGAP45 DMSO	RBC3	3	24	0.0662	0.915	0.0628	6.62	91.5	6.28	6.2	0.4
i_deltaGAP45 RAPA	RBC1	1	24	0.0129	0.21	0.756	1.29	21	75.6	0.32	0.95	1.30667	19.5333	77.3	0.296667	0.983333
i_deltaGAP45 RAPA	RBC1	2	24	0.0132	0.189	0.779	1.32	18.9	77.9	0.29	1
i_deltaGAP45 RAPA	RBC1	3	24	0.0131	0.187	0.784	1.31	18.7	78.4	0.28	1
i_deltaGAP45 RAPA	RBC2	1	24	0.0152	0.601	0.342	1.52	60.1	34.2	0.99	0.51	1.46667	57.5333	37.2	0.916667	0.526667
i_deltaGAP45 RAPA	RBC2	2	24	0.0139	0.57	0.379	1.39	57	37.9	0.86	0.51
i_deltaGAP45 RAPA	RBC2	3	24	0.0149	0.555	0.395	1.49	55.5	39.5	0.9	0.56
i_deltaGAP45 RAPA	RBC3	1	24	0.0134	0.572	0.386	1.34	57.2	38.6	0.82	0.49	1.36	57.3	38.4333	0.84	0.503333
i_deltaGAP45 RAPA	RBC3	2	24	0.0132	0.554	0.413	1.32	55.4	41.3	0.78	0.53
i_deltaGAP45 RAPA	RBC3	3	24	0.0142	0.593	0.354	1.42	59.3	35.4	0.92	0.49
c_GAP45[G2A]_2_DMSO	RBC1	1	24	0.0555	0.905	0.0655	5.55	90.5	6.55	5.19	0.36	5.46	90.3667	6.76	5.09333	0.36
c_GAP45[G2A]_2_DMSO	RBC1	2	24	0.0543	0.902	0.0695	5.43	90.2	6.95	5.06	0.37
c_GAP45[G2A]_2_DMSO	RBC1	3	24	0.054	0.904	0.0678	5.4	90.4	6.78	5.03	0.35
c_GAP45[G2A]_2_DMSO	RBC2	1	24	0.0821	0.898	0.0733	8.21	89.8	7.33	7.61	0.59	8.13	90.0333	7.17333	7.54667	0.573333
c_GAP45[G2A]_2_DMSO	RBC2	2	24	0.0798	0.904	0.0664	7.98	90.4	6.64	7.45	0.52
c_GAP45[G2A]_2_DMSO	RBC2	3	24	0.082	0.899	0.0755	8.2	89.9	7.55	7.58	0.61
c_GAP45[G2A]_2_DMSO	RBC3	1	24	0.053	0.907	0.0675	5.3	90.7	6.75	4.94	0.35	5.28333	90.7	6.41333	4.94667	0.333333
c_GAP45[G2A]_2_DMSO	RBC3	2	24	0.0537	0.907	0.0636	5.37	90.7	6.36	5.03	0.34
c_GAP45[G2A]_2_DMSO	RBC3	3	24	0.0518	0.907	0.0613	5.18	90.7	6.13	4.87	0.31
c_GAP45[G2A]_2_RAPA	RBC1	1	24	0.0096	0.672	0.263	0.96	67.2	26.3	0.71	0.25	0.956667	67	26.4	0.706667	0.25
c_GAP45[G2A]_2_RAPA	RBC1	2	24	0.0094	0.665	0.272	0.94	66.5	27.2	0.69	0.25
c_GAP45[G2A]_2_RAPA	RBC1	3	24	0.0097	0.673	0.257	0.97	67.3	25.7	0.72	0.25
c_GAP45[G2A]_2_RAPA	RBC2	1	24	0.0112	0.658	0.267	1.12	65.8	26.7	0.82	0.3	1.04333	65.7667	28.0667	0.753333	0.29
c_GAP45[G2A]_2_RAPA	RBC2	2	24	0.0103	0.675	0.282	1.03	67.5	28.2	0.74	0.29
c_GAP45[G2A]_2_RAPA	RBC2	3	24	0.0098	0.64	0.293	0.98	64	29.3	0.7	0.28
c_GAP45[G2A]_2_RAPA	RBC3	1	24	0.0087	0.632	0.268	0.87	63.2	26.8	0.64	0.23	0.91	63.3667	28.8333	0.65	0.26
c_GAP45[G2A]_2_RAPA	RBC3	2	24	0.0086	0.636	0.294	0.86	63.6	29.4	0.61	0.25
c_GAP45[G2A]_2_RAPA	RBC3	3	24	0.01	0.633	0.303	1	63.3	30.3	0.7	0.3
c_GAP45[G2A]_1_DMSO	RBC1	1	24	0.048	0.913	0.0562	4.8	91.3	5.62	4.53	0.27	4.73333	90.5667	6.18333	4.44	0.29
c_GAP45[G2A]_1_DMSO	RBC1	2	24	0.0476	0.904	0.0617	4.76	90.4	6.17	4.46	0.29
c_GAP45[G2A]_1_DMSO	RBC1	3	24	0.0464	0.9	0.0676	4.64	90	6.76	4.33	0.31
c_GAP45[G2A]_1_DMSO	RBC2	1	24	0.0532	0.924	0.0484	5.32	92.4	4.84	5.07	0.26	5.34667	91.8667	5.26	5.07	0.28
c_GAP45[G2A]_1_DMSO	RBC2	2	24	0.0523	0.911	0.0577	5.23	91.1	5.77	4.93	0.3
c_GAP45[G2A]_1_DMSO	RBC2	3	24	0.0549	0.921	0.0517	5.49	92.1	5.17	5.21	0.28
c_GAP45[G2A]_1_DMSO	RBC3	1	24	0.0543	0.895	0.0725	5.43	89.5	7.25	5.04	0.39	5.71	90.2333	5.93	5.37667	0.333333
c_GAP45[G2A]_1_DMSO	RBC3	2	24	0.0557	0.898	0.0578	5.57	89.8	5.78	5.25	0.32
c_GAP45[G2A]_1_DMSO	RBC3	3	24	0.0613	0.914	0.0476	6.13	91.4	4.76	5.84	0.29
c_GAP45[G2A]_1_RAPA	RBC1	1	24	0.0118	0.663	0.275	1.18	66.3	27.5	0.86	0.32	1.13667	67.5333	26.8	0.836667	0.3
c_GAP45[G2A]_1_RAPA	RBC1	2	24	0.0109	0.679	0.262	1.09	67.9	26.2	0.81	0.28
c_GAP45[G2A]_1_RAPA	RBC1	3	24	0.0114	0.684	0.267	1.14	68.4	26.7	0.84	0.3
c_GAP45[G2A]_1_RAPA	RBC2	1	24	0.0125	0.679	0.271	1.25	67.9	27.1	0.91	0.34	1.29	68.7	26.2	0.953333	0.336667
c_GAP45[G2A]_1_RAPA	RBC2	2	24	0.0131	0.685	0.253	1.31	68.5	25.3	0.98	0.33
c_GAP45[G2A]_1_RAPA	RBC2	3	24	0.0131	0.697	0.262	1.31	69.7	26.2	0.97	0.34
c_GAP45[G2A]_1_RAPA	RBC3	1	24	0.0126	0.694	0.25	1.26	69.4	25	0.95	0.31	1.21	69.1	25.5333	0.903333	0.306667
c_GAP45[G2A]_1_RAPA	RBC3	2	24	0.0119	0.686	0.263	1.19	68.6	26.3	0.88	0.31
c_GAP45[G2A]_1_RAPA	RBC3	3	24	0.0118	0.693	0.253	1.18	69.3	25.3	0.88	0.3
Blood 1	RBC1	1	0	0.0012	1	0	0.12	100	0	0.12	0
Blood 1	RBC1	2	0	0.001	0.981	0	0.1	98.1	0	0.1	0
Blood 1	RBC1	3	0	0.0014	0.985	0	0.14	98.5	0	0.14	0
Blood 2	RBC2	1	0	0.00048	0.875	0.0417	0.048	87.5	4.17	0.046	0.002
Blood 2	RBC2	2	0	0.0017	0.954	0	0.17	95.4	0	0.17	0
Blood 2	RBC2	3	0	0.00058	0.966	0	0.058	96.6	0	0.058	0
Blood 3	RBC3	1	0	0.00056	0.857	0.0357	0.056	85.7	3.57	0.054	0.002
Blood 3	RBC3	2	0	0.00068	0.941	0	0.068	94.1	0	0.068	0
Blood 3	RBC3	3	0	0.00072	0.944	0	0.072	94.4	0	0.072	0

## Sheet: Fig S1
Sample	Replicate	Parasitemia
RBC 45h PI		0.0017			Average	Standard Deviation
starting ring stages		0.0171		DMSO 45h PI	0.0216667	0.0329983
DMSO 45h PI	1	0.0213		IMP-1002 45h PI	0.0237333	0.326735
DMSO 45h PI	2	0.0216
DMSO 45h PI	3	0.0221		DMSO 51h PI	0.0736667	0.200721
IMP-1002 45h PI	1	0.0236		IMP-1002 51h PI	0.0221	0.146969
IMP-1002 45h PI	2	0.0278
IMP-1002 45h PI	3	0.0198		DMSO 76h PI	0.115333	0.20548
DMSO 51h PI	1	0.0739		IMP-1002 76h PI	0.0147667	0.209974
DMSO 51h PI	2	0.0711
DMSO 51h PI	3	0.076
IMP-1002 51h PI	1	0.0221
IMP-1002 51h PI	2	0.0203
IMP-1002 51h PI	3	0.0239
DMSO 76h PI	1	0.118
DMSO 76h PI	2	0.113
DMSO 76h PI	3	0.115
IMP-1002 76h PI	1	0.0129
IMP-1002 76h PI	2	0.0137
IMP-1002 76h PI	3	0.0177
