# Supplementary material for: Inhibition of protein N-myristoylation blocks Plasmodium falciparum intraerythrocytic development, egress and invasion
Source: PLoS Biol. 2021 Oct 25;19(10):e3001408. doi: 10.1371/journal.pbio.3001408 (PMC8544853; doi:10.1371/journal.pbio.3001408)
Supplement: S2 Data — These data underpin Fig 3A. (XLSX) [file pbio.3001408.s011.xlsx]

## Sheet: Proteins eluted, Neutravidin
Significant	-LOG(P-value)	Difference	Protein IDs	Majority protein IDs	Protein names	Gene names	Symbol color	Symbol type	Symbol size	Show label	Only identified by site	Reverse	Potential contaminant	Student's T-test Significant IMP_DMSO	Student's T-test significant	Nterm	note	description	Prediction NMTs 1S tool	Prediction NMTs 1S 1W tool	Prediction NMTs 2S tools	GPI anchor	Known NMTs	Protein abbreviation	Protein name	Peptides	Razor + unique peptides	Unique peptides	Sequence coverage [%]	Unique + razor sequence coverage [%]	Unique sequence coverage [%]	Mol. weight [kDa]	Q-value	Score	Intensity	MS/MS count	-Log Student's T-test p-value IMP_DMSO	Student's T-test q-value IMP_DMSO	Student's T-test Difference IMP_DMSO	Student's T-test Test statistic IMP_DMSO	LFQ intensity DMSO1	LFQ intensity DMSO2	LFQ intensity DMSO3	LFQ intensity IMP1	LFQ intensity IMP2	LFQ intensity IMP3
+	3.01256	-2.41257	PF3D7_0217500.1-p1	PF3D7_0217500.1-p1			Color2 [A=255, R=255, G=0, B=255]	10	10					+	IMP_DMSO	G		calcium-dependent protein kinase 1					+	CDPK1	Calcium-dependent protein kinase 1	37	37	37	50.2	50.2	50.2	60.799	0	224.34	26282000000	223	3.01256	0	-2.41257	-3.10064	4.46668	5.03413	5.18256	2.5213	2.75897	2.1654
+	2.0439	-3.50999	PF3D7_0403800.1-p1	PF3D7_0403800.1-p1			Color2 [A=255, R=255, G=0, B=255]	10	10					+	IMP_DMSO	G	putative	alpha/beta hydrolase					+	A/B hydrolase S9C	Alpha/beta hydrolase, putative (Sophie protease)	7	7	7	12.3	12.3	12.3	83.376	0	19.629	763130000	20	2.0439	0	-3.50999	-2.82941	-1.01021	-0.0753727	0.276938	-3.31714	-2.98978	-5.03169
+	3.66057	-2.9722	PF3D7_0414900.1-p1	PF3D7_0414900.1-p1			Color2 [A=255, R=255, G=0, B=255]	10	10					+	IMP_DMSO	G		armadillo-domain containing rhoptry protein					+	ARO	Armadillo-domain containing rhoptry protein	15	15	15	57.5	57.5	57.5	30.818	0	209.76	16686000000	121	3.66057	0	-2.9722	-4.05352	3.78896	4.15982	4.13969	0.81646	1.45377	0.90164
+	2.41405	-2.5577	PF3D7_0631000.1-p1;PF3D7_0601600.1-p1	PF3D7_0631000.1-p1;PF3D7_0601600.1-p1			Color2 [A=255, R=255, G=0, B=255]	10	10					+	IMP_DMSO	G	putative	tetratricopeptide repeat protein		+			+	TRP-putative	Tetratricopeptide repeat protein, putative	4	4	4	22.8	22.8	22.8	33.498	0	23.621	251780000	7	2.41405	0	-2.5577	-2.76378	-1.81389	-1.31807	-1.40528	-3.41632	-4.00671	-4.78731
+	2.17941	-2.05068	PF3D7_0816200.1-p1	PF3D7_0816200.1-p1			Color2 [A=255, R=255, G=0, B=255]	10	10					+	IMP_DMSO	G	putative	vacuolar protein sorting-associated protein 2					+	VSP2	Vacuolar protein-sorting protein	4	4	4	21.5	21.5	21.5	24.827	0	9.5606	281830000	5	2.17941	0	-2.05068	-2.28859	-2.21767	-1.29351	-0.934546	-3.62163	-3.32563	-3.65053
+	3.79254	-2.09022	PF3D7_0920500.1-p1	PF3D7_0920500.1-p1			Color2 [A=255, R=255, G=0, B=255]	10	10					+	IMP_DMSO	G	putative	ADP-ribosylation factor					+	ADP-R factor-like	ADP-ribosylation factor-like protein	9	9	9	42.4	42.4	42.4	22.115	0	30.98	3041600000	40	3.79254	0	-2.09022	-3.2068	1.58359	1.81451	2.04141	-0.398014	-0.140642	-0.292503
+	2.65106	-1.42293	PF3D7_1020900.1-p1;F5H0C7;F5H423;P84077;P61204;F5H1V1;F5H6T5;F8WDB3;C9JPM4;C9J1Z8;P61204-2;P84085;P18085	PF3D7_1020900.1-p1			Color2 [A=255, R=255, G=0, B=255]	10	10					+	IMP_DMSO	G		ADP-ribosylation factor					+	ARF1	ADP-ribosylation factor	10	10	10	80.7	80.7	80.7	20.912	0	109.42	11771000000	114	2.65106	0	-1.42293	-2.02039	2.51942	2.76928	2.85079	1.01071	1.6218	1.23818
+	3.78368	-1.4514	PF3D7_1137300.1-p1	PF3D7_1137300.1-p1			Color2 [A=255, R=255, G=0, B=255]	10	10					+	IMP_DMSO	G	putative	CLPTM1 domain-containing protein					+	CLPTM1-D	CLPTM1 domain-containing protein, putative	18	18	18	30	30	30	81.606	0	58.766	4514400000	63	3.78368	0	-1.4514	-2.3952	2.2955	2.56132	2.25702	0.938402	0.833353	0.987883
+	3.85943	-3.06476	PF3D7_1222700.1-p1	PF3D7_1222700.1-p1			Color2 [A=255, R=255, G=0, B=255]	10	10					+	IMP_DMSO	G		glideosome-associated protein 45					+	Gap45	Glideosome-associated protein 45	18	18	18	70.1	70.1	70.1	23.632	0	127.53	35608000000	146	3.85943	0	-3.06476	-4.29213	5.32524	5.91351	5.76368	2.42158	2.83249	2.55408
+	4.89686	-1.36893	PF3D7_1237700.1-p1	PF3D7_1237700.1-p1			Color2 [A=255, R=255, G=0, B=255]	10	10					+	IMP_DMSO	G	unknown function	conserved protein					+	CP/UF	Conserved Plasmodium membrane protein	12	12	12	45.7	45.7	45.7	23.659	0	105.11	37598000000	173	4.89686	0	-1.36893	-2.47851	5.14694	5.18408	5.29518	3.85437	3.78664	3.87838
+	3.66951	-2.31542	PF3D7_1310600.1-p1	PF3D7_1310600.1-p1			Color2 [A=255, R=255, G=0, B=255]	10	10					+	IMP_DMSO	G		ras-related protein Rab-5B					+	Rab5b	ras-related protein Rab-5B, GTPase	5	5	5	26.1	26.1	26.1	23.365	0	16.552	554660000	15	3.66951	0	-2.31542	-3.40128	-0.707794	-0.506416	-0.532608	-3.16942	-2.58677	-2.93689
+	2.18023	-2.45625	PF3D7_1450000.1-p1	PF3D7_1450000.1-p1			Color2 [A=255, R=255, G=0, B=255]	10	10					+	IMP_DMSO	G	putative	serine/threonine protein kinase					+	S/T kinase	Serine/threonine protein kinase, putative	10	10	10	29.8	29.8	29.8	43.776	0	23.323	1389600000	22	2.18023	0	-2.45625	-2.5215	0.129904	1.04052	1.02517	-2.34352	-1.07563	-1.754
+	2.15234	-2.27467	PF3D7_1460600.1-p1	PF3D7_1460600.1-p1			Color2 [A=255, R=255, G=0, B=255]	10	10					+	IMP_DMSO	G		inner membrane complex sub-compartment protein 3					+	ISP3	IMC sub-compartment protein 3	11	11	11	74.3	74.3	74.3	17.117	0	144.94	40154000000	161	2.15234	0	-2.27467	-2.4018	4.64868	5.55873	5.72824	2.77663	3.62753	2.7075
	0.635363	-0.444021	PF3D7_0524700.1-p1	PF3D7_0524700.1-p1			Color2 [A=255, R=255, G=0, B=255]	10	8							G	putative	mitochondrial import receptor subunit TOM22					+	TOM22	mitochondrial import receptor subunit TOM22, putative	2	2	2	21.9	21.9	21.9	12.017	0	6.8382	732770000	9	0.635363	0.708	-0.444021	-0.544765	-1.28962	-0.268385	-0.673675	-1.05274	-1.39577	-1.11523
	1.47222	-0.651694	PF3D7_1011000.1-p1	PF3D7_1011000.1-p1			Color2 [A=255, R=255, G=0, B=255]	10	8							G		inner membrane complex sub-compartment protein 1					+	ISP1	IMC sub-compartment protein 1	7	7	7	52.1	52.1	52.1	16.585	0	113.23	1344500000	25	1.47222	0.349333	-0.651694	-0.924009	-0.30257	-0.250275	0.243404	-0.808262	-0.545008	-0.911253
	0.208459	-0.167952	PF3D7_1223100.1-p1	PF3D7_1223100.1-p1			Color2 [A=255, R=255, G=0, B=255]	10	8							G		cAMP-dependent protein kinase regulatory subunit					+	PKAr	cAMP-dependent protein kinase regulatory subunit	9	9	9	21.5	21.5	21.5	50.832	0	18.692	919880000	19	0.208459	0.971557	-0.167952	-0.206869	-0.509781	-1.26561	-0.339706	-0.841375	-0.669397	-1.10818
	1.3793	-1.49762	PF3D7_1328800.1-p1	PF3D7_1328800.1-p1			Color2 [A=255, R=255, G=0, B=255]	10	8							G		transcriptional regulatory protein sir2a					+	Sir2	Transcriptional regulatory protein	2	2	2	11	11	11	30.344	0	8.8533	196590000	6	1.3793	0.0654	-1.49762	-1.48754	-2.58704	-2.49005	-2.13647	-4.60555	-2.96465	-4.13622
	1.09405	-2.07783	PF3D7_1451700.1-p1	PF3D7_1451700.1-p1			Color2 [A=255, R=255, G=0, B=255]	10	8							G		calcineurin subunit B					+	CNB	Calcineurin subunit B	4	4	4	26.6	26.6	26.6	20.079	0	10.424	313230000	12	1.09405	0.0688421	-2.07783	-1.49165	-1.98219	-1.76538	-1.39816	-5.54604	-2.93548	-2.89768
+	2.69446	-2.60522	PF3D7_1008400.1-p1	PF3D7_1008400.1-p1			Color2 [A=255, R=255, G=0, B=255]	10	10					+	IMP_DMSO	G	putative	26S protease regulatory subunit 4					+			4	4	4	14.5	14.5	14.5	49.838	0	25.058	354900000	9	2.69446	0	-2.60522	-3.01462	-1.2908	-0.392126	-1.11233	-3.0681	-3.8531	-3.68971
+	4.21223	-1.42692	PF3D7_0321400.1-p1	PF3D7_0321400.1-p1			Color2 [A=255, R=128, G=128, B=128]	10	10					+	IMP_DMSO	G	putative	protein kinase								12	12	12	42	42	42	38.016	0	53.165	5042700000	67	4.21223	0	-1.42692	-2.45547	1.99505	2.20635	2.16465	0.722326	0.763094	0.599871
+	3.99665	-1.62456	PF3D7_0619700.1-p1	PF3D7_0619700.1-p1			Color2 [A=255, R=0, G=255, B=64]	10	10					+	IMP_DMSO	G	unknown function	conserved Plasmodium protein	+							8	8	8	12.3	12.3	12.3	76.558	0	13.519	224150000	13	3.99665	0	-1.62456	-2.68647	-1.97424	-2.10469	-1.96075	-3.45236	-3.75859	-3.70241
	0.311384	-0.150171	PF3D7_0102200.1-p1	PF3D7_0102200.1-p1			Color2 [A=255, R=128, G=128, B=128]	9	6							R		ring-infected erythrocyte surface antigen								9	9	4	8.1	8.1	4.3	126.52	0	16.276	682700000	22	0.311384	0.978487	-0.150171	-0.215475	-0.764658	-1.40267	-1.04809	-1.19807	-1.35111	-1.11675
	0.910527	-0.331764	PF3D7_0102500.1-p1	PF3D7_0102500.1-p1			Color2 [A=255, R=128, G=128, B=128]	9	6							K		erythrocyte binding antigen-181								9	9	9	7.1	7.1	7.1	181.15	0	21.222	430510000	13	0.910527	0.741852	-0.331764	-0.495106	-1.71649	-1.82974	-1.7532	-2.41183	-1.84298	-2.03992
	0.221742	0.101134	PF3D7_0103200.1-p1	PF3D7_0103200.1-p1			Color2 [A=255, R=128, G=128, B=128]	9	6							L		nucleoside transporter 4								6	6	6	11.8	11.8	11.8	50.01	0	42.498	2257000000	35	0.221742	0.959858	0.101134	0.149182	0.814446	0.519896	0.299862	0.695721	0.458323	0.783562
	0.529868	-0.204441	PF3D7_0103900.1-p1	PF3D7_0103900.1-p1			Color2 [A=255, R=128, G=128, B=128]	9	6							R		parasite-infected erythrocyte surface protein								12	12	12	24.5	24.5	24.5	67.801	0	52.276	1017000000	30	0.529868	0.95433	-0.204441	-0.30518	-0.452717	-0.614355	-0.439058	-1.01006	-0.643982	-0.465406
	0.112714	0.0634448	PF3D7_0104100.1-p1	PF3D7_0104100.1-p1			Color2 [A=255, R=128, G=128, B=128]	9	6							V	unknown function	conserved Plasmodium membrane protein								11	11	11	16.9	16.9	16.9	92.735	0	34.04	1391100000	39	0.112714	0.977537	0.0634448	0.0901109	-0.0209293	-0.445921	-0.105654	-0.191551	-0.362246	0.171627
	1.67201	-0.18629	PF3D7_0104200.1-p1	PF3D7_0104200.1-p1			Color2 [A=255, R=128, G=128, B=128]	9	6							S		StAR-related lipid transfer protein								11	11	11	33	33	33	53.626	0	30.878	3448300000	45	1.67201	0.913603	-0.18629	-0.338292	1.36693	1.26381	1.27372	1.08473	1.19185	1.06901
	0.0183962	0.00386365	PF3D7_0104800.1-p1	PF3D7_0104800.1-p1			Color2 [A=255, R=128, G=128, B=128]	9	6							S	putative	novel putative transporter 1								7	7	7	13.9	13.9	13.9	65.424	0	28.808	1698600000	30	0.0183962	1	0.00386365	0.00678043	0.141287	-0.0335884	0.15847	0.0543365	0.158987	0.064436
	0.6503	0.111653	PF3D7_0105200.1-p1	PF3D7_0105200.1-p1			Color2 [A=255, R=128, G=128, B=128]	9	6							R	putative	RAP protein								29	29	29	56.7	56.7	56.7	67.156	0	136.38	6583900000	111	0.6503	0.96256	0.111653	0.193297	2.01337	1.96967	1.99349	2.15669	2.2019	1.95289
	0.348128	0.172724	PF3D7_0106100.1-p1	PF3D7_0106100.1-p1			Color2 [A=255, R=128, G=128, B=128]	9	6							S	putative	V-type proton ATPase subunit C								4	4	4	10.4	10.4	10.4	45.259	0	4.8183	274160000	10	0.348128	0.997009	0.172724	0.244709	-2.30999	-3.00734	-2.62118	-2.55433	-2.44535	-2.42067
	0.834026	0.105666	PF3D7_0106300.1-p1	PF3D7_0106300.1-p1			Color2 [A=255, R=128, G=128, B=128]	9	6							E		calcium-transporting ATPase								38	38	38	35.3	35.3	35.3	139.41	0	269.46	22315000000	258	0.834026	0.940475	0.105666	0.189108	3.58563	3.68802	3.69415	3.73361	3.85341	3.69778
	0.543038	-0.413024	PF3D7_0106800.1-p1	PF3D7_0106800.1-p1			Color2 [A=255, R=128, G=128, B=128]	9	6							A		ras-related protein Rab-5C								6	6	6	42.5	42.5	42.5	24.3	0	57.103	2810400000	23	0.543038	0.739166	-0.413024	-0.494026	1.55421	0.62236	0.850357	0.235178	0.848356	0.704323
	0.0946779	0.0420926	PF3D7_0107500.1-p1	PF3D7_0107500.1-p1			Color2 [A=255, R=128, G=128, B=128]	9	6							F		lipid/sterol:H+ symporter								9	9	9	10.1	10.1	10.1	170.3	0	89.889	1010100000	24	0.0946779	0.987633	0.0420926	0.0638876	-0.96755	-0.627398	-0.735428	-0.886627	-0.490856	-0.826614
	0.210484	-0.146677	PF3D7_0108700.1-p1	PF3D7_0108700.1-p1			Color2 [A=255, R=128, G=128, B=128]	9	6							K	putative	secreted ookinete protein								5	5	5	6.4	6.4	6.4	135.62	0	18.8	538480000	16	0.210484	0.950281	-0.146677	-0.190471	-1.47656	-1.85755	-1.22541	-1.28927	-1.75134	-1.95895
	0.306872	0.105486	PF3D7_0112200.1-p1	PF3D7_0112200.1-p1			Color2 [A=255, R=128, G=128, B=128]	9	6							T		multidrug resistance-associated protein 1								38	38	38	21.6	21.6	21.6	214.44	0	146.99	8484800000	151	0.306872	0.963278	0.105486	0.164801	2.47476	2.10697	2.09518	2.31742	2.22777	2.44818
	0.368354	0.47224	PF3D7_0113000.1-p1	PF3D7_0113000.1-p1			Color2 [A=255, R=128, G=128, B=128]	9	6							N		glutamic acid-rich protein								2	2	2	3.1	3.1	3.1	79.794	0.0011038	2.6935	170040000	6	0.368354	0.801966	0.47224	0.455748	-2.85322	-2.87184	-3.92034	-1.93754	-3.09106	-3.20008
	0.499075	0.377277	PF3D7_0113900.1-p1	PF3D7_0113900.1-p1			Color2 [A=255, R=128, G=128, B=128]	9	6							N		CX3CL1-binding protein 1								3	3	3	14.4	14.4	14.4	28.233	0	8.1262	559260000	19	0.499075	0.799798	0.377277	0.454466	-0.957149	-1.87032	-1.68298	-1.10942	-1.44145	-0.827749
	0.00399454	-0.00187747	PF3D7_0114100.1-p1;PF3D7_0222100.1-p1;PF3D7_0101300.1-p1;PF3D7_1101700.1-p1;PF3D7_1039700.1-p1;PF3D7_0631400.1-p1;PF3D7_0601200.1-p1;PF3D7_0324100.1-p1;PF3D7_0701600.1-p1	PF3D7_0114100.1-p1;PF3D7_0222100.1-p1;PF3D7_0101300.1-p1;PF3D7_1101700.1-p1;PF3D7_1039700.1-p1;PF3D7_0631400.1-p1;PF3D7_0601200.1-p1			Color2 [A=255, R=128, G=128, B=128]	9	6							F		Pfmc-2TM Maurer's cleft two transmembrane protein								8	8	8	34.1	34.1	34.1	26.9	0	48.716	2508800000	42	0.00399454	1	-0.00187747	-0.00287166	1.02901	0.82856	0.719717	0.995521	0.609196	0.966938
	0.909303	-0.571088	PF3D7_0202000.1-p1	PF3D7_0202000.1-p1			Color2 [A=255, R=128, G=128, B=128]	9	6							K		knob-associated histidine-rich protein								10	10	10	17.1	17.1	17.1	71.302	0	62.472	2064100000	35	0.909303	0.626824	-0.571088	-0.720025	1.5326	1.0211	0.592794	0.522459	0.268496	0.642269
	0.191001	0.077596	PF3D7_0204100.1-p1	PF3D7_0204100.1-p1			Color2 [A=255, R=128, G=128, B=128]	9	6							I	unknown function	conserved Plasmodium protein								39	39	39	20.7	20.7	20.7	271.49	0	131.14	4618400000	111	0.191001	0.954669	0.077596	0.118359	1.77468	1.59845	1.39853	1.64119	1.49014	1.87311
	0.437034	-0.104249	PF3D7_0204200.1-p1	PF3D7_0204200.1-p1			Color2 [A=255, R=128, G=128, B=128]	9	6							F	unknown function	conserved Plasmodium protein								9	9	9	25.7	25.7	25.7	33.414	0	28.288	1271900000	44	0.437034	0.960257	-0.104249	-0.173101	-0.0446415	-0.331276	-0.31399	-0.314789	-0.416351	-0.271515
	0.325623	-0.103564	PF3D7_0204700.1-p1	PF3D7_0204700.1-p1			Color2 [A=255, R=128, G=128, B=128]	9	6							T		hexose transporter								10	10	10	13.9	13.9	13.9	56.416	0	135.86	8453000000	60	0.325623	0.963113	-0.103564	-0.164206	2.33863	2.5651	2.5845	2.56852	2.40107	2.20795
	0.0945926	0.0875079	PF3D7_0205500.1-p1	PF3D7_0205500.1-p1			Color2 [A=255, R=128, G=128, B=128]	9	6							A	putative	DNA-directed RNA polymerase II 16 kDa subunit								7	7	7	65.2	65.2	65.2	15.113	0	18.13	1238200000	21	0.0945926	0.962734	0.0875079	0.105365	-0.0910969	-0.928926	-1.09441	-0.40744	-0.648924	-0.795544
	0.59892	0.151213	PF3D7_0206800.1-p1	PF3D7_0206800.1-p1			Color2 [A=255, R=0, G=128, B=255]	9	8							K		merozoite surface protein 2				+				10	10	10	37.9	37.9	37.9	27.957	0	323.31	193370000000	426	0.59892	1	0.151213	0.24668	6.93514	7.14321	6.9279	6.99795	7.15851	7.30343
	0.0386999	-0.0485452	PF3D7_0206900.2-p1;PF3D7_0206900.1-p1	PF3D7_0206900.2-p1;PF3D7_0206900.1-p1			Color2 [A=255, R=0, G=128, B=255]	9	8							N		merozoite surface protein 5				+				5	5	5	36.4	36.4	36.4	29.533	0	22.19	1001400000	16	0.0386999	0.997462	-0.0485452	-0.0524299	-1.3226	-0.384399	-0.258129	-1.22687	-0.417248	-0.466642
	0.180135	0.11075	PF3D7_0207000.1-p1	PF3D7_0207000.1-p1			Color2 [A=255, R=0, G=128, B=255]	9	8							W		merozoite surface protein 4				+				3	3	3	7	7	7	30.548	0	8.0769	1343800000	20	0.180135	0.962192	0.11075	0.150915	-0.207287	0.242203	-0.557886	-0.117128	-0.00416374	-0.0694275
	0.954601	0.178958	PF3D7_0207500.1-p1	PF3D7_0207500.1-p1			Color2 [A=255, R=128, G=128, B=128]	9	6							I		serine repeat antigen 6								31	31	31	34	34	34	118.83	0	142.67	9119800000	134	0.954601	0.951331	0.178958	0.30448	2.54179	2.47961	2.29216	2.52699	2.67448	2.64897
	1.94354	0.768586	PF3D7_0207600.1-p1	PF3D7_0207600.1-p1			Color2 [A=255, R=128, G=128, B=128]	9	6							K		serine repeat antigen 5								22	22	22	24.6	24.6	24.6	111.77	0	67.258	1529100000	54	1.94354	0.1572	0.768586	1.14144	-0.343605	-0.33478	-0.7033	0.186554	0.182026	0.555494
	0.392542	1.082	PF3D7_0209800.1-p1	PF3D7_0209800.1-p1			Color2 [A=255, R=128, G=128, B=128]	9	6							A		ATP-dependent RNA helicase UAP56								5	5	5	19.7	19.7	19.7	52.223	0	26.052	717750000	13	0.392542	0.604162	1.082	0.650472	-4.38408	-0.976198	-0.866192	-0.709776	-1.13832	-1.13236
	0.510759	-0.657815	PF3D7_0210000.1-p1	PF3D7_0210000.1-p1			Color2 [A=255, R=128, G=128, B=128]	9	6							N		secretory complex protein 61 gamma subunit								2	2	2	51.9	51.9	51.9	9.2858	0	64.741	1978200000	20	0.510759	0.621789	-0.657815	-0.618079	0.556053	1.11781	-0.460398	0.00255966	0.134718	-0.897253
	0.788381	0.540152	PF3D7_0210100.1-p1	PF3D7_0210100.1-p1			Color2 [A=255, R=128, G=128, B=128]	9	6							S	putative	60S ribosomal protein L37ae								4	4	4	36.5	36.5	36.5	10.799	0	15.633	1832200000	27	0.788381	0.599116	0.540152	0.661777	0.652645	-0.0683823	-0.127808	0.962439	0.319555	0.794918
	0.392922	-0.322062	PF3D7_0210600.1-p1	PF3D7_0210600.1-p1			Color2 [A=255, R=128, G=128, B=128]	9	6							F	unknown function	conserved Plasmodium protein								9	9	9	20.4	20.4	20.4	53.674	0	33.075	2078800000	21	0.392922	0.877204	-0.322062	-0.380685	0.217934	0.601358	0.77046	-0.353008	0.280712	0.695862
	0.305911	0.352903	PF3D7_0210900.1-p1	PF3D7_0210900.1-p1			Color2 [A=255, R=128, G=128, B=128]	9	6							K	unknown function	conserved Plasmodium protein								3	3	3	12.7	12.7	12.7	32.541	0	6.1767	155770000	6	0.305911	0.888991	0.352903	0.363854	-3.18754	-2.79773	-4.25995	-2.72227	-3.28139	-3.18285
	1.81658	-0.428422	PF3D7_0214900.1-p1	PF3D7_0214900.1-p1			Color2 [A=255, R=128, G=128, B=128]	9	6							Q		rhoptry neck protein 6								11	11	11	14.1	14.1	14.1	112.2	0	29.369	2302400000	40	1.81658	0.613784	-0.428422	-0.70775	0.620476	0.672562	0.707428	0.0811844	0.430281	0.203733
	0.195033	0.152304	PF3D7_0215000.1-p1	PF3D7_0215000.1-p1			Color2 [A=255, R=128, G=128, B=128]	9	6							L		acyl-CoA synthetase								5	5	5	6.6	6.6	6.6	102.15	0	9.1565	251980000	10	0.195033	0.9479	0.152304	0.190418	-2.03806	-2.93867	-2.51573	-2.21442	-2.64264	-2.1785
	0.247913	0.131799	PF3D7_0216600.1-p1	PF3D7_0216600.1-p1			Color2 [A=255, R=128, G=128, B=128]	10	8							G		MtN3-like protein								2	2	2	3.4	3.4	3.4	77.593	0	3.1146	92257000	4	0.247913	0.941824	0.131799	0.185522	-3.65966	-3.96821	-4.15047	-3.89946	-3.99272	-3.49077
	0.0239583	-0.0154502	PF3D7_0217100.1-p1;K7ENJ4;K7EK77;P25705-2;P25705-3;P25705	PF3D7_0217100.1-p1			Color2 [A=255, R=128, G=128, B=128]	9	6							K	alpha subunit	ATP synthase F1								23	23	23	44.1	44.1	44.1	61.77	0	80.502	10706000000	113	0.0239583	1	-0.0154502	-0.0215885	3.15171	2.48022	2.79249	2.94108	2.61793	2.81905
	0.295833	-0.111586	PF3D7_0217800.1-p1	PF3D7_0217800.1-p1			Color2 [A=255, R=128, G=128, B=128]	9	6							P		40S ribosomal protein S26								5	5	5	40.2	40.2	40.2	12.508	0	9.5981	2719700000	18	0.295833	0.956604	-0.111586	-0.170901	1.13666	0.989662	1.11382	1.11791	0.676601	1.11088
	0.494025	0.314488	PF3D7_0218000.1-p1;E9PEP3;F5H5S0	PF3D7_0218000.1-p1			Color2 [A=255, R=128, G=128, B=128]	9	6							E	putative	replication factor C subunit 2								4	4	4	13.3	13.3	13.3	37.922	0	7.6231	116420000	11	0.494025	0.865353	0.314488	0.40442	-4.50425	-3.62388	-3.79464	-3.74402	-3.7068	-3.52848
	0.245661	-0.246153	PF3D7_0219400.2-p1;PF3D7_0219400.1-p1	PF3D7_0219400.2-p1;PF3D7_0219400.1-p1			Color2 [A=255, R=128, G=128, B=128]	9	6							D;P	putative	ribosome associated membrane protein RAMP4								5	5	5	35.8	35.8	35.8	7.4289	0	10.379	1285600000	22	0.245661	0.967059	-0.246153	-0.274689	-0.574207	0.579321	-0.210802	-0.35309	-0.644508	0.0534515
	0.250562	0.137016	PF3D7_0220000.1-p1	PF3D7_0220000.1-p1			Color2 [A=255, R=128, G=128, B=128]	9	6							T		liver stage antigen 3								24	24	24	18.5	18.5	18.5	175.66	0	118.68	12209000000	128	0.250562	0.954734	0.137016	0.191164	3.1266	2.74833	2.57741	3.06225	2.66984	3.13129
	1.41139	0.262831	PF3D7_0302500.1-p1	PF3D7_0302500.1-p1			Color2 [A=255, R=128, G=128, B=128]	9	6							V		cytoadherence linked asexual protein 3.1								36	36	7	27.7	27.7	8	167.24	0	137.21	6850500000	120	1.41139	0.806511	0.262831	0.44795	1.99216	1.98453	2.09802	2.16674	2.26123	2.43523
	3.1849	0.319425	PF3D7_0303000.1-p1	PF3D7_0303000.1-p1			Color2 [A=255, R=128, G=128, B=128]	9	6							R		N-ethylmaleimide-sensitive fusion protein								19	19	19	32.1	32.1	32.1	89.133	0	80.07	2706700000	73	3.1849	0.635246	0.319425	0.59906	0.487064	0.578686	0.513687	0.881546	0.816479	0.839687
	0.328866	-0.155127	PF3D7_0303400.1-p1	PF3D7_0303400.1-p1			Color2 [A=255, R=128, G=128, B=128]	9	6							N		palmitoyltransferase DHHC1								4	4	4	8.4	8.4	8.4	73.862	0	12.926	446770000	19	0.328866	0.973954	-0.155127	-0.223491	-1.2391	-1.73626	-1.65263	-1.73492	-1.88206	-1.47639
	0.262758	0.0353769	PF3D7_0303700.1-p1	PF3D7_0303700.1-p1			Color2 [A=255, R=128, G=128, B=128]	9	6							F		lipoamide acyltransferase component of branched-chain alpha-keto acid dehydrogenase complex								11	11	11	29.9	29.9	29.9	50.99	0	67.072	2477800000	32	0.262758	0.989378	0.0353769	0.0638912	0.448671	0.469284	0.501354	0.408543	0.579834	0.537064
	2.5905	0.364334	PF3D7_0304200.1-p1	PF3D7_0304200.1-p1			Color2 [A=255, R=128, G=128, B=128]	9	6							R		EH domain-containing protein								6	6	6	16	16	16	61.292	0	18.131	599100000	23	2.5905	0.598268	0.364334	0.657292	-1.61957	-1.73362	-1.55124	-1.26048	-1.29218	-1.25876
	0.282046	0.158301	PF3D7_0305000.1-p1	PF3D7_0305000.1-p1			Color2 [A=255, R=128, G=128, B=128]	9	6							K		elongation factor Ts								3	3	3	9.5	9.5	9.5	44.897	0	8.3955	171660000	12	0.282046	0.980147	0.158301	0.21803	-2.87676	-3.49329	-3.35808	-2.83552	-3.16607	-3.25163
	0.707294	-0.176943	PF3D7_0306400.1-p1	PF3D7_0306400.1-p1			Color2 [A=255, R=128, G=128, B=128]	9	6							I	putative	FAD-dependent glycerol-3-phosphate dehydrogenase								37	37	37	55.1	55.1	55.1	74.688	0	206.42	22554000000	205	0.707294	0.960145	-0.176943	-0.288089	4.10206	3.83352	3.91908	3.92493	3.75738	3.64151
	0.181637	-0.159964	PF3D7_0307100.1-p1	PF3D7_0307100.1-p1			Color2 [A=255, R=128, G=128, B=128]	9	6							S	putative	40S ribosomal protein S12								5	5	5	39.7	39.7	39.7	15.396	0	11.587	1655900000	28	0.181637	0.959593	-0.159964	-0.191503	0.833452	-0.16976	0.255894	0.480114	-0.0379715	-0.00244713
	0.321413	0.158371	PF3D7_0307200.1-p1	PF3D7_0307200.1-p1			Color2 [A=255, R=128, G=128, B=128]	9	6							A	putative	60S ribosomal protein L7								10	10	10	40.5	40.5	40.5	30.523	0	20.076	1285500000	26	0.321413	0.970636	0.158371	0.225565	0.0891495	-0.448603	-0.359255	-0.174702	-0.215962	0.147068
	0.914106	-0.357995	PF3D7_0309600.1-p1	PF3D7_0309600.1-p1			Color2 [A=255, R=128, G=128, B=128]	9	6							A		60S acidic ribosomal protein P2								8	8	8	86.6	86.6	86.6	11.948	0	163.49	10121000000	37	0.914106	0.718378	-0.357995	-0.524258	3.63633	3.48707	3.16273	3.29821	2.90342	3.01051
	0.917531	1.01382	PF3D7_0310400.1-p1	PF3D7_0310400.1-p1			Color2 [A=255, R=128, G=128, B=128]	9	6							K		parasite-infected erythrocyte surface protein								10	10	10	10.9	10.9	10.9	154.09	0	55.952	1066600000	26	0.917531	0.283778	1.01382	0.997817	-2.06467	-0.566042	-1.04237	-0.548117	-0.398266	0.314758
	0.103331	0.0646756	PF3D7_0311600.1-p1	PF3D7_0311600.1-p1			Color2 [A=255, R=128, G=128, B=128]	9	6							K	putative	dolichyl-diphosphooligosaccharide--protein glycosyltransferase subunit 1								7	7	7	10.3	10.3	10.3	84.019	0	33.538	339230000	16	0.103331	0.974787	0.0646756	0.089179	-2.10445	-2.71762	-2.24215	-2.41679	-2.41813	-2.03527
	0.0244905	-0.0130049	PF3D7_0311800.1-p1	PF3D7_0311800.1-p1			Color2 [A=255, R=128, G=128, B=128]	9	6							K	unknown function	conserved protein								8	8	8	16.9	16.9	16.9	73.523	0	57.18	1055200000	24	0.0244905	1	-0.0130049	-0.0191901	-0.371506	-0.763027	-0.612509	-0.79929	-0.649979	-0.336788
	0.063294	-0.0595983	PF3D7_0316500.1-p1	PF3D7_0316500.1-p1			Color2 [A=255, R=128, G=128, B=128]	9	6							N	putative	kinetochore protein NUF2								6	6	6	17.1	17.1	17.1	54.677	0	54.637	487630000	16	0.063294	0.991746	-0.0595983	-0.0720362	-1.52274	-1.95009	-1.30027	-1.13473	-1.79559	-2.02158
	0.176022	0.0688375	PF3D7_0316600.1-p1	PF3D7_0316600.1-p1			Color2 [A=255, R=128, G=128, B=128]	9	6							P		formate-nitrite transporter								6	6	6	16.8	16.8	16.8	34.458	0	18.388	5374400000	26	0.176022	0.964429	0.0688375	0.106172	2.01218	1.90463	1.86238	1.7124	2.12855	2.14476
	0.0130688	-0.0100568	PF3D7_0316700.1-p1	PF3D7_0316700.1-p1			Color2 [A=255, R=128, G=128, B=128]	9	6							K	putative	protein YOP1								7	7	7	34.8	34.8	34.8	26.04	0	14.392	4583200000	31	0.0130688	1	-0.0100568	-0.0133316	2.08195	1.29423	1.49993	1.70759	1.42501	1.71334
	0.410495	0.194362	PF3D7_0316800.1-p1	PF3D7_0316800.1-p1			Color2 [A=255, R=128, G=128, B=128]	9	6							V	putative	40S ribosomal protein S15A								10	10	10	65.4	65.4	65.4	14.873	0	20.5	5138100000	50	0.410495	0.960083	0.194362	0.277211	1.7931	1.29232	1.55144	1.58733	2.01921	1.61341
	0.477327	-0.257196	PF3D7_0317300.1-p1	PF3D7_0317300.1-p1			Color2 [A=255, R=128, G=128, B=128]	9	6							N	unknown function	conserved Plasmodium protein								2	2	2	0.5	0.5	0.5	402.95	0	3.1817	52648000	6	0.477327	0.900718	-0.257196	-0.350468	-4.08826	-4.89254	-4.5532	-4.75688	-4.8051	-4.7436
	0.131448	0.0973078	PF3D7_0317600.1-p1;M0QZC5;P62280	PF3D7_0317600.1-p1			Color2 [A=255, R=128, G=128, B=128]	9	6							A	putative	40S ribosomal protein S11								5	5	5	23.6	23.6	23.6	18.76	0	6.3432	459240000	14	0.131448	0.948024	0.0973078	0.126005	-1.11506	-1.73635	-1.96995	-1.53458	-1.66075	-1.33411
	0.371086	-0.161872	PF3D7_0318200.1-p1	PF3D7_0318200.1-p1			Color2 [A=255, R=128, G=128, B=128]	9	6							T		DNA-directed RNA polymerase II subunit RPB1								7	7	7	3.3	3.3	3.3	278.67	0	17.209	239580000	14	0.371086	0.994671	-0.161872	-0.237129	-2.4969	-3.01758	-2.62908	-3.02212	-2.90784	-2.69921
	0.0575593	0.0257721	PF3D7_0318900.1-p1	PF3D7_0318900.1-p1			Color2 [A=255, R=128, G=128, B=128]	9	6							Q	unknown function	conserved protein								6	6	6	14.5	14.5	14.5	53.115	0	11.874	416840000	20	0.0575593	1	0.0257721	0.0393571	-1.59212	-2.08254	-1.93888	-1.75779	-1.94011	-1.83832
	0.165836	0.232126	PF3D7_0319000.1-p1	PF3D7_0319000.1-p1			Color2 [A=255, R=128, G=128, B=128]	9	6							K	putative	P-type ATPase								4	4	4	3.1	3.1	3.1	218.02	0	3.6466	97861000	7	0.165836	0.971142	0.232126	0.225929	-3.21206	-3.46342	-4.86767	-3.62772	-3.80553	-3.41353
	0.356382	-0.0848846	PF3D7_0320700.1-p1	PF3D7_0320700.1-p1			Color2 [A=255, R=128, G=128, B=128]	9	6							S	putative	signal peptidase complex subunit SPC2								8	8	8	42.5	42.5	42.5	21.011	0	18.564	4990000000	54	0.356382	0.956767	-0.0848846	-0.141676	2.0031	1.68603	1.74459	1.76287	1.71314	1.70307
	0.273748	0.179143	PF3D7_0322000.1-p1	PF3D7_0322000.1-p1			Color2 [A=255, R=128, G=128, B=128]	9	6							S		peptidyl-prolyl cis-trans isomerase								3	3	3	18.1	18.1	18.1	18.952	0	7.2724	580990000	12	0.273748	0.995853	0.179143	0.234944	-1.06775	-1.88664	-1.45155	-1.47149	-1.08017	-1.31685
	0.494972	0.0937983	PF3D7_0322900.1-p1	PF3D7_0322900.1-p1			Color2 [A=255, R=128, G=128, B=128]	9	6							A	putative	40S ribosomal protein S3A								21	21	21	64.1	64.1	64.1	30.047	0	57.713	4599800000	84	0.494972	0.963233	0.0937983	0.160981	1.48614	1.61394	1.68148	1.71522	1.77431	1.57341
	0.207528	-0.149787	PF3D7_0401800.1-p1	PF3D7_0401800.1-p1			Color2 [A=255, R=128, G=128, B=128]	9	6							K	unknown function	Plasmodium exported protein (PHISTb)								5	5	5	7.7	7.7	7.7	60.269	0	5.9595	336920000	8	0.207528	0.960532	-0.149787	-0.192222	-1.44123	-2.17217	-1.91005	-1.79111	-2.34939	-1.83232
	0.4937	-0.170829	PF3D7_0402000.1-p1	PF3D7_0402000.1-p1			Color2 [A=255, R=128, G=128, B=128]	9	6							C	unknown function	Plasmodium exported protein (PHISTa)								7	7	7	18	18	18	49.743	0	27.579	1623800000	32	0.4937	0.983243	-0.170829	-0.262454	0.430283	0.0834846	0.283167	-0.0246296	-0.0107117	0.319788
	1.23922	-0.665504	PF3D7_0402300.1-p1	PF3D7_0402300.1-p1			Color2 [A=255, R=128, G=128, B=128]	9	6							Q		reticulocyte binding protein homologue 1								14	14	14	4.7	4.7	4.7	357.66	0	24.067	560700000	26	1.23922	0.391574	-0.665504	-0.884753	-1.49136	-1.10639	-1.02186	-2.08416	-1.45869	-2.07327
	1.67286	0.513084	PF3D7_0402400.1-p1	PF3D7_0402400.1-p1			Color2 [A=255, R=128, G=128, B=128]	9	6							I	unknown function	Plasmodium exported protein								6	6	6	21.7	21.7	21.7	31.019	0	15.881	692280000	26	1.67286	0.488207	0.513084	0.802324	-1.53281	-1.4947	-1.15873	-1.02567	-0.83495	-0.786364
	0.1798	-0.0453256	PF3D7_0404700.1-p1	PF3D7_0404700.1-p1			Color2 [A=255, R=128, G=128, B=128]	9	6							I		dipeptidyl aminopeptidase 3								7	7	7	7.3	7.3	7.3	110.48	0	7.5998	216910000	11	0.1798	0.982975	-0.0453256	-0.0760668	-2.74769	-2.88116	-2.73925	-2.96407	-2.86317	-2.67684
	0.322056	0.064401	PF3D7_0404900.1-p1	PF3D7_0404900.1-p1			Color2 [A=255, R=128, G=128, B=128]	9	6							K		6-cysteine protein								5	5	5	16.4	16.4	16.4	43.088	0	18.065	514900000	25	0.322056	0.962165	0.064401	0.110646	-1.63498	-1.56053	-1.44126	-1.60032	-1.42061	-1.42263
	0.0529101	-0.0619678	PF3D7_0405400.1-p1	PF3D7_0405400.1-p1			Color2 [A=255, R=128, G=128, B=128]	9	6							S	putative	pre-mRNA-processing-splicing factor 8								11	11	11	5	5	5	366.39	0	23.636	714000000	23	0.0529101	0.989613	-0.0619678	-0.0686085	-1.2168	-1.50869	-1.41599	-2.20488	-0.889406	-1.23311
	0.267716	-0.085612	PF3D7_0405600.1-p1	PF3D7_0405600.1-p1			Color2 [A=255, R=128, G=128, B=128]	9	6							S	unknown function	conserved Plasmodium membrane protein								5	5	5	20.3	20.3	20.3	37.813	0	17.659	1126300000	18	0.267716	0.949266	-0.085612	-0.13635	-0.326153	-0.231193	-0.637699	-0.481123	-0.423451	-0.547308
	0.269742	-0.216943	PF3D7_0405900.1-p1	PF3D7_0405900.1-p1			Color2 [A=255, R=0, G=128, B=255]	9	8							K		apical sushi protein				+				27	27	27	54.2	54.2	54.2	85.46	0	315.76	30214000000	152	0.269742	0.983639	-0.216943	-0.263936	3.75299	4.40768	4.5103	3.99953	4.38734	3.63329
	0.0300633	0.0194035	PF3D7_0406100.1-p1;C9JL73;P21281;P15313	PF3D7_0406100.1-p1			Color2 [A=255, R=128, G=128, B=128]	9	6							S		V-type proton ATPase subunit B								14	14	14	40.7	40.7	40.7	55.788	0	83.623	2274400000	49	0.0300633	1	0.0194035	0.0270535	0.251778	0.361341	0.942747	0.596729	0.541302	0.476046
	0.37131	0.464004	PF3D7_0407200.1-p1	PF3D7_0407200.1-p1			Color2 [A=255, R=128, G=128, B=128]	9	6							S	putative	peptidyl-tRNA hydrolase 2								4	4	4	27.5	27.5	27.5	21.746	0	15.91	405600000	8	0.37131	0.797162	0.464004	0.453464	-3.24222	-1.79962	-1.82182	-2.03042	-1.39478	-2.04645
	0.491427	0.79691	PF3D7_0407800.1-p1	PF3D7_0407800.1-p1			Color2 [A=255, R=128, G=128, B=128]	9	6							S	unknown function	conserved Plasmodium protein								4	4	4	2.4	2.4	2.4	230.12	0	12.348	414340000	11	0.491427	0.594167	0.79691	0.660401	-3.8233	-1.71722	-1.82332	-1.66633	-1.95415	-1.35264
	0.0968538	-0.0589441	PF3D7_0412000.1-p1	PF3D7_0412000.1-p1			Color2 [A=255, R=128, G=128, B=128]	9	6							T	putative	LITAF-like zinc finger protein								5	5	5	7.1	7.1	7.1	92.195	0	13.045	811080000	20	0.0968538	0.982396	-0.0589441	-0.0821125	-0.665735	-1.08642	-1.05263	-0.652304	-1.14938	-1.17993
	0.344561	0.0767988	PF3D7_0413500.1-p1	PF3D7_0413500.1-p1			Color2 [A=255, R=128, G=128, B=128]	9	6							Y		phosphoglucomutase-2								9	9	9	31.9	31.9	31.9	35.232	0	24.12	1561400000	42	0.344561	0.945671	0.0767988	0.129655	-0.0954437	-0.258692	-0.370911	-0.215147	-0.206783	-0.0727196
	0.275269	0.223841	PF3D7_0414000.1-p1	PF3D7_0414000.1-p1			Color2 [A=255, R=128, G=128, B=128]	9	6							Y	putative	structural maintenance of chromosomes protein 3								12	12	12	11.2	11.2	11.2	141.22	0	29.916	664480000	28	0.275269	0.971044	0.223841	0.270855	-0.761797	-1.59808	-1.69634	-0.984289	-1.40115	-0.999248
	0.0675144	0.0321846	PF3D7_0415900.1-p1	PF3D7_0415900.1-p1			Color2 [A=255, R=128, G=128, B=128]	10	8							G	putative	60S ribosomal protein L15								7	7	7	32.2	32.2	32.2	24.134	0	14.082	2060800000	31	0.0675144	0.998096	0.0321846	0.0482991	0.747072	0.261406	0.627123	0.733227	0.527946	0.470982
	1.51847	0.636543	PF3D7_0416800.1-p1;X1WI22;D6RAA2;Q5SQT8;D6RDB2;D6RD69;Q9Y6B6;Q9NR31	PF3D7_0416800.1-p1			Color2 [A=255, R=128, G=128, B=128]	9	6							F		small GTP-binding protein sar1								7	7	7	51	51	51	22.02	0	29.163	1837400000	23	1.51847	0.346636	0.636543	0.91765	-0.453102	0.0718479	-0.374206	0.17721	0.498293	0.478664
	0.233262	0.140228	PF3D7_0417300.1-p1	PF3D7_0417300.1-p1			Color2 [A=255, R=128, G=128, B=128]	9	6							I	putative	LETM1-like protein								4	4	4	6.1	6.1	6.1	95.485	0	11.871	318790000	11	0.233262	0.952675	0.140228	0.190515	-2.51453	-2.70881	-1.95619	-2.36468	-2.2688	-2.12537
	0.934635	0.480613	PF3D7_0418200.1-p1	PF3D7_0418200.1-p1			Color2 [A=255, R=128, G=128, B=128]	9	6							S	putative	eukaryotic translation initiation factor 3 subunit M								10	10	10	20.5	20.5	20.5	51.029	0	13.853	1022800000	29	0.934635	0.597465	0.480613	0.649108	-0.447823	-0.749275	-1.10733	-0.437925	-0.430134	0.00547218
	0.536996	1.14756	PF3D7_0419400.1-p1	PF3D7_0419400.1-p1			Color2 [A=255, R=128, G=128, B=128]	9	6							R	unknown function	conserved Plasmodium protein								7	7	7	3.1	3.1	3.1	296.45	0	11.13	353060000	18	0.536996	0.502441	1.14756	0.795405	-4.89844	-1.95247	-2.27101	-2.11225	-1.91115	-1.65585
	0.221499	-0.399604	PF3D7_0419600.1-p1	PF3D7_0419600.1-p1			Color2 [A=255, R=128, G=128, B=128]	9	6							D	putative	ran-specific GTPase-activating protein 1								5	5	5	19.3	19.3	19.3	33.195	0	8.0752	186290000	15	0.221499	0.916648	-0.399604	-0.331981	-2.79157	-2.65941	-2.7196	-2.5249	-4.5235	-2.32099
	0.103405	-0.0444171	PF3D7_0419700.1-p1	PF3D7_0419700.1-p1			Color2 [A=255, R=0, G=128, B=255]	9	8							Y		apical merozoite protein				+				21	21	21	56.9	56.9	56.9	38.834	0	201.15	25480000000	185	0.103405	0.989331	-0.0444171	-0.0678557	3.62174	3.84891	4.07299	3.7577	3.96494	3.68774
	0.118597	-0.113585	PF3D7_0420600.1-p1	PF3D7_0420600.1-p1			Color2 [A=255, R=128, G=128, B=128]	9	6							S	unknown function	conserved Plasmodium protein								3	3	3	5.7	5.7	5.7	69.678	0	7.1585	210990000	13	0.118597	0.950851	-0.113585	-0.133814	-2.36842	-3.13242	-3.27346	-2.87796	-3.44813	-2.78897
	0.672311	-0.423231	PF3D7_0422100.1-p1	PF3D7_0422100.1-p1			Color2 [A=255, R=128, G=128, B=128]	9	6							Y	putative	transmembrane emp24 domain-containing protein								4	4	4	7.5	7.5	7.5	44.929	0	7.9558	431310000	8	0.672311	0.712596	-0.423231	-0.538649	-1.95309	-1.88907	-1.2669	-2.14756	-1.79795	-2.43325
	0.92341	-0.253606	PF3D7_0422400.1-p1	PF3D7_0422400.1-p1			Color2 [A=255, R=128, G=128, B=128]	9	6							A		40S ribosomal protein S19								11	11	11	52.9	52.9	52.9	19.722	0	153.22	7484300000	78	0.92341	0.862119	-0.253606	-0.403629	2.15728	2.0834	2.36093	2.05211	2.03731	1.75138
	0.431454	0.972779	PF3D7_0422500.1-p1	PF3D7_0422500.1-p1			Color2 [A=255, R=128, G=128, B=128]	9	6							A	putative	pre-mRNA-splicing helicase BRR2								8	8	8	4.3	4.3	4.3	337.9	0	15.678	609270000	12	0.431454	0.602581	0.972779	0.664177	-4.19306	-1.41223	-1.22318	-1.45362	-1.12914	-1.32737
	0.312468	-0.0782674	PF3D7_0422600.1-p1	PF3D7_0422600.1-p1			Color2 [A=255, R=128, G=128, B=128]	10	8							G	unknown function	conserved Plasmodium protein								6	6	6	44.3	44.3	44.3	16.728	0	13.108	633250000	11	0.312468	0.946606	-0.0782674	-0.12994	-1.14959	-1.20322	-1.24219	-1.23924	-1.12733	-1.46324
	1.25072	-0.211547	PF3D7_0423500.1-p1	PF3D7_0423500.1-p1			Color2 [A=255, R=255, G=0, B=0]	10	8							G		glideosome associated protein with multiple membrane spans 2						GapM2	glideosome associated protein with multiple membrane spans 2	5	5	5	13.4	13.4	13.4	42.618	0	44.217	2275400000	37	1.25072	0.888462	-0.211547	-0.365112	0.517513	0.570028	0.577051	0.450472	0.385885	0.193596
	0.165714	-0.0695871	PF3D7_0424600.1-p1	PF3D7_0424600.1-p1			Color2 [A=255, R=128, G=128, B=128]	9	6							K	unknown function	Plasmodium exported protein (PHISTb)								7	7	7	25.6	25.6	25.6	35.961	0	50.151	723600000	19	0.165714	0.964381	-0.0695871	-0.10572	-0.671764	-1.20493	-1.04465	-1.05554	-1.02486	-1.04971
	1.80717	-0.301588	PF3D7_0500800.1-p1	PF3D7_0500800.1-p1			Color2 [A=255, R=128, G=128, B=128]	9	6							E		mature parasite-infected erythrocyte surface antigen								42	42	42	32.1	32.1	32.1	168.29	0	299.38	12967000000	196	1.80717	0.722639	-0.301588	-0.524839	3.32944	3.49486	3.301	3.09442	2.98942	3.13668
	0.0300337	0.010493	PF3D7_0501000.1-p1	PF3D7_0501000.1-p1			Color2 [A=255, R=128, G=128, B=128]	9	6							M	unknown function	Plasmodium exported protein								8	8	8	27.3	27.3	27.3	30.715	0	29.116	3665100000	34	0.0300337	1	0.010493	0.0169904	1.16638	1.30209	1.5035	1.37428	1.20726	1.42191
	0.0019537	0.000359217	PF3D7_0501200.1-p1	PF3D7_0501200.1-p1			Color2 [A=255, R=128, G=128, B=128]	9	6							L		parasite-infected erythrocyte surface protein								6	6	6	17.6	17.6	17.6	48.72	0	28.564	1458400000	33	0.0019537	0.999182	0.000359217	0.000641433	-0.194128	-0.357984	-0.212687	-0.311995	-0.242735	-0.208992
	0.32135	0.215801	PF3D7_0501300.1-p1	PF3D7_0501300.1-p1			Color2 [A=255, R=128, G=128, B=128]	9	6							C		skeleton-binding protein 1								5	5	5	27.6	27.6	27.6	36.298	0	63.031	4098400000	37	0.32135	0.958132	0.215801	0.278294	0.717987	1.27717	1.06326	1.05031	1.67753	0.977984
	0.566742	-0.30169	PF3D7_0501500.1-p1	PF3D7_0501500.1-p1			Color2 [A=255, R=128, G=128, B=128]	9	6							I		rhoptry-associated protein 3								15	15	15	44.8	44.8	44.8	47.004	0	40.051	4383700000	65	0.566742	0.85409	-0.30169	-0.409609	1.31672	1.3885	1.93026	1.02685	1.49367	1.20988
	0.763915	-0.37249	PF3D7_0501600.1-p1	PF3D7_0501600.1-p1			Color2 [A=255, R=128, G=128, B=128]	10	8							G		rhoptry-associated protein 2								21	21	21	54.8	54.8	54.8	46.738	0	153.45	20160000000	162	0.763915	0.720831	-0.37249	-0.514226	3.83526	3.87073	4.05876	3.53671	3.92472	3.18585
	0.717069	-0.509672	PF3D7_0503100.1-p1	PF3D7_0503100.1-p1			Color2 [A=255, R=128, G=128, B=128]	9	6							N	putative	4-diphosphocytidyl-2-C-methyl-D-erythritol kinase								3	3	3	7.4	7.4	7.4	63.375	0	7.2217	328910000	7	0.717069	0.617148	-0.509672	-0.617831	-1.52873	-2.11827	-1.87948	-2.08844	-2.06306	-2.90398
	1.43682	2.23262	PF3D7_0503400.1-p1	PF3D7_0503400.1-p1			Color2 [A=255, R=128, G=128, B=128]	9	6							I		actin-depolymerizing factor 1								2	2	2	18	18	18	13.741	0	23.733	567440000	11	1.43682	0.0232941	2.23262	1.82622	-4.57479	-2.88185	-2.25202	-0.624107	-1.31647	-1.07023
	0.127629	-0.162921	PF3D7_0503800.1-p1	PF3D7_0503800.1-p1			Color2 [A=255, R=128, G=128, B=128]	9	6							V		60S ribosomal protein L31								3	3	3	26.7	26.7	26.7	14.065	0	6.5375	1151000000	16	0.127629	0.958495	-0.162921	-0.168283	0.843311	-0.460318	-0.639349	-0.224199	-0.305855	-0.215065
	0.24705	-0.116625	PF3D7_0504600.1-p1	PF3D7_0504600.1-p1			Color2 [A=255, R=128, G=128, B=128]	9	6							M	mitochondrial	2-oxoisovalerate dehydrogenase subunit beta								6	6	6	24.4	24.4	24.4	43.031	0	14.648	1838900000	33	0.24705	0.955915	-0.116625	-0.169819	0.463724	-0.0753002	-0.0363655	0.115213	0.0101833	-0.123213
	0.210552	-0.249654	PF3D7_0505700.1-p1	PF3D7_0505700.1-p1			Color2 [A=255, R=128, G=128, B=128]	9	6							K	unknown function	conserved Plasmodium membrane protein								6	6	6	8.9	8.9	8.9	112.7	0	7.9138	565090000	9	0.210552	0.985043	-0.249654	-0.260178	-1.83419	-0.63307	-1.41482	-1.39974	-2.11205	-1.11925
	2.30771	-0.409915	PF3D7_0506900.1-p1	PF3D7_0506900.1-p1			Color2 [A=255, R=128, G=128, B=128]	10	8							G		rhomboid protease ROM4								19	19	19	28.3	28.3	28.3	86.653	0	96.753	9263900000	103	2.30771	0.611714	-0.409915	-0.715484	2.99569	2.87166	2.78338	2.48607	2.53425	2.40066
	0.219901	0.118153	PF3D7_0507100.1-p1	PF3D7_0507100.1-p1			Color2 [A=255, R=128, G=128, B=128]	9	6							A		60S ribosomal protein L4								14	14	14	37.2	37.2	37.2	46.211	0	80.7	3549700000	63	0.219901	0.961991	0.118153	0.166557	1.66242	1.08943	1.24293	1.47806	1.22835	1.64282
	0.0325294	-0.0350742	PF3D7_0508000.1-p1	PF3D7_0508000.1-p1			Color2 [A=255, R=0, G=128, B=255]	9	8							K		6-cysteine protein				+				21	21	21	59	59	59	40.587	0	194.49	61490000000	275	0.0325294	1	-0.0350742	-0.0406039	4.59118	5.19773	5.42488	4.83343	5.56241	4.71272
	0.326313	0.780238	PF3D7_0508300.1-p1	PF3D7_0508300.1-p1			Color2 [A=255, R=128, G=128, B=128]	9	6							K		triose phosphate transporter								2	2	2	7.3	7.3	7.3	39.04	0	35.806	747480000	11	0.326313	0.72211	0.780238	0.526169	-3.6639	-0.512793	-0.973444	-0.897835	-0.93993	-0.971655
	0.195851	-0.133252	PF3D7_0509000.1-p1	PF3D7_0509000.1-p1			Color2 [A=255, R=128, G=128, B=128]	9	6							E	putative	alpha-soluble NSF attachment protein								7	7	7	28.2	28.2	28.2	34.646	0	12.27	824140000	22	0.195851	0.955684	-0.133252	-0.175017	-0.465754	-1.10184	-1.24985	-1.2023	-1.14431	-0.87059
	0.10618	0.0355765	PF3D7_0511200.1-p1	PF3D7_0511200.1-p1			Color2 [A=255, R=128, G=128, B=128]	9	6							I		stearoyl-CoA desaturase								12	12	12	11.1	11.1	11.1	114.07	0	25.165	1322500000	32	0.10618	0.999986	0.0355765	0.0573031	-0.31344	-0.379978	-0.0277634	-0.175863	-0.128916	-0.309673
	0.0247382	0.00973129	PF3D7_0512600.1-p1	PF3D7_0512600.1-p1			Color2 [A=255, R=128, G=128, B=128]	9	6							N		ras-related protein Rab-1B								8	8	7	47.5	47.5	43.5	22.886	0	14.839	2640700000	17	0.0247382	1	0.00973129	0.0154058	0.80796	0.680965	1.03648	0.698929	0.973467	0.882208
	0.603207	1.61651	PF3D7_0513500.1-p1	PF3D7_0513500.1-p1			Color2 [A=255, R=128, G=128, B=128]	9	6							L	putative	mitochondrial import inner membrane translocase subunit TIM16								5	5	5	38.7	38.7	38.7	14.606	0	32.59	1569600000	12	0.603207	0.312976	1.61651	0.950659	-3.58621	-1.24056	-0.446169	-1.34359	1.21706	-0.296894
	0.252448	-0.257358	PF3D7_0513800.1-p1	PF3D7_0513800.1-p1			Color2 [A=255, R=128, G=128, B=128]	9	6							T		ras-related protein Rab-1A								4	4	4	23.2	23.2	23.2	23.859	0	125.54	711480000	23	0.252448	0.946813	-0.257358	-0.284539	-1.30627	-0.169683	-1.41829	-1.17159	-1.13944	-1.35528
	0.736827	-0.285487	PF3D7_0515700.1-p1	PF3D7_0515700.1-p1			Color2 [A=255, R=255, G=0, B=0]	9	8							K	putative	glideosome-associated protein 40						Gap40	glideosome-associated protein 40, putative	9	9	9	23.2	23.2	23.2	51.799	0	45.934	6847300000	74	0.736827	0.852905	-0.285487	-0.421298	1.79796	2.36008	2.03098	1.71028	1.91843	1.70383
	0.545275	3.65741	PF3D7_0516100.1-p1	PF3D7_0516100.1-p1			Color2 [A=255, R=128, G=128, B=128]	9	6							Y		cation-transporting ATPase 1								3	3	3	1.4	1.4	1.4	283.6	0.0093197	1.3871	47942000000	9	0.545275	0.248903	3.65741	1.0555	4.69798	5.09111	-3.97199	5.4838	5.30319	6.00235
	0.519621	0.433652	PF3D7_0516200.1-p1;H0YB22;E5RH77;P62263	PF3D7_0516200.1-p1			Color2 [A=255, R=128, G=128, B=128]	9	6							A		40S ribosomal protein S11								4	4	4	27.2	27.2	27.2	16.076	0	11.275	179620000	17	0.519621	0.74	0.433652	0.500454	-2.93246	-2.98676	-3.87617	-2.90186	-3.14055	-2.45201
	0.320335	0.166849	PF3D7_0516900.1-p1;E9PKU4;P62917;E9PP36;G3V1A1;E9PKZ0	PF3D7_0516900.1-p1			Color2 [A=255, R=128, G=128, B=128]	10	8							G		60S ribosomal protein L2								7	7	7	30	30	30	27.999	0	27.139	2800500000	28	0.320335	0.990048	0.166849	0.233832	1.24637	0.64332	0.854704	0.908049	1.02501	1.31188
	0.299171	-0.259719	PF3D7_0517000.1-p1	PF3D7_0517000.1-p1			Color2 [A=255, R=128, G=128, B=128]	9	6							A	putative	60S ribosomal protein L12								8	8	8	57.6	57.6	57.6	18.112	0	29.46	5797400000	60	0.299171	0.953695	-0.259719	-0.30465	2.71611	1.76158	1.69401	2.03692	1.62228	1.73334
	1.15041	0.460284	PF3D7_0517700.1-p1	PF3D7_0517700.1-p1			Color2 [A=255, R=128, G=128, B=128]	9	6							V	putative	eukaryotic translation initiation factor 3 subunit B								10	10	10	17.6	17.6	17.6	84.056	0	22.667	762330000	20	1.15041	0.614	0.460284	0.668865	-1.01559	-1.37242	-1.65374	-0.958216	-0.862287	-0.840401
	0.221716	0.0455297	PF3D7_0518200.1-p1	PF3D7_0518200.1-p1			Color2 [A=255, R=128, G=128, B=128]	9	6							K		SWIB/MDM2 domain-containing protein								8	8	8	39.7	39.7	39.7	15.496	0	103.89	26196000000	106	0.221716	0.988235	0.0455297	0.0784848	4.00805	4.01138	4.07609	3.92869	4.11704	4.18637
	0.483951	0.523532	PF3D7_0519400.1-p1	PF3D7_0519400.1-p1			Color2 [A=255, R=128, G=128, B=128]	9	6							T		40S ribosomal protein S24								4	4	4	26.3	26.3	26.3	15.391	0	5.2435	179270000	13	0.483951	0.716143	0.523532	0.539482	-2.94723	-3.09576	-3.64465	-2.56825	-3.4919	-2.0569
	0.238581	-0.199191	PF3D7_0520000.1-p1	PF3D7_0520000.1-p1			Color2 [A=255, R=128, G=128, B=128]	9	6							P	putative	40S ribosomal protein S9								16	16	16	55.6	55.6	55.6	22.123	0	66.203	61499000000	164	0.238581	0.990737	-0.199191	-0.24034	5.11168	4.81924	5.24646	4.68324	5.45147	4.4451
	0.498286	-0.575738	PF3D7_0520400.1-p1	PF3D7_0520400.1-p1			Color2 [A=255, R=128, G=128, B=128]	9	6							K	putative	single-stranded DNA-binding protein								2	2	2	9.6	9.6	9.6	35.659	0	5.3413	315350000	8	0.498286	0.649667	-0.575738	-0.573151	-1.20382	-2.45651	-1.92292	-2.51264	-1.7955	-3.00233
	0.0524113	-0.0357685	PF3D7_0520800.1-p1	PF3D7_0520800.1-p1			Color2 [A=255, R=128, G=128, B=128]	9	6							I	unknown function	conserved Plasmodium protein								9	9	9	4.9	4.9	4.9	244.1	0	11.175	490060000	16	0.0524113	1	-0.0357685	-0.0486752	-1.25048	-1.36026	-1.77657	-1.46564	-1.81052	-1.21847
	0.239031	0.105078	PF3D7_0522600.1-p1	PF3D7_0522600.1-p1			Color2 [A=255, R=128, G=128, B=128]	9	6							E		inner membrane complex protein								8	8	8	19.7	19.7	19.7	55.563	0	79.522	6018200000	34	0.239031	0.962252	0.105078	0.156097	1.70912	1.82286	1.62696	2.14727	1.7109	1.616
	0.579686	-0.0587648	PF3D7_0523000.1-p1	PF3D7_0523000.1-p1			Color2 [A=255, R=128, G=128, B=128]	10	8							G		multidrug resistance protein 1								62	62	62	43.7	43.7	43.7	162.25	0	323.31	75817000000	518	0.579686	0.962641	-0.0587648	-0.10779	5.50242	5.49995	5.57914	5.48552	5.5221	5.39759
	0.168465	-0.0643107	PF3D7_0523100.1-p1	PF3D7_0523100.1-p1			Color2 [A=255, R=128, G=128, B=128]	9	6							K	putative	mitochondrial-processing peptidase subunit alpha								15	15	15	36	36	36	61.772	0	48.653	2422300000	64	0.168465	0.96443	-0.0643107	-0.0998462	1.00359	0.616884	0.647306	0.837933	0.619812	0.617105
	0.0212262	0.0274963	PF3D7_0523300.1-p1	PF3D7_0523300.1-p1			Color2 [A=255, R=128, G=128, B=128]	9	6							K	unknown function	conserved Plasmodium protein								2	2	2	13.8	13.8	13.8	15.603	0	3.1737	56145000	6	0.0212262	1	0.0274963	0.0295035	-3.89823	-4.04781	-5.19673	-4.28377	-4.61498	-4.16153
	0.274109	-0.104737	PF3D7_0523400.1-p1	PF3D7_0523400.1-p1			Color2 [A=255, R=128, G=128, B=128]	9	6							D	putative	DnaJ protein								17	17	17	31.3	31.3	31.3	61.902	0	38.34	2858800000	52	0.274109	0.960264	-0.104737	-0.160322	1.23304	0.767054	1.08228	0.929863	0.80118	1.03713
	0.680419	-0.0654602	PF3D7_0524000.1-p1	PF3D7_0524000.1-p1			Color2 [A=255, R=128, G=128, B=128]	9	6							D		karyopherin beta								31	31	31	38.6	38.6	38.6	127.35	0	185.19	7365900000	136	0.680419	0.955564	-0.0654602	-0.120392	2.32902	2.29962	2.31378	2.33433	2.20168	2.21002
	0.0899389	-0.124708	PF3D7_0524500.1-p1	PF3D7_0524500.1-p1			Color2 [A=255, R=128, G=128, B=128]	9	6							E	unknown function	conserved Plasmodium protein								2	2	2	22	22	22	14.505	0	2.9754	97892000	4	0.0899389	0.947764	-0.124708	-0.125527	-3.92572	-3.68418	-3.33964	-2.89096	-3.97503	-4.45767
	0.707343	0.205428	PF3D7_0525100.1-p1	PF3D7_0525100.1-p1			Color2 [A=255, R=128, G=128, B=128]	9	6							D		acyl-CoA synthetase								15	15	15	27.3	27.3	27.3	76.851	0	60.114	3317200000	61	0.707343	0.9292	0.205428	0.324749	1.21121	1.04253	0.8297	1.34084	1.09288	1.26601
	1.46857	-0.437369	PF3D7_0525800.1-p1;PF3D7_0304100.1-p1	PF3D7_0525800.1-p1			Color2 [A=255, R=128, G=128, B=128]	9	6							C	putative	inner membrane complex protein 1g								9	9	8	28.3	28.3	23	34.34	0	11.054	2765700000	40	1.46857	0.590071	-0.437369	-0.685363	1.38858	1.0753	1.11317	0.645884	0.947718	0.671343
	0.195805	0.335023	PF3D7_0526900.1-p1	PF3D7_0526900.1-p1			Color2 [A=255, R=128, G=128, B=128]	9	6							M	putative	transmembrane emp24 domain-containing protein								4	4	4	15.9	15.9	15.9	24.561	0	7.4715	433770000	12	0.195805	0.961679	0.335023	0.289495	-3.35965	-1.29363	-1.65621	-1.58691	-1.62548	-2.09204
	0.00364213	-0.00245794	PF3D7_0528100.1-p1;K7ERB2;C9J1E7;A0A087WU93;A0A087WZQ6;P63010-3;Q10567-4;P63010;Q10567-3;Q10567-2;Q10567;P63010-2	PF3D7_0528100.1-p1			Color2 [A=255, R=128, G=128, B=128]	9	6							S	putative	AP-1 complex subunit beta								21	21	21	24.9	24.9	24.9	106.15	0	91.342	4616100000	90	0.00364213	1	-0.00245794	-0.00341032	1.84312	1.25971	1.52014	1.61991	1.26165	1.73403
	1.66348	0.452	PF3D7_0528200.1-p1;H0YAW4;E5RGA2;P60228	PF3D7_0528200.1-p1			Color2 [A=255, R=128, G=128, B=128]	9	6							E	putative	eukaryotic translation initiation factor 3 subunit E								16	16	16	28.6	28.6	28.6	61.418	0	44.804	2839800000	61	1.66348	0.6344	0.452	0.724691	0.720036	0.47603	0.353087	1.07851	0.86932	0.957323
	0.568004	-0.457972	PF3D7_0528400.1-p1	PF3D7_0528400.1-p1			Color2 [A=255, R=128, G=128, B=128]	9	6							T		palmitoyltransferase DHHC7								3	3	3	9.1	9.1	9.1	48.242	0	7.8738	277620000	9	0.568004	0.710972	-0.457972	-0.533539	-2.13915	-1.61925	-2.84302	-2.56254	-2.67244	-2.74035
	1.56764	0.7164	PF3D7_0532100.1-p1	PF3D7_0532100.1-p1			Color2 [A=255, R=128, G=128, B=128]	9	6							R		early transcribed membrane protein 5								4	4	4	23.8	23.8	23.8	19.03	0	62.475	3251400000	23	1.56764	0.272571	0.7164	1.00877	0.354404	0.909788	0.698437	1.10611	1.46454	1.54118
	0.76585	0.189924	PF3D7_0532300.1-p1	PF3D7_0532300.1-p1			Color2 [A=255, R=128, G=128, B=128]	9	6							R	unknown function	Plasmodium exported protein (PHISTb)								12	12	12	25.9	25.9	25.9	60.188	0	69.896	2258900000	49	0.76585	0.948386	0.189924	0.309252	0.572678	0.349941	0.48164	0.51605	0.622084	0.835897
	0.0379635	0.0338268	PF3D7_0603300.1-p1	PF3D7_0603300.1-p1			Color2 [A=255, R=128, G=128, B=128]	9	6							I		dihydroorotate dehydrogenase								6	6	6	13	13	13	65.558	0	12.271	205740000	13	0.0379635	1	0.0338268	0.0421618	-3.51665	-2.69966	-2.56028	-2.81557	-2.98365	-2.87588
	0.239027	-0.0747331	PF3D7_0606700.1-p1	PF3D7_0606700.1-p1			Color2 [A=255, R=128, G=128, B=128]	9	6							L	putative	coatomer alpha subunit								7	7	7	5.6	5.6	5.6	176.94	0	17.52	635830000	17	0.239027	0.95094	-0.0747331	-0.119927	-1.40114	-1.23005	-1.29324	-1.24049	-1.30303	-1.6051
	2.32671	0.381674	PF3D7_0606800.1-p1	PF3D7_0606800.1-p1			Color2 [A=255, R=0, G=128, B=255]	9	8							M		VFT protein				+				13	13	13	46.8	46.8	46.8	34.502	0	35.32	17423000000	105	2.32671	0.627632	0.381674	0.673049	3.24993	3.16622	3.38285	3.62069	3.6934	3.62994
	1.33093	-0.245447	PF3D7_0608310.1-p1	PF3D7_0608310.1-p1			Color2 [A=255, R=128, G=128, B=128]	9	6							N	putative	sorting assembly machinery 50 kDa subunit								7	7	7	18.8	18.8	18.8	53.721	0	25.113	1616600000	27	1.33093	0.848228	-0.245447	-0.418636	0.433042	0.151833	0.250496	0.0747318	0.0382557	-0.0139561
	2.41375	-0.54585	PF3D7_0609800.1-p1	PF3D7_0609800.1-p1			Color2 [A=255, R=128, G=128, B=128]	9	6							R	putative	palmitoyltransferase DHHC2								5	5	5	14.4	14.4	14.4	33.146	0	6.2093	1177900000	11	2.41375	0.341209	-0.54585	-0.923899	0.228224	0.0528069	0.00339508	-0.437752	-0.560873	-0.3545
	0.218595	0.605797	PF3D7_0610400.1-p1;PF3D7_0617900.1-p1	PF3D7_0610400.1-p1			Color2 [A=255, R=128, G=128, B=128]	9	6							A		histone H3								3	3	3	20.6	20.6	20.6	15.446	0.0011062	2.698	357760000	12	0.218595	0.875028	0.605797	0.383619	-0.468569	-2.67008	-3.85331	-1.36234	-2.57295	-1.23927
	0.492274	1.78937	PF3D7_0612100.1-p1	PF3D7_0612100.1-p1			Color2 [A=255, R=128, G=128, B=128]	9	6							A	putative	eukaryotic translation initiation factor 3 subunit L								6	6	6	11.6	11.6	11.6	78.129	0	15.968	1075300000	16	0.492274	0.406491	1.78937	0.858426	-5.32763	-0.509794	-0.69985	-0.483456	-0.0581112	-0.627605
	0.0677847	0.0306327	PF3D7_0612700.1-p1	PF3D7_0612700.1-p1			Color2 [A=255, R=0, G=128, B=255]	9	8							I		6-cysteine protein				+				23	23	23	64	64	64	39.434	0	226.11	34537000000	212	0.0677847	1	0.0306327	0.0465722	4.16065	4.47178	4.59542	4.35073	4.62053	4.34848
	0.794797	0.433057	PF3D7_0612800.1-p1	PF3D7_0612800.1-p1			Color2 [A=255, R=128, G=128, B=128]	9	6							H		6-cysteine protein								4	4	4	14	14	14	43.46	0	8.1492	325220000	9	0.794797	0.661813	0.433057	0.576134	-2.59581	-2.72429	-2.43093	-2.59882	-1.79345	-2.05959
	1.77219	-0.376809	PF3D7_0613300.1-p1	PF3D7_0613300.1-p1			Color2 [A=255, R=128, G=128, B=128]	9	6							D		rhoptry protein ROP14								24	24	24	19.1	19.1	19.1	172.01	0	56.959	4177200000	99	1.77219	0.60044	-0.376809	-0.632729	1.71099	1.77203	1.62552	1.24329	1.49713	1.23769
	0.748838	-0.366835	PF3D7_0613900.1-p1	PF3D7_0613900.1-p1			Color2 [A=255, R=128, G=128, B=128]	9	6							I	putative	myosin E								6	6	6	3.9	3.9	3.9	255.08	0	7.8453	286290000	9	0.748838	0.745006	-0.366835	-0.506002	-2.45047	-2.29423	-2.03946	-2.82487	-2.24743	-2.81235
	0.743083	0.130934	PF3D7_0614300.1-p1	PF3D7_0614300.1-p1			Color2 [A=255, R=0, G=128, B=255]	9	8							S	putative	major facilitator superfamily-related transporter				+				20	20	20	22.6	22.6	22.6	96.979	0	116.8	4208900000	100	0.743083	0.968104	0.130934	0.225415	1.53155	1.49548	1.47565	1.49644	1.62838	1.77067
	0.212923	-0.155106	PF3D7_0614500.1-p1	PF3D7_0614500.1-p1			Color2 [A=255, R=128, G=128, B=128]	9	6							S		60S ribosomal protein L19								6	6	6	28	28	28	21.58	0	37.495	686700000	23	0.212923	0.984096	-0.155106	-0.19816	-0.810242	-0.653736	-1.25828	-1.4655	-0.721168	-1.00091
	0.362256	-0.143443	PF3D7_0616200.1-p1	PF3D7_0616200.1-p1			Color2 [A=255, R=128, G=128, B=128]	9	6							N	putative	kinetochore protein NDC80								6	6	6	14	14	14	69.874	0	29.436	400430000	17	0.362256	0.979989	-0.143443	-0.215635	-1.62855	-2.14845	-1.99602	-2.18196	-1.98459	-2.03682
	0.709515	-0.12096	PF3D7_0616800.1-p1	PF3D7_0616800.1-p1			Color2 [A=255, R=128, G=128, B=128]	9	6							I		malate:quinone oxidoreductase								17	17	17	37.2	37.2	37.2	59.506	0	49.382	5790600000	73	0.709515	0.969766	-0.12096	-0.209327	1.99243	1.90071	1.98262	1.96882	1.82434	1.71972
	0.414972	0.0974394	PF3D7_0617000.1-p1	PF3D7_0617000.1-p1			Color2 [A=255, R=128, G=128, B=128]	9	6							E	putative	mitochondrial import receptor subunit TOM40								13	13	13	44.3	44.3	44.3	43.624	0	148.53	4145200000	50	0.414972	0.965425	0.0974394	0.162425	1.56089	1.40004	1.39533	1.62024	1.38262	1.64573
	0.102227	0.0523885	PF3D7_0617200.1-p1	PF3D7_0617200.1-p1			Color2 [A=255, R=128, G=128, B=128]	9	6							T	unknown function	conserved Plasmodium protein								6	6	6	14.6	14.6	14.6	52.98	0	10.706	382450000	16	0.102227	0.982506	0.0523885	0.0765635	-1.75353	-2.27427	-2.09882	-1.80384	-2.15835	-2.00727
	0.470246	-0.65014	PF3D7_0617800.1-p1	PF3D7_0617800.1-p1			Color2 [A=255, R=128, G=128, B=128]	9	6							S		histone H2A								4	4	3	39.4	39.4	32.6	14.122	0	29.539	16240000000	58	0.470246	0.642258	-0.65014	-0.59168	3.54065	3.20028	3.02879	2.07351	3.76442	1.98137
	0.986455	-0.441369	PF3D7_0618000.1-p1	PF3D7_0618000.1-p1			Color2 [A=255, R=128, G=128, B=128]	9	6							S	unknown function	conserved Plasmodium membrane protein								14	14	14	21.5	21.5	21.5	92.754	0	121.79	4383300000	43	0.986455	0.615893	-0.441369	-0.621857	1.53141	2.05984	1.7249	1.11489	1.59856	1.27859
	0.110116	-0.0803229	PF3D7_0618300.1-p1;E9PLL6;P46776	PF3D7_0618300.1-p1			Color2 [A=255, R=128, G=128, B=128]	9	6							A	putative	60S ribosomal protein L27a								5	5	5	33.8	33.8	33.8	16.722	0	10.878	788420000	16	0.110116	0.960868	-0.0803229	-0.105146	-0.349501	-1.05606	-1.16263	-0.802759	-0.986687	-1.01971
	0.811879	0.100929	PF3D7_0619400.1-p1	PF3D7_0619400.1-p1			Color2 [A=255, R=128, G=128, B=128]	9	6							E	putative	cell division cycle protein 48 homologue								40	40	38	63.8	63.8	60.3	92.386	0	197.85	16932000000	226	0.811879	0.954283	0.100929	0.18103	3.14148	3.26418	3.12627	3.25761	3.35093	3.22617
	0.014056	0.00938416	PF3D7_0620400.1-p1	PF3D7_0620400.1-p1			Color2 [A=255, R=0, G=128, B=255]	9	8							M		merozoite surface protein 10				+				20	20	20	37.9	37.9	37.9	61.38	0	123.95	15577000000	115	0.014056	1	0.00938416	0.013017	2.75492	3.18939	3.04233	2.72383	3.34122	2.94975
	1.94048	-0.424629	PF3D7_0621200.1-p1	PF3D7_0621200.1-p1			Color2 [A=255, R=128, G=128, B=128]	9	6							E		pyridoxine biosynthesis protein PDX1								4	4	4	19.3	19.3	19.3	33.013	0	17.376	681030000	18	1.94048	0.606722	-0.424629	-0.712503	-1.17133	-1.20724	-1.44167	-1.78733	-1.64367	-1.66312
	0.249035	-0.176461	PF3D7_0626100.1-p1	PF3D7_0626100.1-p1			Color2 [A=255, R=128, G=128, B=128]	9	6							Q	short-chain dehydro	oxidoreductase								8	8	8	21.9	21.9	21.9	44.758	0	15.269	414480000	14	0.249035	0.973965	-0.176461	-0.226051	-1.51471	-2.03366	-1.83422	-1.49906	-2.23676	-2.17616
	0.675739	-0.328531	PF3D7_0628300.1-p1	PF3D7_0628300.1-p1			Color2 [A=255, R=128, G=128, B=128]	10	8							G	putative	choline/ethanolaminephosphotransferase								5	5	5	13.3	13.3	13.3	45.081	0	10.032	5150100000	36	0.675739	0.806523	-0.328531	-0.455787	2.35355	1.91206	2.071	1.688	1.53253	2.13049
	0.328623	-0.22297	PF3D7_0629500.1-p1	PF3D7_0629500.1-p1			Color2 [A=255, R=128, G=128, B=128]	9	6							N		amino acid transporter AAT1								3	3	3	3.5	3.5	3.5	68.858	0	12.058	431890000	12	0.328623	0.956	-0.22297	-0.28616	-1.51808	-2.24415	-1.55705	-1.75219	-2.26774	-1.96827
	0.251202	0.108978	PF3D7_0702400.1-p1	PF3D7_0702400.1-p1			Color2 [A=255, R=128, G=128, B=128]	9	6							S		small exported membrane protein 1								2	2	2	14.6	14.6	14.6	14.195	0	4.0002	446710000	8	0.251202	0.963477	0.108978	0.162167	-1.46084	-1.71194	-1.88798	-1.36549	-1.77811	-1.59022
	0.19876	0.0912393	PF3D7_0702500.1-p1	PF3D7_0702500.1-p1			Color2 [A=255, R=128, G=128, B=128]	9	6							A	unknown function	Plasmodium exported protein								2	2	2	10.7	10.7	10.7	27.673	0.0021345	2.4064	165420000	2	0.19876	0.949227	0.0912393	0.134838	-3.43473	-3.02739	-2.97001	-2.85491	-3.15904	-3.14447
	0.634928	1.86178	PF3D7_0703600.1-p1	PF3D7_0703600.1-p1			Color2 [A=255, R=128, G=128, B=128]	9	6							E	unknown function	conserved Plasmodium protein								3	3	3	13.4	13.4	13.4	31.437	0	9.7321	882600000	9	0.634928	0.279152	1.86178	1.0219	-4.85614	-0.660692	-1.25977	-0.166243	-0.742813	-0.282204
	0.778114	-0.221638	PF3D7_0704300.1-p1	PF3D7_0704300.1-p1			Color2 [A=255, R=128, G=128, B=128]	9	6							E	unknown function	conserved Plasmodium membrane protein								5	5	5	3	3	3	217.49	0	16.009	399450000	14	0.778114	0.903571	-0.221638	-0.351082	-1.58087	-1.74693	-1.8747	-1.75727	-2.07634	-2.03381
	0.436399	-0.399005	PF3D7_0706400.1-p1	PF3D7_0706400.1-p1			Color2 [A=255, R=128, G=128, B=128]	10	8							G		60S ribosomal protein L37								4	4	4	23.9	23.9	23.9	10.539	0	9.2324	3965500000	23	0.436399	0.804287	-0.399005	-0.447405	2.38334	1.73245	1.30419	1.8576	1.06666	1.29871
	2.58981	0.915701	PF3D7_0707300.1-p1	PF3D7_0707300.1-p1			Color2 [A=255, R=0, G=128, B=255]	9	8							N		rhoptry-associated membrane antigen				+				28	28	28	28.8	28.8	28.8	103.64	0	323.31	83513000000	237	2.58981	0.0731429	0.915701	1.4386	4.89404	5.14264	4.81107	5.70363	6.02701	5.8642
	0.0107927	0.00691668	PF3D7_0707400.1-p1	PF3D7_0707400.1-p1			Color2 [A=255, R=128, G=128, B=128]	9	6							N	putative	AAA family ATPase								7	7	7	11.2	11.2	11.2	78.186	0	10.244	295720000	16	0.0107927	1	0.00691668	0.00972398	-2.03369	-2.48218	-2.32369	-2.08861	-2.60329	-2.12691
	0.481291	0.33941	PF3D7_0708400.1-p1	PF3D7_0708400.1-p1			Color2 [A=255, R=128, G=128, B=128]	9	6							S		heat shock protein 90								11	11	10	16.1	16.1	14.2	86.165	0	42.228	747750000	22	0.481291	0.849382	0.33941	0.420877	-1.84082	-0.916708	-1.00517	-0.745953	-0.981901	-1.0166
	0.461511	0.816615	PF3D7_0708800.1-p1	PF3D7_0708800.1-p1			Color2 [A=255, R=128, G=128, B=128]	9	6							S		heat shock protein 110								6	6	6	11	11	11	99.963	0	25.291	203960000	9	0.461511	0.599451	0.816615	0.645882	-4.94604	-2.94676	-3.02903	-2.88406	-3.47963	-2.10829
	0.136404	0.0649242	PF3D7_0709000.1-p1	PF3D7_0709000.1-p1			Color2 [A=255, R=128, G=128, B=128]	9	6							K		chloroquine resistance transporter								8	8	8	21.2	21.2	21.2	48.675	0	29.596	3741800000	50	0.136404	0.971048	0.0649242	0.0960857	1.43668	1.00367	1.09941	1.19609	1.07153	1.46692
	0.117751	-0.135187	PF3D7_0709700.1-p1;PF3D7_0102400.1-p1	PF3D7_0709700.1-p1			Color2 [A=255, R=128, G=128, B=128]	9	6							K		prodrug activation and resistance esterase								11	11	11	39.9	39.9	39.9	42.357	0	46.847	3672600000	60	0.117751	0.96	-0.135187	-0.147283	0.671158	0.916779	1.33061	1.23474	1.18182	0.0964222
	0.356594	0.371339	PF3D7_0710100.1-p1;REV__A0A087WVV7;REV__Q9C0H9-2;REV__Q9C0H9;REV__Q9C0H9-5;REV__A0A087X165	PF3D7_0710100.1-p1			Color2 [A=255, R=128, G=128, B=128]	9	6							K	unknown function	conserved Plasmodium protein								4	4	4	5.2	5.2	5.2	55.348	0	4.0741	150140000	5	0.356594	0.868893	0.371339	0.39779	-2.72639	-4.03798	-3.30559	-3.0032	-3.33902	-2.61373
	0.122049	-0.0680784	PF3D7_0710600.1-p1	PF3D7_0710600.1-p1			Color2 [A=255, R=128, G=128, B=128]	9	6							A		60S ribosomal protein L34								4	4	4	22	22	22	17.351	0	6.9642	791260000	23	0.122049	0.972237	-0.0680784	-0.0967437	-0.40655	-0.827791	-0.829166	-0.660505	-1.04509	-0.562145
	0.0079545	-0.00249926	PF3D7_0711000.1-p1;I3L0N3;P46459-2;P46459	PF3D7_0711000.1-p1			Color2 [A=255, R=128, G=128, B=128]	9	6							K	CDC48 subfamily	AAA family ATPase								16	15	15	16.4	15	15	142.08	0	41.232	3252000000	57	0.0079545	1	-0.00249926	-0.00414288	1.00964	0.879498	0.662037	0.840124	0.818537	0.885015
	0.562832	-0.643311	PF3D7_0715200.1-p1	PF3D7_0715200.1-p1			Color2 [A=255, R=128, G=128, B=128]	9	6							S	unknown function	conserved Plasmodium protein								2	2	2	1.8	1.8	1.8	258.4	0	6.5747	53793000	3	0.562832	0.59271	-0.643311	-0.63858	-3.33391	-3.56569	-4.81824	-4.65499	-4.14091	-4.85187
	0.426283	0.545951	PF3D7_0715800.1-p1	PF3D7_0715800.1-p1			Color2 [A=255, R=128, G=128, B=128]	9	6							S	putative	drug/metabolite transporter DMT1								4	4	4	13.1	13.1	13.1	50.248	0	21.015	183420000	4	0.426283	0.722347	0.545951	0.521441	-3.09977	-3.10554	-4.71497	-3.15373	-3.23303	-2.89568
	1.03152	1.78134	PF3D7_0715900.1-p1	PF3D7_0715900.1-p1			Color2 [A=255, R=128, G=128, B=128]	9	6							P	putative	cation diffusion facilitator family protein								2	2	2	7.7	7.7	7.7	62.943	0	27.516	584360000	8	1.03152	0.0698182	1.78134	1.35883	-2.61088	-1.2152	-4.021	-0.783169	-0.91198	-0.807915
	0.563887	0.892201	PF3D7_0716800.1-p1	PF3D7_0716800.1-p1			Color2 [A=255, R=128, G=128, B=128]	9	6							K	putative	eukaryotic translation initiation factor 3 subunit I								6	6	6	26	26	26	37.284	0	15.647	414070000	10	0.563887	0.605778	0.892201	0.741907	-4.15906	-2.09536	-2.0531	-2.00343	-1.9536	-1.67388
	0.546122	-0.396917	PF3D7_0719600.1-p1	PF3D7_0719600.1-p1			Color2 [A=255, R=128, G=128, B=128]	9	6							E	putative	60S ribosomal protein L11a								3	3	3	12.7	12.7	12.7	20.227	0	5.1658	1221100000	9	0.546122	0.762241	-0.396917	-0.483248	0.76289	0.0733318	-0.30043	-0.0716553	-0.239718	-0.343588
	0.0741948	-0.015529	PF3D7_0720700.1-p1	PF3D7_0720700.1-p1			Color2 [A=255, R=128, G=128, B=128]	9	6							M	putative	phosphoinositide-binding protein								9	9	9	5	5	5	258.42	0	22.038	455640000	20	0.0741948	1	-0.015529	-0.0270785	-1.91633	-1.79382	-1.85494	-1.77102	-1.84952	-1.99114
	1.50422	0.94669	PF3D7_0721100.1-p1	PF3D7_0721100.1-p1			Color2 [A=255, R=128, G=128, B=128]	9	6							S	unknown function	conserved Plasmodium protein								6	6	6	26.6	26.6	26.6	29.25	0	6.4398	545180000	9	1.50422	0.14256	0.94669	1.19666	-1.56995	-2.39612	-2.06213	-0.748108	-1.1347	-1.30532
	0.0588276	-0.048165	PF3D7_0721600.1-p1;M0QZN2;M0R0F0;M0R0R2;P46782	PF3D7_0721600.1-p1			Color2 [A=255, R=128, G=128, B=128]	9	6							E	putative	40S ribosomal protein S5								12	12	12	44.1	44.1	44.1	21.863	0	37.154	6088300000	66	0.0588276	0.991916	-0.048165	-0.061478	2.32692	1.38583	1.7869	1.75726	1.66692	1.93098
	1.06205	-0.297344	PF3D7_0722200.1-p1	PF3D7_0722200.1-p1			Color2 [A=255, R=128, G=128, B=128]	9	6							N		rhoptry-associated leucine zipper-like protein 1								8	8	8	15	15	15	87.878	0	52.51	1220100000	20	1.06205	0.798619	-0.297344	-0.470799	-0.319124	-0.171133	-0.156443	-0.274677	-0.596386	-0.667667
	0.185339	-0.0708745	PF3D7_0723800.1-p1	PF3D7_0723800.1-p1			Color2 [A=255, R=128, G=128, B=128]	9	6							S	unknown function	conserved Plasmodium protein								4	4	4	1.9	1.9	1.9	260.76	0	4.054	154630000	9	0.185339	0.964016	-0.0708745	-0.109723	-3.15126	-2.96949	-3.28713	-3.0466	-3.42565	-3.14826
	0.174354	-0.25437	PF3D7_0726400.1-p1	PF3D7_0726400.1-p1			Color2 [A=255, R=128, G=128, B=128]	9	6							M	unknown function	conserved Plasmodium membrane protein								12	12	12	3.1	3.1	3.1	599.32	0	18.998	452080000	23	0.174354	0.99367	-0.25437	-0.241601	-1.62346	-1.68601	-2.08919	-2.95572	-2.09608	-1.10997
	0.308073	0.0884037	PF3D7_0727800.1-p1	PF3D7_0727800.1-p1			Color2 [A=255, R=128, G=128, B=128]	9	6							R	putative	cation transporting ATPase								21	21	21	12.1	12.1	12.1	225.07	0	39.041	2283900000	47	0.308073	0.956	0.0884037	0.14328	0.758328	0.490931	0.460163	0.741167	0.521784	0.711681
	0.0245853	-0.052501	PF3D7_0730400.1-p1	PF3D7_0730400.1-p1			Color2 [A=255, R=128, G=128, B=128]	9	6							S	putative	IMP1-like protein								3	3	3	32.3	32.3	32.3	17.801	0	17.847	3426400000	35	0.0245853	1	-0.052501	-0.0432237	-0.511183	0.688059	1.01082	0.626829	1.11202	-0.708662
	0.314326	0.189517	PF3D7_0731300.1-p1	PF3D7_0731300.1-p1			Color2 [A=255, R=128, G=128, B=128]	9	6							K	unknown function	Plasmodium exported protein (PHISTb)								2	2	2	6.9	6.9	6.9	37.723	0	4.858	145980000	8	0.314326	0.984968	0.189517	0.253863	-3.0179	-3.74803	-3.0084	-3.01978	-3.11548	-3.07053
	0.878353	-0.510222	PF3D7_0731500.1-p1	PF3D7_0731500.1-p1			Color2 [A=255, R=128, G=128, B=128]	9	6							K		erythrocyte binding antigen-175								22	22	22	18.4	18.4	18.4	174.59	0	54.014	2029500000	65	0.878353	0.605489	-0.510222	-0.662197	0.404989	0.721487	0.677282	-0.278959	0.571766	-0.0197144
	0.294982	-0.0865726	PF3D7_0731600.1-p1;PF3D7_1477900.1-p1;PF3D7_0215300.1-p1	PF3D7_0731600.1-p1			Color2 [A=255, R=128, G=128, B=128]	9	6							N		acyl-CoA synthetase								32	32	32	41.4	41.4	41.4	93.283	0	323.31	32801000000	279	0.294982	0.953015	-0.0865726	-0.139873	4.51544	4.16467	4.29791	4.21507	4.35478	4.14845
	0.338089	0.142173	PF3D7_0803200.1-p1	PF3D7_0803200.1-p1			Color2 [A=255, R=128, G=128, B=128]	9	6							F	putative	filament assembling protein								8	8	8	13.9	13.9	13.9	86.742	0	23.088	835420000	17	0.338089	0.974429	0.142173	0.211024	-0.736179	-1.26414	-0.923239	-0.728922	-0.779818	-0.9883
	1.58135	-0.223096	PF3D7_0806800.1-p1	PF3D7_0806800.1-p1			Color2 [A=255, R=128, G=128, B=128]	10	8							G	putative	V-type proton ATPase subunit a								27	27	27	31.6	31.6	31.6	123	0	216.5	17723000000	160	1.58135	0.866135	-0.223096	-0.395002	3.43323	3.38705	3.35603	3.14214	3.28513	3.07975
	0.0566957	-0.0230923	PF3D7_0807300.1-p1	PF3D7_0807300.1-p1			Color2 [A=255, R=128, G=128, B=128]	9	6							K		ras-related protein Rab-18								11	11	11	60.2	60.2	60.2	23.162	0	34.11	5678100000	74	0.0566957	1	-0.0230923	-0.0360408	2.04593	1.69642	1.83189	1.9529	1.64213	1.90993
	0.735374	-0.257793	PF3D7_0811200.1-p1	PF3D7_0811200.1-p1			Color2 [A=255, R=128, G=128, B=128]	9	6							N	putative	ER membrane protein complex subunit 1								19	19	19	20.9	20.9	20.9	133.76	0	79.033	2733600000	63	0.735374	0.872265	-0.257793	-0.390187	0.575886	0.386475	0.92833	0.410864	0.380424	0.326023
	0.372137	-0.107461	PF3D7_0811600.1-p1	PF3D7_0811600.1-p1			Color2 [A=255, R=128, G=128, B=128]	9	6							N	unknown function	conserved Plasmodium protein								36	36	36	37.1	37.1	37.1	144.01	0	139.58	7153800000	143	0.372137	0.958271	-0.107461	-0.173059	2.35657	2.05433	2.12826	1.97542	2.23035	2.011
	0.104285	-0.144266	PF3D7_0812400.1-p1	PF3D7_0812400.1-p1			Color2 [A=255, R=128, G=128, B=128]	9	6							D		karyopherin alpha								4	4	4	10.5	10.5	10.5	61.158	0	22.581	502050000	13	0.104285	0.959294	-0.144266	-0.144527	-0.383551	-1.60166	-2.04683	-1.51394	-1.42359	-1.5273
	0.452565	0.272071	PF3D7_0813900.1-p1	PF3D7_0813900.1-p1			Color2 [A=255, R=128, G=128, B=128]	9	6							T	putative	40S ribosomal protein S16								4	4	4	27.1	27.1	27.1	16.285	0	7.3866	1520400000	21	0.452565	0.894533	0.272071	0.358475	-0.272818	-0.0932846	-0.00928688	0.624206	-0.202295	0.0189114
	0.62563	0.189337	PF3D7_0814000.1-p1	PF3D7_0814000.1-p1			Color2 [A=255, R=128, G=128, B=128]	9	6							V	putative	60S ribosomal protein L13-2								8	8	8	33.5	33.5	33.5	25.441	0	14.922	866700000	33	0.62563	0.948074	0.189337	0.297614	-0.686724	-1.1093	-0.784151	-0.751999	-0.671535	-0.588627
	1.3452	0.666391	PF3D7_0814200.1-p1	PF3D7_0814200.1-p1			Color2 [A=255, R=128, G=128, B=128]	9	6							K		DNA/RNA-binding protein Alba 1								16	16	16	54.4	54.4	54.4	27.258	0	68.066	13465000000	133	1.3452	0.345652	0.666391	0.910799	2.16066	2.82942	2.87624	3.25842	3.29543	3.31165
	0.440104	-0.341293	PF3D7_0814900.1-p1	PF3D7_0814900.1-p1			Color2 [A=255, R=128, G=128, B=128]	9	6							V		superoxide dismutase [Fe]								3	3	3	20.7	20.7	20.7	22.733	0	11.074	703890000	9	0.440104	0.856828	-0.341293	-0.40985	-0.518709	-1.36872	-0.655073	-0.803545	-1.49282	-1.27002
	1.01285	0.484258	PF3D7_0816400.1-p1	PF3D7_0816400.1-p1			Color2 [A=255, R=128, G=128, B=128]	9	6							Q	putative	EF-hand calcium-binding domain-containing protein								9	9	9	39.9	39.9	39.9	28.102	0	46.759	3510300000	46	1.01285	0.607253	0.484258	0.668514	0.205744	0.616131	0.693287	0.821705	1.32069	0.825544
	0.376869	0.224141	PF3D7_0816600.1-p1	PF3D7_0816600.1-p1			Color2 [A=255, R=128, G=128, B=128]	9	6							V		chaperone protein ClpB1								18	18	18	20.4	20.4	20.4	122.51	0	76.856	2769900000	75	0.376869	0.958421	0.224141	0.29903	0.973715	0.2349	0.708078	0.656397	0.844845	1.08787
	0.942246	-0.35752	PF3D7_0817700.1-p1	PF3D7_0817700.1-p1			Color2 [A=255, R=128, G=128, B=128]	9	6							L		rhoptry neck protein 5								28	28	28	27.6	27.6	27.6	133.69	0	98.144	5954600000	122	0.942246	0.724828	-0.35752	-0.52772	2.33404	1.79321	2.24267	1.6779	1.73977	1.87969
	0.528247	-0.0736866	PF3D7_0818200.1-p1;E7EX29;P31947-2;P62258-2;P31946-2;P63104;P27348;Q04917;P31946;P61981;P31947;P62258;E5RGE1;Q4VY20;E5RIR4;A0A0J9YWZ2;E9PD24;B4DJF2;E7EVZ2;Q4VY19;I3L3T1;K7EIT4;K7EM20;B7Z2E6;H0YB80;E7ESK7;E9PG15;A0A0J9YWE8;A2IDB2;B0AZS6;P63104-2	PF3D7_0818200.1-p1			Color2 [A=255, R=128, G=128, B=128]	9	6							A		14-3-3 protein								16	16	16	66	66	66	30.192	0	117.15	6838000000	81	0.528247	0.948963	-0.0736866	-0.131255	2.13071	2.16309	2.26748	2.10086	2.04169	2.19767
	0.0820796	-0.0143007	PF3D7_0818900.1-p1;P11021;P38646	PF3D7_0818900.1-p1			Color2 [A=255, R=128, G=128, B=128]	9	6							A		heat shock protein 70								49	49	41	54.7	54.7	45.5	73.914	0	257.72	50030000000	419	0.0820796	1	-0.0143007	-0.0254645	5.13159	5.01635	4.96437	5.01614	5.09004	4.96323
	1.37806	-0.486165	PF3D7_0819600.1-p1	PF3D7_0819600.1-p1			Color2 [A=255, R=0, G=128, B=255]	9	8							Y	unknown function	conserved Plasmodium protein				+				14	14	14	65	65	65	32.165	0	128.69	15505000000	97	1.37806	0.6235	-0.486165	-0.731434	3.66928	3.19266	3.57983	2.89527	2.94502	3.14299
	0.515579	0.1257	PF3D7_0820200.1-p1	PF3D7_0820200.1-p1			Color2 [A=255, R=128, G=128, B=128]	9	6							A		phosphatidylglycerophosphate synthase								7	7	7	12.1	12.1	12.1	78.062	0	18	482100000	22	0.515579	0.973485	0.1257	0.207098	-1.59551	-1.80208	-1.95039	-1.5988	-1.68199	-1.69008
	0.0516571	0.0259527	PF3D7_0820700.1-p1	PF3D7_0820700.1-p1			Color2 [A=255, R=128, G=128, B=128]	9	6							R		2-oxoglutarate dehydrogenase E1 component								18	18	18	24	24	24	121.15	0	38.719	2005500000	48	0.0516571	1	0.0259527	0.0385766	0.71961	0.330755	0.243225	0.640247	0.375048	0.356154
	0.344646	0.150697	PF3D7_0821000.1-p1	PF3D7_0821000.1-p1			Color2 [A=255, R=128, G=128, B=128]	9	6							E	unknown function	conserved Plasmodium protein								16	16	16	27.8	27.8	27.8	60.542	0	59.884	4285500000	61	0.344646	0.980172	0.150697	0.221243	1.66597	1.09554	1.43366	1.63785	1.40349	1.60591
	0.323677	0.145454	PF3D7_0821400.1-p1	PF3D7_0821400.1-p1			Color2 [A=255, R=128, G=128, B=128]	9	6							T	unknown function	conserved Plasmodium protein								2	2	2	16.1	16.1	16.1	14.06	0	5.3249	198740000	10	0.323677	0.978522	0.145454	0.212494	-3.04628	-3.15032	-2.73679	-3.10366	-2.67115	-2.72222
	2.54746	-0.781061	PF3D7_0822900.1-p1	PF3D7_0822900.1-p1			Color2 [A=255, R=0, G=128, B=255]	9	8							E	unknown function	conserved Plasmodium protein				+				35	35	35	26.8	26.8	26.8	138.24	0	87.956	6226800000	140	2.54746	0.113217	-0.781061	-1.26071	2.56085	2.41912	2.44539	1.4834	1.86187	1.73689
	0.230927	0.108231	PF3D7_0823200.1-p1	PF3D7_0823200.1-p1			Color2 [A=255, R=128, G=128, B=128]	9	6							S	putative	RNA-binding protein								5	5	5	19.9	19.9	19.9	32.441	0	12.215	383140000	8	0.230927	0.961149	0.108231	0.158281	-1.92727	-2.30512	-2.24587	-2.18926	-2.19602	-1.76828
	0.478888	-0.211865	PF3D7_0823800.1-p1	PF3D7_0823800.1-p1			Color2 [A=255, R=128, G=128, B=128]	10	8							G	putative	DnaJ protein								19	19	19	34.2	34.2	34.2	76.681	0	139.36	5784000000	89	0.478888	0.953231	-0.211865	-0.306116	2.5298	1.96841	1.97288	1.93183	1.87209	2.03157
	0.688688	-0.109955	PF3D7_0823900.1-p1	PF3D7_0823900.1-p1			Color2 [A=255, R=128, G=128, B=128]	9	6							D		dicarboxylate/tricarboxylate carrier								10	10	10	34	34	34	35.386	0	21.293	1087100000	41	0.688688	0.958316	-0.109955	-0.192006	-0.224499	-0.463682	-0.342035	-0.471382	-0.480322	-0.408379
	2.83838	0.393161	PF3D7_0824400.1-p1	PF3D7_0824400.1-p1			Color2 [A=255, R=128, G=128, B=128]	9	6							S		nucleoside transporter 2								14	14	14	21.2	21.2	21.2	67.641	0	80.919	4625900000	63	2.83838	0.607099	0.393161	0.71439	1.49059	1.35475	1.40829	1.87307	1.78599	1.77406
	0.0549614	-0.0804106	PF3D7_0825400.1-p1	PF3D7_0825400.1-p1			Color2 [A=255, R=128, G=128, B=128]	9	6							Q	unknown function	conserved Apicomplexan protein								3	3	3	16.8	16.8	16.8	14.227	0.001087	2.6065	258740000	5	0.0549614	0.985068	-0.0804106	-0.0800372	-3.54027	-2.08421	-2.37797	-2.87749	-2.28488	-3.08131
	0.334769	0.169149	PF3D7_0826700.1-p1	PF3D7_0826700.1-p1			Color2 [A=255, R=128, G=128, B=128]	9	6							M		receptor for activated c kinase								7	7	7	31.6	31.6	31.6	35.686	0	41.818	2310300000	34	0.334769	0.993827	0.169149	0.238759	0.210182	0.63303	0.683943	0.443119	0.941574	0.649908
	0.191866	0.172673	PF3D7_0827900.1-p1	PF3D7_0827900.1-p1			Color2 [A=255, R=128, G=128, B=128]	9	6							N		protein disulfide isomerase								27	27	27	62.1	62.1	62.1	55.514	0	323.31	36010000000	250	0.191866	0.974839	0.172673	0.204378	3.62345	4.67798	4.25226	4.16785	4.23178	4.67208
	0.0784646	-0.0667095	PF3D7_0828800.1-p1	PF3D7_0828800.1-p1			Color2 [A=255, R=0, G=128, B=255]	9	8							K		GPI-anchored micronemal antigen				+				17	17	17	33.7	33.7	33.7	85.249	0	118.21	4668900000	53	0.0784646	0.982479	-0.0667095	-0.083428	1.09366	1.80962	1.37015	1.09665	1.78462	1.19203
	0.109369	-0.158648	PF3D7_0829200.1-p1	PF3D7_0829200.1-p1			Color2 [A=255, R=128, G=128, B=128]	9	6							E	putative	prohibitin								2	2	2	7	7	7	30.558	0.0020683	2.149	175880000	5	0.109369	0.960152	-0.158648	-0.15485	-2.63983	-3.78178	-3.518	-2.73133	-3.60414	-4.08007
	0.540211	0.971635	PF3D7_0830400.1-p1	PF3D7_0830400.1-p1			Color2 [A=255, R=128, G=128, B=128]	9	6							K	putative	CRA domain-containing protein								2	2	2	14.6	14.6	14.6	15.902	0	5.2613	399490000	7	0.540211	0.586968	0.971635	0.750819	-4.28448	-2.03936	-1.7893	-1.78032	-1.75281	-1.66511
	0.817831	0.31365	PF3D7_0831400.1-p1	PF3D7_0831400.1-p1			Color2 [A=255, R=128, G=128, B=128]	9	6							M	unknown function	Plasmodium exported protein								7	7	7	18.2	18.2	18.2	36.413	0	15.415	979950000	38	0.817831	0.794092	0.31365	0.462894	-0.540306	-1.03366	-0.950443	-0.685499	-0.527763	-0.370195
	0.240113	-0.14163	PF3D7_0831600.1-p1	PF3D7_0831600.1-p1			Color2 [A=255, R=128, G=128, B=128]	9	6							I		cytoadherence linked asexual protein 8								17	12	12	13.3	10.2	10.2	165.61	0	34.053	1226500000	32	0.240113	0.967297	-0.14163	-0.193357	0.0553436	-0.597832	-0.264147	-0.462767	-0.615503	-0.153255
	0.118032	0.125768	PF3D7_0831700.1-p1	PF3D7_0831700.1-p1			Color2 [A=255, R=128, G=128, B=128]	9	6							K		heat shock protein 70								14	7	6	22.1	13	11.2	75.052	0	13.663	554360000	16	0.118032	0.95471	0.125768	0.141644	-0.667852	-1.97388	-1.15939	-1.06532	-1.2888	-1.0697
	0.379068	-0.187442	PF3D7_0903200.1-p1;C9IZZ0;C9J592;C9J8S3;P51149;C9J7D1;C9J4S4;C9J4V0	PF3D7_0903200.1-p1			Color2 [A=255, R=128, G=128, B=128]	9	6							S		ras-related protein RAB7								14	14	14	83	83	83	23.788	0	173.14	12013000000	95	0.379068	0.981289	-0.187442	-0.264875	3.16336	3.27221	2.92034	3.2261	2.96175	2.60572
	0.29557	0.18299	PF3D7_0903900.1-p1	PF3D7_0903900.1-p1			Color2 [A=255, R=128, G=128, B=128]	9	6							A		60S ribosomal protein L32								8	8	8	46.6	46.6	46.6	15.526	0	19.785	2524500000	44	0.29557	0.996164	0.18299	0.243671	0.792633	0.777859	0.426628	1.23436	0.470154	0.841579
	0.611519	0.441237	PF3D7_0904800.1-p1	PF3D7_0904800.1-p1			Color2 [A=255, R=128, G=128, B=128]	9	6							S	small fragment	replication protein A1								2	2	2	4.8	4.8	4.8	56.234	0.0020747	2.1778	165100000	5	0.611519	0.718141	0.441237	0.535635	-4.05332	-3.27732	-2.973	-2.98915	-3.05975	-2.93103
	0.0246205	-0.0139217	PF3D7_0904900.1-p1	PF3D7_0904900.1-p1			Color2 [A=255, R=128, G=128, B=128]	9	6							A		copper-transporting ATPase								16	16	16	7.4	7.4	7.4	299.39	0	35.506	1353700000	43	0.0246205	1	-0.0139217	-0.0201988	0.256901	-0.295692	-0.168867	-0.0915756	-0.232519	0.0746708
	0.441329	0.116585	PF3D7_0905400.1-p1	PF3D7_0905400.1-p1			Color2 [A=255, R=128, G=128, B=128]	9	6							R		high molecular weight rhoptry protein 3								46	46	46	54	54	54	104.85	0	323.31	39687000000	365	0.441329	0.944279	0.116585	0.190068	4.42396	4.41594	4.64752	4.47137	4.76276	4.60304
	0.0210853	-0.0145124	PF3D7_0905900.1-p1	PF3D7_0905900.1-p1			Color2 [A=255, R=128, G=128, B=128]	9	6							P	putative	coatomer subunit beta								11	11	11	15	15	15	118.24	0	48.346	1413100000	37	0.0210853	1	-0.0145124	-0.0198942	0.316721	-0.416462	-0.190086	-0.0622349	-0.259043	-0.0120869
	0.0448052	0.0447807	PF3D7_0907400.1-p1	PF3D7_0907400.1-p1			Color2 [A=255, R=128, G=128, B=128]	9	6							K		ATP-dependent protease ATPase subunit ClpY								14	14	14	20.6	20.6	20.6	106.46	0	114.04	2967700000	49	0.0448052	0.999163	0.0447807	0.0532216	0.951223	0.321119	0.30422	0.0460224	0.745693	0.919189
	1.64728	-0.497926	PF3D7_0908000.1-p1	PF3D7_0908000.1-p1			Color2 [A=255, R=128, G=128, B=128]	9	6							L	putative	plasma membrane protein 1								5	5	5	14.9	14.9	14.9	49.355	0	11.844	562690000	14	1.64728	0.507803	-0.497926	-0.780601	-1.32097	-1.19323	-0.994137	-1.47432	-1.80805	-1.71974
	0.421464	0.139418	PF3D7_0908400.1-p1	PF3D7_0908400.1-p1			Color2 [A=255, R=128, G=128, B=128]	9	6							K	unknown function	conserved Plasmodium protein								3	3	3	14.4	14.4	14.4	24.061	0	3.9243	1587600000	12	0.421464	0.975808	0.139418	0.217483	0.327171	0.124582	0.204849	0.600885	0.165291	0.308681
	0.62733	0.217396	PF3D7_0910400.1-p1	PF3D7_0910400.1-p1			Color2 [A=255, R=128, G=128, B=128]	9	6							R	putative	selenide water dikinase								13	13	13	14.2	14.2	14.2	140.32	0	38.202	1570300000	33	0.62733	0.916371	0.217396	0.3314	0.212063	-0.15382	-0.207779	0.173227	0.0204849	0.308939
	0.232064	-0.0763702	PF3D7_0912400.1-p1	PF3D7_0912400.1-p1			Color2 [A=255, R=128, G=128, B=128]	9	6							N	putative	alkaline phosphatase								17	17	17	32.1	32.1	32.1	52.704	0	120.06	10880000000	122	0.232064	0.95468	-0.0763702	-0.12139	2.99039	2.70414	2.86406	2.9681	2.63695	2.72443
	1.0342	-0.368069	PF3D7_0914200.1-p1	PF3D7_0914200.1-p1			Color2 [A=255, R=128, G=128, B=128]	9	6							I	putative	phospholipid or glycerol acyltransferase								5	5	5	11.7	11.7	11.7	49.338	0	8.6468	478710000	7	1.0342	0.708178	-0.368069	-0.551713	-1.53268	-1.29311	-1.65334	-1.7629	-1.70297	-2.11747
	0.159371	0.0618038	PF3D7_0914700.1-p1	PF3D7_0914700.1-p1			Color2 [A=255, R=128, G=128, B=128]	9	6							A	putative	major facilitator superfamily-related transporter								10	10	10	22.3	22.3	22.3	58.42	0	156.04	8386500000	95	0.159371	0.96981	0.0618038	0.0957475	2.53065	2.20491	2.06807	2.30577	2.26039	2.42289
	0.168233	-0.149428	PF3D7_0916500.1-p1	PF3D7_0916500.1-p1			Color2 [A=255, R=128, G=128, B=128]	9	6							F		ubiquitin fusion degradation protein 1								2	2	2	7.8	7.8	7.8	34.941	0	3.4398	129680000	6	0.168233	0.956951	-0.149428	-0.178907	-3.72305	-3.00797	-2.65138	-3.25767	-3.48406	-3.08896
	0.460206	0.201966	PF3D7_0917900.1-p1	PF3D7_0917900.1-p1			Color2 [A=255, R=128, G=128, B=128]	9	6							K		heat shock protein 70								50	50	50	64.3	64.3	64.3	72.387	0	323.31	81005000000	542	0.460206	0.956985	0.201966	0.292918	5.25469	5.71996	5.58346	5.51012	5.6963	5.95759
	0.485325	0.302573	PF3D7_0918000.1-p1	PF3D7_0918000.1-p1			Color2 [A=255, R=255, G=0, B=0]	9	8							N		glideosome-associated protein 50						Gap50	glideosome-associated protein 50	9	9	9	24.2	24.2	24.2	44.604	0	28.258	4805400000	56	0.485325	0.869181	0.302573	0.392328	1.52961	1.22892	0.967255	1.13542	1.87548	1.6226
	0.835058	0.245956	PF3D7_0918300.1-p1	PF3D7_0918300.1-p1			Color2 [A=255, R=128, G=128, B=128]	9	6							S	putative	eukaryotic translation initiation factor 3 subunit F								6	6	6	23.8	23.8	23.8	36.82	0	10.625	1112100000	19	0.835058	0.874366	0.245956	0.386345	-0.351919	-0.631283	-0.777107	-0.259987	-0.314768	-0.447685
	0.181828	-0.0197728	PF3D7_0919100.1-p1	PF3D7_0919100.1-p1			Color2 [A=255, R=128, G=128, B=128]	9	6							L	putative	DnaJ protein								12	12	12	30.5	30.5	30.5	43.259	0	54.647	4737000000	80	0.181828	1	-0.0197728	-0.0365212	1.70661	1.75573	1.69077	1.70456	1.63166	1.75757
	0.467682	1.00636	PF3D7_0919400.1-p1	PF3D7_0919400.1-p1			Color2 [A=255, R=128, G=128, B=128]	9	6							K		protein disulfide isomerase								7	7	7	18.1	18.1	18.1	61.001	0	28.883	490190000	17	0.467682	0.609158	1.00636	0.703129	-4.21987	-1.22214	-1.82718	-1.73007	-1.38319	-1.13686
	0.0602115	0.0336412	PF3D7_0920000.1-p1	PF3D7_0920000.1-p1			Color2 [A=255, R=128, G=128, B=128]	9	6							S	putative	long chain fatty acid elongation enzyme								2	2	2	3.1	3.1	3.1	75.491	0	3.5877	52225000	4	0.0602115	0.999487	0.0336412	0.0484969	-4.41953	-4.81507	-5.00518	-4.83367	-4.76369	-4.5415
	0.186874	0.347237	PF3D7_0922200.1-p1	PF3D7_0922200.1-p1			Color2 [A=255, R=128, G=128, B=128]	9	6							S		S-adenosylmethionine synthetase								4	4	4	13.2	13.2	13.2	44.843	0	9.7755	260690000	7	0.186874	0.957942	0.347237	0.287016	-4.14772	-1.85066	-2.51864	-2.44139	-2.85391	-2.18001
	0.422333	1.13335	PF3D7_0922500.1-p1	PF3D7_0922500.1-p1			Color2 [A=255, R=128, G=128, B=128]	9	6							L		phosphoglycerate kinase								7	7	7	20.2	20.2	20.2	45.426	0	10.696	431560000	11	0.422333	0.598732	1.13335	0.689123	-4.83392	-1.59144	-1.83885	-1.36387	-2.53961	-0.960665
	0.396396	0.91599	PF3D7_0923900.1-p1	PF3D7_0923900.1-p1			Color2 [A=255, R=128, G=128, B=128]	9	6							E	putative	polyadenylate-binding protein 2								2	2	2	14.4	14.4	14.4	22.979	0	25.785	892040000	10	0.396396	0.617664	0.91599	0.620293	-3.49935	-0.825865	-0.445494	-0.843103	-0.323818	-0.855822
	0.929122	0.128045	PF3D7_0925900.1-p1	PF3D7_0925900.1-p1			Color2 [A=255, R=128, G=128, B=128]	9	6							I	unknown function	conserved Plasmodium protein								6	6	6	26.7	26.7	26.7	24.698	0	44.474	2104500000	31	0.929122	0.983494	0.128045	0.226864	0.505341	0.316114	0.411823	0.474022	0.58942	0.55397
	0.347807	0.202887	PF3D7_0926400.1-p1	PF3D7_0926400.1-p1			Color2 [A=255, R=128, G=128, B=128]	9	6							N	putative	monocarboxylate transporter								6	6	6	12.1	12.1	12.1	60.708	0	21.977	1134200000	26	0.347807	0.967407	0.202887	0.273444	-0.0349655	-0.56233	-0.638248	-0.17137	-0.485863	0.0303497
	0.168012	-0.102899	PF3D7_0927300.1-p1	PF3D7_0927300.1-p1			Color2 [A=255, R=128, G=128, B=128]	9	6							I		fumarate hydratase								7	7	7	11	11	11	78.395	0	11.796	334300000	22	0.168012	0.951718	-0.102899	-0.140743	-1.62556	-2.22877	-2.02304	-1.88853	-2.35766	-1.93989
	0.921925	0.191359	PF3D7_0927900.1-p1	PF3D7_0927900.1-p1			Color2 [A=255, R=128, G=128, B=128]	9	6							R		phosphatidylserine decarboxylase								20	20	20	59.8	59.8	59.8	41.547	0	104.18	9287500000	118	0.921925	0.935381	0.191359	0.320553	2.43543	2.49847	2.58803	2.83748	2.71801	2.54052
	0.70422	1.25528	PF3D7_0929200.1-p1	PF3D7_0929200.1-p1			Color2 [A=255, R=128, G=128, B=128]	9	6							S	putative	RNA-binding protein								4	4	4	22.5	22.5	22.5	33.598	0	17.848	398090000	11	0.70422	0.3089	1.25528	0.955823	-4.65544	-2.37837	-2.09574	-1.85935	-1.6472	-1.85716
	1.27823	0.19699	PF3D7_0929400.1-p1	PF3D7_0929400.1-p1			Color2 [A=255, R=128, G=128, B=128]	9	6							I		high molecular weight rhoptry protein 2								78	78	78	60.9	60.9	60.9	162.66	0	323.31	45831000000	473	1.27823	0.909546	0.19699	0.34422	4.72309	4.60794	4.84239	4.90684	4.88669	4.97086
	0.901997	0.267893	PF3D7_0930300.1-p1;PF3D7_1312000.1-p1	PF3D7_0930300.1-p1			Color2 [A=255, R=0, G=128, B=255]	9	8							K		merozoite surface protein 1				+				182	182	182	68.4	68.4	68.4	195.72	0	323.31	5877500000000	7089	0.901997	0.848812	0.267893	0.419529	11.2912	11.5431	11.5383	11.6619	11.9411	11.5733
	0.29557	0.476386	PF3D7_0930900.1-p1	PF3D7_0930900.1-p1			Color2 [A=255, R=128, G=128, B=128]	9	6							I	putative	NifU-like protein								4	4	4	24.5	24.5	24.5	22.624	0	7.895	216550000	9	0.29557	0.860164	0.476386	0.413038	-2.76315	-4.68389	-2.69056	-2.92573	-2.84331	-2.9394
	0.169325	-0.102898	PF3D7_0933600.1-p1	PF3D7_0933600.1-p1			Color2 [A=255, R=128, G=128, B=128]	9	6							W	putative	mitochondrial-processing peptidase subunit beta								10	10	10	29.8	29.8	29.8	55.734	0	38.99	2474600000	41	0.169325	0.953319	-0.102898	-0.141049	0.414558	0.643623	0.804256	0.696037	0.738504	0.119204
	0.236419	-0.172424	PF3D7_0934500.1-p1	PF3D7_0934500.1-p1			Color2 [A=255, R=128, G=128, B=128]	9	6							A	putative	V-type proton ATPase subunit E								7	7	7	27.2	27.2	27.2	27.19	0	20.773	1612700000	29	0.236419	0.983029	-0.172424	-0.219126	0.410601	-0.321575	0.335768	-0.141512	-0.250067	0.299101
	1.31832	-0.441197	PF3D7_0934700.1-p1	PF3D7_0934700.1-p1			Color2 [A=255, R=128, G=128, B=128]	9	6							N	putative	UBX domain								5	5	5	11.1	11.1	11.1	62.569	0	23.765	371210000	15	1.31832	0.621909	-0.441197	-0.671836	-1.65931	-1.62522	-2.00911	-2.38974	-2.16966	-2.05783
	0.466875	-0.0819524	PF3D7_0935800.1-p1	PF3D7_0935800.1-p1			Color2 [A=255, R=128, G=128, B=128]	9	6							I		cytoadherence linked asexual protein 9								58	58	58	41.8	41.8	41.8	160.42	0	266.97	20357000000	271	0.466875	0.957633	-0.0819524	-0.142291	3.69993	3.58865	3.7959	3.69023	3.61957	3.52882
	1.55258	0.226704	PF3D7_0935900.1-p1	PF3D7_0935900.1-p1			Color2 [A=255, R=128, G=128, B=128]	9	6							A		ring-exported protein 1								5	5	5	8.1	8.1	8.1	83.04	0	6.5493	313730000	17	1.55258	0.871608	0.226704	0.399654	-2.30748	-2.44217	-2.24741	-2.11974	-2.15754	-2.03968
	0.256341	0.135866	PF3D7_0936000.1-p1	PF3D7_0936000.1-p1			Color2 [A=255, R=128, G=128, B=128]	9	6							K		ring-exported protein 2								3	3	3	37.2	37.2	37.2	10.771	0	38.379	641310000	19	0.256341	0.957157	0.135866	0.191167	-0.98274	-1.45586	-1.54162	-1.21263	-1.38557	-0.974417
	0.168038	-0.202656	PF3D7_0936800.1-p1	PF3D7_0936800.1-p1			Color2 [A=255, R=128, G=128, B=128]	9	6							A	unknown function	Plasmodium exported protein (PHISTc)								3	3	3	9.1	9.1	9.1	45.5	0	4.7919	131050000	8	0.168038	0.977319	-0.202656	-0.212182	-2.68401	-3.931	-3.24222	-3.4216	-3.99915	-3.04445
	0.0574941	-0.0256697	PF3D7_1001900.1-p1	PF3D7_1001900.1-p1			Color2 [A=255, R=128, G=128, B=128]	9	6							I	unknown function	Plasmodium exported protein (hyp16)								2	2	2	7.2	7.2	7.2	32.138	0	5.0093	229850000	10	0.0574941	1	-0.0256697	-0.0392277	-2.65324	-2.50622	-2.59737	-2.34046	-2.85148	-2.6419
	0.181728	-0.215343	PF3D7_1002400.1-p1;PF3D7_1002400.2-p1	PF3D7_1002400.1-p1;PF3D7_1002400.2-p1			Color2 [A=255, R=128, G=128, B=128]	9	6							S	putative	transformer-2 protein homolog beta								2	2	2	6	6	6	30.051	0.0092507	1.3365	200140000	8	0.181728	0.982229	-0.215343	-0.226394	-2.31131	-3.01654	-2.71941	-2.48709	-3.70215	-2.50405
	0.728988	0.38007	PF3D7_1002900.1-p1	PF3D7_1002900.1-p1			Color2 [A=255, R=128, G=128, B=128]	9	6							S	unknown function	conserved Plasmodium protein								4	4	4	27.6	27.6	27.6	14.517	0	10.473	1334300000	24	0.728988	0.724941	0.38007	0.514465	-0.779291	-0.460037	0.0289841	-0.103329	0.0391064	-0.00591087
	2.06021	0.564374	PF3D7_1003500.1-p1	PF3D7_1003500.1-p1			Color2 [A=255, R=128, G=128, B=128]	9	6							S	putative	40S ribosomal protein S20e								4	4	4	18.6	18.6	18.6	13.513	0	4.2164	487390000	9	2.06021	0.342933	0.564374	0.913523	-2.0282	-1.86413	-1.81576	-1.31029	-1.1831	-1.52158
	0.602018	-0.357546	PF3D7_1003600.1-p1	PF3D7_1003600.1-p1			Color2 [A=255, R=128, G=128, B=128]	9	6							A	putative	inner membrane complex protein 1c								5	4	4	12.1	9.3	9.3	32.653	0	8.9401	609600000	15	0.602018	0.800351	-0.357546	-0.466789	-1.2571	-0.772848	-1.39248	-1.53666	-1.15519	-1.80322
	0.265894	0.153809	PF3D7_1004000.1-p1	PF3D7_1004000.1-p1			Color2 [A=255, R=128, G=128, B=128]	9	6							Y	putative	60S ribosomal protein L13								9	9	9	35.6	35.6	35.6	23.754	0	22.226	1849400000	27	0.265894	0.973468	0.153809	0.210376	0.715851	0.0256691	0.35076	0.314655	0.51935	0.7197
	0.254284	0.15259	PF3D7_1004500.1-p1	PF3D7_1004500.1-p1			Color2 [A=255, R=128, G=128, B=128]	9	6							S	unknown function	conserved Plasmodium protein								4	4	4	22.8	22.8	22.8	24.259	0	44.11	860840000	15	0.254284	0.969499	0.15259	0.206674	-0.82921	-1.48594	-0.752241	-0.895681	-0.942381	-0.771555
	0.95402	1.5279	PF3D7_1006200.1-p1	PF3D7_1006200.1-p1			Color2 [A=255, R=128, G=128, B=128]	9	6							A		DNA/RNA-binding protein Alba 3								3	3	3	50.5	50.5	50.5	11.977	0	11.102	490910000	9	0.95402	0.123167	1.5279	1.22269	-4.17342	-2.36569	-1.68146	-1.2997	-1.31835	-1.01881
	0.112341	-0.317285	PF3D7_1006800.1-p1	PF3D7_1006800.1-p1			Color2 [A=255, R=128, G=128, B=128]	9	6							S	putative	single-strand telomeric DNA-binding protein GBP2								3	3	3	22.4	22.4	22.4	29.53	0	75.758	741610000	13	0.112341	0.971511	-0.317285	-0.208239	-1.71509	-1.77185	-0.897722	-1.18923	-0.447708	-3.69957
	0.790691	0.260475	PF3D7_1007900.1-p1	PF3D7_1007900.1-p1			Color2 [A=255, R=128, G=128, B=128]	9	6							S	putative	eukaryotic translation initiation factor 3 subunit D								12	12	12	24.5	24.5	24.5	63.109	0	29.553	1306300000	33	0.790691	0.868488	0.260475	0.399451	-0.164461	-0.282759	-0.523026	0.137928	-0.239162	-0.0875874
	0.107524	0.118804	PF3D7_1008900.1-p1	PF3D7_1008900.1-p1			Color2 [A=255, R=128, G=128, B=128]	9	6							N		adenylate kinase								7	7	7	32.2	32.2	32.2	27.61	0	23.304	2490800000	31	0.107524	0.948881	0.118804	0.13216	-0.230255	0.889055	1.00333	0.566811	0.659351	0.792374
	0.519467	-0.0816676	PF3D7_1010300.1-p1	PF3D7_1010300.1-p1			Color2 [A=255, R=128, G=128, B=128]	9	6							K	putative	succinate dehydrogenase subunit 4								5	5	5	24.6	24.6	24.6	13.736	0	7.4723	1924200000	28	0.519467	0.957275	-0.0816676	-0.143518	0.469467	0.435013	0.479511	0.344967	0.28364	0.510382
	0.345438	0.140163	PF3D7_1011800.1-p1	PF3D7_1011800.1-p1			Color2 [A=255, R=128, G=128, B=128]	10	8							G		PRE-binding protein								41	41	41	34.3	34.3	34.3	131.62	0	164.8	7856400000	145	0.345438	0.972175	0.140163	0.20978	2.55009	2.0856	2.09281	2.25041	2.47784	2.42074
	0.0354998	0.0606874	PF3D7_1012400.1-p1	PF3D7_1012400.1-p1			Color2 [A=255, R=128, G=128, B=128]	9	6							P		hypoxanthine-guanine phosphoribosyltransferase								3	3	3	18.6	18.6	18.6	26.362	0	10.281	643690000	9	0.0354998	0.999651	0.0606874	0.0562667	-1.8881	-1.65037	-0.931307	-1.51953	-0.51811	-2.25008
	0.894146	-0.0791162	PF3D7_1012900.1-p1	PF3D7_1012900.1-p1			Color2 [A=255, R=128, G=128, B=128]	9	6							V		autophagy-related protein 18								9	9	9	26.8	26.8	26.8	43.519	0	18.076	1281000000	30	0.894146	0.960763	-0.0791162	-0.146172	-0.196541	-0.137606	-0.159519	-0.169779	-0.291725	-0.26951
	0.522816	-0.116154	PF3D7_1013300.1-p1	PF3D7_1013300.1-p1			Color2 [A=255, R=128, G=128, B=128]	9	6							K	unknown function	conserved Plasmodium protein								13	13	13	21.2	21.2	21.2	75.468	0	29.438	1063400000	29	0.522816	0.96933	-0.116154	-0.19435	-0.398842	-0.710453	-0.537935	-0.738644	-0.642618	-0.614431
	0.0488734	-0.0642058	PF3D7_1013600.1-p1	PF3D7_1013600.1-p1			Color2 [A=255, R=128, G=128, B=128]	9	6							N	unknown function	conserved Plasmodium protein								3	3	3	1.6	1.6	1.6	269.27	0	4.5035	185410000	6	0.0488734	0.988564	-0.0642058	-0.0675474	-3.00444	-3.07063	-2.63558	-2.15756	-3.12453	-3.62118
	0.905851	1.52692	PF3D7_1014700.1-p1	PF3D7_1014700.1-p1			Color2 [A=255, R=128, G=128, B=128]	9	6							Y	putative	prohibitin								3	3	3	11.2	11.2	11.2	34.793	0	5.2043	482060000	7	0.905851	0.155385	1.52692	1.18679	-4.02689	-1.33761	-2.95955	-1.32079	-1.34716	-1.07534
	0.0363374	0.0107644	PF3D7_1015600.1-p1	PF3D7_1015600.1-p1			Color2 [A=255, R=128, G=128, B=128]	9	6							I		heat shock protein 60								40	40	40	71.4	71.4	71.4	62.55	0	323.31	43646000000	294	0.0363374	1	0.0107644	0.0179305	5.06363	4.75106	4.78122	4.89207	4.85118	4.88495
	0.339479	0.260738	PF3D7_1015900.1-p1;F5H1C3;E5RI09;E5RG95;K7EM90;K7EPM1;K7EKN2;E5RGZ4;F5H0C8;P09104-2;P09104;P06733	PF3D7_1015900.1-p1			Color2 [A=255, R=128, G=128, B=128]	9	6							A		enolase								8	8	7	30.5	30.5	26.5	48.677	0	20.918	560840000	18	0.339479	0.930913	0.260738	0.318948	-1.90603	-1.15175	-1.88255	-1.25897	-1.77572	-1.12342
	1.02669	-0.852674	PF3D7_1017500.1-p1	PF3D7_1017500.1-p1			Color2 [A=255, R=255, G=0, B=0]	9	8							A		myosin essential light chain ELC						ELC	conserved Plasmodium protein, unknown function	6	6	6	51.5	51.5	51.5	15.677	0	180.3	8171400000	72	1.02669	0.311282	-0.852674	-0.958125	2.33167	2.12232	2.64949	1.00253	2.20576	1.33718
	0.529323	0.839746	PF3D7_1019400.1-p1	PF3D7_1019400.1-p1			Color2 [A=255, R=128, G=128, B=128]	9	6							A	putative	60S ribosomal protein L30e								3	3	3	29.6	29.6	29.6	11.775	0	8.1671	633060000	14	0.529323	0.598205	0.839746	0.700665	-3.16382	-1.09714	-1.20427	-1.14336	-1.20203	-0.600599
	0.582035	-0.140322	PF3D7_1021300.1-p1	PF3D7_1021300.1-p1			Color2 [A=255, R=128, G=128, B=128]	9	6							K	putative	apicoplast integral membrane protein								2	2	2	4.2	4.2	4.2	55.217	0.0030242	1.9084	56636000	5	0.582035	0.990126	-0.140322	-0.230984	-4.30425	-4.56008	-4.58743	-4.50734	-4.6872	-4.67819
	0.295234	0.16939	PF3D7_1021400.1-p1	PF3D7_1021400.1-p1			Color2 [A=255, R=128, G=128, B=128]	9	6							I	putative	endomembrane protein 70								7	7	7	11.1	11.1	11.1	72.533	0	53.518	1529500000	28	0.295234	0.992843	0.16939	0.231234	0.134392	-0.185568	-0.637699	0.0188847	-0.0157967	-0.183792
	0.748312	0.775549	PF3D7_1021900.1-p1	PF3D7_1021900.1-p1			Color2 [A=255, R=128, G=128, B=128]	9	6							T	putative	PHAX domain-containing protein								6	6	6	3.2	3.2	3.2	267.38	0	17.979	353320000	11	0.748312	0.494067	0.775549	0.794688	-3.42226	-2.71887	-2.44346	-2.75677	-1.45522	-2.04595
	0.172249	0.089126	PF3D7_1022500.1-p1	PF3D7_1022500.1-p1			Color2 [A=255, R=128, G=128, B=128]	9	6							E	mitochondrial	citrate synthase								9	9	9	17.8	17.8	17.8	65.041	0	19.479	604730000	23	0.172249	0.944311	0.089126	0.128091	-1.81488	-1.25312	-1.29655	-1.21603	-1.41772	-1.46343
	0.84593	-0.597636	PF3D7_1022700.1-p1	PF3D7_1022700.1-p1			Color2 [A=255, R=128, G=128, B=128]	9	6							E	putative	phospholipid scramblase								14	14	14	55.6	55.6	55.6	33.019	0	74.311	10831000000	111	0.84593	0.640788	-0.597636	-0.721737	2.42867	3.07287	3.4117	2.16	2.67847	2.28185
	0.527617	0.13055	PF3D7_1025300.1-p1	PF3D7_1025300.1-p1			Color2 [A=255, R=128, G=128, B=128]	9	6							L	unknown function	conserved Plasmodium protein								15	15	15	19.3	19.3	19.3	109.07	0	42.027	1698300000	44	0.527617	0.978235	0.13055	0.214405	0.179436	-0.111569	0.229301	0.190331	0.272116	0.226372
	0.162934	0.0666631	PF3D7_1026800.1-p1	PF3D7_1026800.1-p1			Color2 [A=255, R=128, G=128, B=128]	9	6							S		40S ribosomal protein S2								8	8	8	40.7	40.7	40.7	29.856	0	32.549	1751500000	29	0.162934	0.965637	0.0666631	0.101952	0.449854	0.016777	0.0379639	0.259104	0.117979	0.327501
	1.47755	-0.696801	PF3D7_1027300.1-p1	PF3D7_1027300.1-p1			Color2 [A=255, R=128, G=128, B=128]	9	6							A		peroxiredoxin								9	9	9	19.1	19.1	19.1	43.929	0	40.927	5615400000	64	1.47755	0.307158	-0.696801	-0.969645	1.65675	2.21373	2.21614	1.10336	1.4634	1.42945
	0.118024	-0.0614357	PF3D7_1027800.1-p1;H7C422;P39023;F8WCR1;H7C3M2;B5MCW2;G5E9G0;Q92901	PF3D7_1027800.1-p1			Color2 [A=255, R=128, G=128, B=128]	9	6							S		60S ribosomal protein L3								13	13	13	42	42	42	44.22	0	55.136	5387900000	60	0.118024	0.973406	-0.0614357	-0.0891014	1.9137	1.42694	1.65702	1.50866	1.44849	1.85621
	1.76813	-0.434502	PF3D7_1030200.1-p1	PF3D7_1030200.1-p1			Color2 [A=255, R=128, G=128, B=128]	9	6							A	putative	claudin-like apicomplexan microneme protein								3	3	3	5.8	5.8	5.8	51.392	0	5.256	190110000	12	1.76813	0.604438	-0.434502	-0.711753	-2.48804	-2.63227	-2.75467	-3.01395	-3.21358	-2.95097
	0.278047	-0.120042	PF3D7_1032500.1-p1	PF3D7_1032500.1-p1			Color2 [A=255, R=128, G=128, B=128]	9	6							D	putative	DER1-like protein								2	2	2	4.6	4.6	4.6	30.995	0.0020899	2.2698	390340000	7	0.278047	0.953845	-0.120042	-0.178224	-1.54688	-1.84594	-1.80098	-1.83414	-2.11312	-1.60666
	0.345059	0.157433	PF3D7_1033200.1-p1	PF3D7_1033200.1-p1			Color2 [A=255, R=128, G=128, B=128]	9	6							K		early transcribed membrane protein 10.2								8	8	8	25.1	25.1	25.1	38.925	0	28.486	2059700000	29	0.345059	0.983586	0.157433	0.228481	0.284384	0.211474	0.318409	0.214008	0.27245	0.800106
	0.24765	-0.137473	PF3D7_1034000.1-p1	PF3D7_1034000.1-p1			Color2 [A=255, R=128, G=128, B=128]	9	6							S	putative	Sec1 family protein								5	5	5	13.1	13.1	13.1	76.827	0	39.983	690480000	21	0.24765	0.952879	-0.137473	-0.191019	-1.47938	-1.1548	-0.896669	-1.10886	-1.25037	-1.58404
	0.25362	-0.522456	PF3D7_1034400.1-p1	PF3D7_1034400.1-p1			Color2 [A=255, R=128, G=128, B=128]	9	6							I		flavoprotein subunit of succinate dehydrogenase								5	5	5	11.4	11.4	11.4	70.694	0	20.653	353850000	14	0.25362	0.868019	-0.522456	-0.396455	-1.88335	-2.73324	-1.98121	-2.55981	-1.47204	-4.13331
	1.06829	-0.335301	PF3D7_1035300.1-p1	PF3D7_1035300.1-p1			Color2 [A=255, R=128, G=128, B=128]	9	6							R		glutamate-rich protein GLURP								27	27	27	45.3	45.3	45.3	141.05	0	204.95	12291000000	116	1.06829	0.724821	-0.335301	-0.517824	2.88403	3.34686	3.25634	2.78159	2.79019	2.90956
	0.477258	0.176708	PF3D7_1035400.1-p1	PF3D7_1035400.1-p1			Color2 [A=255, R=128, G=128, B=128]	9	6							K		merozoite surface protein 3								3	3	3	13.8	13.8	13.8	40.119	0	28.173	378690000	6	0.477258	0.978292	0.176708	0.267456	-2.58157	-2.28527	-2.33449	-2.40188	-1.96596	-2.30336
	2.01869	0.784658	PF3D7_1035700.1-p1	PF3D7_1035700.1-p1			Color2 [A=255, R=128, G=128, B=128]	9	6							K		duffy binding-like merozoite surface protein								12	12	12	23.2	23.2	23.2	80.247	0	43.747	1192900000	29	2.01869	0.153037	0.784658	1.17406	-0.874596	-0.591886	-1.00517	-0.174194	-0.135174	0.191694
	0.281245	-0.141319	PF3D7_1037100.1-p1	PF3D7_1037100.1-p1			Color2 [A=255, R=128, G=128, B=128]	9	6							N		pyruvate kinase 2								8	8	8	12.5	12.5	12.5	86.684	0	19.723	823690000	27	0.281245	0.979925	-0.141319	-0.201224	-0.250418	-0.745857	-0.886829	-0.695452	-0.889406	-0.722204
	0.0202999	-0.0158997	PF3D7_1037300.1-p1	PF3D7_1037300.1-p1			Color2 [A=255, R=128, G=128, B=128]	9	6							S		ADP/ATP transporter on adenylate translocase								18	18	18	53.2	53.2	53.2	33.726	0	59.789	25400000000	211	0.0202999	1	-0.0158997	-0.0208952	4.24401	3.46236	3.75307	3.99167	3.56267	3.8574
	2.39845	-0.723496	PF3D7_1037500.1-p1	PF3D7_1037500.1-p1			Color2 [A=255, R=128, G=128, B=128]	9	6							D		dynamin-like protein								14	14	14	27.5	27.5	27.5	81.525	0	77.475	2048300000	40	2.39845	0.151571	-0.723496	-1.16406	0.76115	0.530411	0.700354	0.00870323	0.069191	-0.256468
	0.336017	0.223948	PF3D7_1038000.1-p1;PF3D7_1038000.2-p1	PF3D7_1038000.1-p1;PF3D7_1038000.2-p1			Color2 [A=255, R=128, G=128, B=128]	10	8							G		antigen UB05								4	4	4	24.4	24.4	24.4	13.712	0	18.852	34865000000	39	0.336017	0.960989	0.223948	0.288927	4.05778	4.63261	4.5108	4.44566	4.38	5.04738
	0.0568638	0.0399221	PF3D7_1038900.1-p1	PF3D7_1038900.1-p1			Color2 [A=255, R=128, G=128, B=128]	9	6							N	putative	esterase								4	4	4	12.8	12.8	12.8	41.77	0	11.248	349060000	13	0.0568638	1	0.0399221	0.0537593	-1.84628	-2.4232	-2.51743	-2.19802	-2.44458	-2.02454
	0.447335	-0.734865	PF3D7_1103100.1-p1	PF3D7_1103100.1-p1			Color2 [A=255, R=128, G=128, B=128]	9	6							A	putative	60S acidic ribosomal protein P1								4	4	4	65.3	65.3	65.3	13.014	0	64.692	3241000000	41	0.447335	0.628237	-0.734865	-0.609097	1.16325	0.485416	1.6276	0.0385971	1.56117	-0.528097
	0.460898	-0.220542	PF3D7_1104200.1-p1	PF3D7_1104200.1-p1			Color2 [A=255, R=128, G=128, B=128]	9	6							F		chromatin remodeling protein								12	12	12	11.6	11.6	11.6	167.44	0	26.874	901240000	27	0.460898	0.944713	-0.220542	-0.312091	-0.533783	-1.13434	-0.518461	-1.02751	-0.896892	-0.923811
	0.073707	-0.0521062	PF3D7_1104400.1-p1	PF3D7_1104400.1-p1			Color2 [A=255, R=128, G=128, B=128]	9	6							K	putative	thioredoxin								13	13	13	32.3	32.3	32.3	49.266	0	25.533	2827000000	46	0.073707	0.98851	-0.0521062	-0.0696531	0.727819	1.06145	0.931002	0.495144	0.790617	1.27819
	0.204191	-0.311298	PF3D7_1105000.1-p1;P62805	PF3D7_1105000.1-p1			Color2 [A=255, R=128, G=128, B=128]	9	6							S		histone H4								13	13	13	61.2	61.2	61.2	11.455	0	45.306	23871000000	195	0.204191	0.949196	-0.311298	-0.285952	5.07853	3.19843	3.87378	4.09077	3.36404	3.76205
	0.422941	-0.317166	PF3D7_1105100.1-p1	PF3D7_1105100.1-p1			Color2 [A=255, R=128, G=128, B=128]	9	6							V		histone H2B								8	8	8	42.7	42.7	42.7	13.125	0	37.848	24931000000	107	0.422941	0.876679	-0.317166	-0.386822	4.0028	3.85764	4.44351	3.47137	4.31551	3.56557
	0.696308	0.146209	PF3D7_1105300.1-p1	PF3D7_1105300.1-p1			Color2 [A=255, R=128, G=128, B=128]	9	6							R	unknown function	conserved Plasmodium protein								8	8	8	13	13	13	86.954	0	22.12	961730000	27	0.696308	1	0.146209	0.245447	-0.779652	-0.876165	-0.575584	-0.527042	-0.646398	-0.619333
	0.123834	0.109582	PF3D7_1105400.1-p1	PF3D7_1105400.1-p1			Color2 [A=255, R=128, G=128, B=128]	10	8							G	putative	40S ribosomal protein S4								11	11	11	43.7	43.7	43.7	29.772	0	21.547	3803800000	46	0.123834	0.951925	0.109582	0.133054	1.1625	0.599926	0.940832	0.504366	1.05991	1.46773
	0.058101	0.052468	PF3D7_1105800.1-p1	PF3D7_1105800.1-p1			Color2 [A=255, R=128, G=128, B=128]	9	6							N	unknown function	conserved Apicomplexan protein								16	16	16	67.3	67.3	67.3	30.661	0	83.438	15167000000	134	0.058101	0.990426	0.052468	0.0645821	2.45132	2.67373	3.02602	2.39189	3.27753	2.63905
	0.112304	-0.148582	PF3D7_1108600.1-p1	PF3D7_1108600.1-p1			Color2 [A=255, R=128, G=128, B=128]	9	6							M		endoplasmic reticulum-resident calcium binding protein								10	10	10	43.4	43.4	43.4	39.374	0	97.56	3769100000	29	0.112304	0.961866	-0.148582	-0.15169	0.349506	1.75677	1.33826	0.527193	1.22039	1.25121
	0.396521	0.281997	PF3D7_1108700.1-p1	PF3D7_1108700.1-p1			Color2 [A=255, R=128, G=128, B=128]	9	6							N		heat shock protein J2								8	8	8	16.7	16.7	16.7	62.376	0	77.591	2530900000	27	0.396521	0.90319	0.281997	0.352229	0.38759	0.756168	0.583294	0.407187	0.791588	1.37427
	0.195644	0.25888	PF3D7_1109900.1-p1	PF3D7_1109900.1-p1			Color2 [A=255, R=128, G=128, B=128]	10	8							G		60S ribosomal protein L36								6	6	6	40.2	40.2	40.2	12.787	0	24.577	6771600000	43	0.195644	0.98061	0.25888	0.256761	2.91715	1.7435	1.89494	2.95714	1.77525	2.59983
	0.175836	-0.105252	PF3D7_1110100.1-p1	PF3D7_1110100.1-p1			Color2 [A=255, R=128, G=128, B=128]	9	6							V	unknown function	conserved Plasmodium protein								4	4	4	6	6	6	101.2	0	15.783	357540000	13	0.175836	0.959956	-0.105252	-0.144766	-1.57854	-2.12808	-1.95012	-1.87331	-2.30586	-1.79333
	0.798986	-0.237691	PF3D7_1110400.1-p1	PF3D7_1110400.1-p1			Color2 [A=255, R=128, G=128, B=128]	9	6							S	putative	RNA-binding protein								6	6	5	4.7	4.7	3.8	173.92	0	7.739	317370000	16	0.798986	0.883186	-0.237691	-0.372867	-2.11661	-1.70021	-2.03146	-2.08193	-2.24037	-2.23905
	0.230183	-0.145758	PF3D7_1110500.1-p1	PF3D7_1110500.1-p1			Color2 [A=255, R=128, G=128, B=128]	9	6							S	putative	vacuolar protein sorting-associated protein 35								6	6	6	6.5	6.5	6.5	123.47	0	36.978	343140000	10	0.230183	0.973243	-0.145758	-0.194809	-1.90145	-1.88446	-2.32051	-2.13444	-2.55417	-1.85508
	0.54921	-1.34003	PF3D7_1113100.1-p1	PF3D7_1113100.1-p1			Color2 [A=255, R=128, G=128, B=128]	9	6							K		protein tyrosine phosphatase								2	2	2	11.9	11.9	11.9	25.102	0	4.9806	416490000	11	0.54921	0.409891	-1.34003	-0.848316	-1.28727	-2.27112	-1.17301	-2.10723	-1.69721	-4.94703
	0.219417	0.151094	PF3D7_1113300.1-p1	PF3D7_1113300.1-p1			Color2 [A=255, R=128, G=128, B=128]	9	6							V	putative	UDP-galactose transporter								3	3	3	5.5	5.5	5.5	39.424	0	9.1926	1209500000	16	0.219417	0.97809	0.151094	0.196666	-0.251841	-0.641088	-0.82653	-0.680754	-0.575014	-0.0104103
	0.118023	-0.0809975	PF3D7_1113800.1-p1	PF3D7_1113800.1-p1			Color2 [A=255, R=128, G=128, B=128]	9	6							N	unknown function	conserved Plasmodium membrane protein								7	7	7	11.5	11.5	11.5	85.751	0	17.433	800350000	20	0.118023	0.96407	-0.0809975	-0.108019	-0.543783	-1.2034	-0.974972	-0.968363	-1.27183	-0.724949
	0.472679	0.607255	PF3D7_1115600.1-p1	PF3D7_1115600.1-p1			Color2 [A=255, R=128, G=128, B=128]	9	6							N		peptidyl-prolyl cis-trans isomerase								7	7	7	39.5	39.5	39.5	21.731	0	43.46	1045500000	18	0.472679	0.650137	0.607255	0.5746	-1.61044	-0.540751	-1.33621	-1.45391	-0.231335	0.0196037
	0.00084941	0.00058492	PF3D7_1116400.1-p1	PF3D7_1116400.1-p1			Color2 [A=255, R=128, G=128, B=128]	9	6							N		guanine nucleotide-exchange factor SEC12								6	6	6	15.9	15.9	15.9	56.53	0	18.822	984580000	18	0.00084941	1	0.00058492	0.000807325	-0.511183	-0.814484	-0.463905	-0.220751	-0.68627	-0.880796
	0.284565	-0.112087	PF3D7_1116500.1-p1	PF3D7_1116500.1-p1			Color2 [A=255, R=0, G=128, B=255]	9	8							I		folate transporter 2				+				5	5	5	13.4	13.4	13.4	51.354	0	9.2045	3108300000	34	0.284565	0.95728	-0.112087	-0.170129	0.801325	1.03159	1.22101	0.865133	0.752289	1.10024
	0.0953865	0.0274061	PF3D7_1116800.1-p1	PF3D7_1116800.1-p1			Color2 [A=255, R=128, G=128, B=128]	9	6							T		heat shock protein 101								48	48	48	55.5	55.5	55.5	102.87	0	179.13	13967000000	205	0.0953865	1	0.0274061	0.0454706	3.35232	3.0067	3.14133	3.23364	3.18624	3.16269
	0.0312679	0.0150515	PF3D7_1117300.1-p1	PF3D7_1117300.1-p1			Color2 [A=255, R=128, G=128, B=128]	9	6							L	unknown function	conserved Plasmodium protein								4	4	4	27.3	27.3	27.3	15.262	0	23.871	3042300000	33	0.0312679	1	0.0150515	0.0227291	0.754753	1.16681	1.25498	1.12234	1.12637	0.972977
	0.00649337	0.00459035	PF3D7_1117700.1-p1;F5H018;B5MDF5;J3KQE5;P62826;H0YFC6;B4DV51	PF3D7_1117700.1-p1			Color2 [A=255, R=128, G=128, B=128]	9	6							D		GTP-binding nuclear protein RAN/TC4								15	15	15	66.8	66.8	66.8	24.875	0	107.15	5485700000	75	0.00649337	1	0.00459035	0.00627125	2.28818	1.56696	1.6743	1.74103	1.93935	1.86283
	0.479513	0.221397	PF3D7_1118200.1-p1	PF3D7_1118200.1-p1			Color2 [A=255, R=128, G=128, B=128]	9	6							S	putative	heat shock protein 90								39	39	39	42.9	42.9	42.9	108.46	0	238.32	16616000000	226	0.479513	0.939937	0.221397	0.316044	3.5847	3.05133	3.09913	3.57695	3.25505	3.56735
	0.614177	-0.169959	PF3D7_1119000.1-p1	PF3D7_1119000.1-p1			Color2 [A=255, R=128, G=128, B=128]	9	6							L	putative	acyl-CoA-binding protein								5	5	5	20.2	20.2	20.2	42.991	0	13.059	400320000	9	0.614177	0.969113	-0.169959	-0.272266	-1.62706	-1.96471	-1.93433	-1.92105	-1.98527	-2.12965
	0.24653	0.101416	PF3D7_1119600.1-p1	PF3D7_1119600.1-p1			Color2 [A=255, R=128, G=128, B=128]	9	6							Y	putative	ATP-dependent zinc metalloprotease FTSH								6	6	6	5.9	5.9	5.9	120.69	0	8.8109	196370000	14	0.24653	0.961763	0.101416	0.153034	-2.7186	-3.17413	-2.94105	-3.00423	-2.8525	-2.67279
	0.272842	-0.360608	PF3D7_1121600.1-p1	PF3D7_1121600.1-p1			Color2 [A=255, R=128, G=128, B=128]	9	6							K		exported protein 1								9	9	9	18.5	18.5	18.5	17.295	0	122.82	24365000000	132	0.272842	0.898366	-0.360608	-0.350138	2.6684	3.88728	3.49327	2.55426	3.76654	2.64632
	0.180041	0.46505	PF3D7_1122300.1-p1	PF3D7_1122300.1-p1			Color2 [A=255, R=128, G=128, B=128]	9	6							T	unknown function	conserved Plasmodium protein								3	3	3	11.6	11.6	11.6	42.608	0	6.7333	661160000	9	0.180041	0.940654	0.46505	0.313706	-3.69765	-0.894085	-0.686932	-1.29763	-1.03281	-1.55307
	0.423898	-0.494621	PF3D7_1122700.1-p1	PF3D7_1122700.1-p1			Color2 [A=255, R=128, G=128, B=128]	9	6							K	unknown function	conserved Plasmodium protein								4	4	4	13	13	13	30.542	0	21.86	2776600000	29	0.423898	0.744149	-0.494621	-0.495631	0.52334	0.802538	1.30465	0.115925	1.2461	-0.215361
	0.209851	0.0512072	PF3D7_1123500.1-p1	PF3D7_1123500.1-p1			Color2 [A=255, R=128, G=128, B=128]	9	6							N	unknown function	conserved Plasmodium protein								15	15	15	14.4	14.4	14.4	153.7	0	40.531	981540000	41	0.209851	0.976238	0.0512072	0.0861298	-0.720007	-0.795164	-0.767206	-0.882593	-0.677111	-0.569052
	0.847128	0.38939	PF3D7_1124000.1-p1	PF3D7_1124000.1-p1			Color2 [A=255, R=128, G=128, B=128]	9	6							K	putative	endoplasmic reticulum oxidoreductin								5	5	5	14.4	14.4	14.4	55.046	0	17.876	1179600000	16	0.847128	0.716672	0.38939	0.545774	-1.03975	-0.877909	-0.35301	-0.317589	-0.315352	-0.469561
	0.548363	0.225908	PF3D7_1124700.1-p1	PF3D7_1124700.1-p1			Color2 [A=255, R=128, G=128, B=128]	9	6							R	mitochondrial	GrpE protein homolog								10	10	10	43.5	43.5	43.5	35.042	0	47.651	2025400000	42	0.548363	0.913189	0.225908	0.33112	0.390648	-0.0867844	0.144146	0.276711	0.236467	0.612555
	0.466988	-0.943473	PF3D7_1125100.1-p1	PF3D7_1125100.1-p1			Color2 [A=255, R=128, G=128, B=128]	9	6							L	unknown function	conserved Apicomplexan protein								8	8	8	12.1	12.1	12.1	59.25	0	18.473	447650000	9	0.466988	0.591476	-0.943473	-0.686573	-1.43947	-1.5833	-1.73293	-1.62433	-4.26837	-1.69343
	0.352259	-0.154181	PF3D7_1126200.1-p1;J3JS69;P62269	PF3D7_1126200.1-p1			Color2 [A=255, R=128, G=128, B=128]	9	6							S	putative	40S ribosomal protein S18								8	8	8	45.5	45.5	45.5	17.891	0	70.505	10985000000	66	0.352259	0.976805	-0.154181	-0.226109	2.42069	2.35279	2.2705	2.1623	2.51428	1.90485
	2.1927	-0.392819	PF3D7_1126700.1-p1	PF3D7_1126700.1-p1			Color2 [A=255, R=128, G=128, B=128]	9	6							T	putative	autophagy-related protein 23								12	12	12	16.7	16.7	16.7	110.11	0	45.778	1389900000	33	2.1927	0.591907	-0.392819	-0.682906	0.198233	0.0468426	-0.0518208	-0.305231	-0.366569	-0.313402
	0.00217161	-0.000939687	PF3D7_1127000.1-p1	PF3D7_1127000.1-p1			Color2 [A=255, R=128, G=128, B=128]	9	6							W	putative	protein phosphatase								13	13	13	52.6	52.6	52.6	34.461	0	84.537	5413700000	54	0.00217161	1	-0.000939687	-0.00146529	1.58933	1.64349	1.89269	1.73651	1.87499	1.51119
	0.717153	0.223967	PF3D7_1127500.1-p1	PF3D7_1127500.1-p1			Color2 [A=255, R=128, G=128, B=128]	9	6							I	putative	protein disulfide-isomerase								6	6	6	25.7	25.7	25.7	51.185	0	18.039	931190000	25	0.717153	0.902763	0.223967	0.348439	-0.79871	-1.09592	-0.941046	-0.499535	-0.878868	-0.785372
	0.451962	-0.0385672	PF3D7_1129000.1-p1	PF3D7_1129000.1-p1			Color2 [A=255, R=128, G=128, B=128]	9	6							D		spermidine synthase								15	15	15	56.1	56.1	56.1	36.595	0	55.468	10882000000	96	0.451962	0.989953	-0.0385672	-0.071853	2.92401	2.9144	3.01827	2.90423	2.94467	2.89209
	0.80823	0.293304	PF3D7_1129100.1-p1	PF3D7_1129100.1-p1			Color2 [A=255, R=128, G=128, B=128]	9	6							I		parasitophorous vacuolar protein 1								4	4	4	10.6	10.6	10.6	51.951	0	9.6806	293510000	14	0.80823	0.818152	0.293304	0.439167	-2.25055	-2.74365	-2.52983	-2.23541	-2.35625	-2.05246
	0.0647916	0.0375214	PF3D7_1129900.1-p1	PF3D7_1129900.1-p1			Color2 [A=255, R=128, G=128, B=128]	9	6							S	putative	major facilitator superfamily-related transporter								9	9	9	16.4	16.4	16.4	70.138	0	28.163	2614900000	37	0.0647916	0.999605	0.0375214	0.05348	0.440102	0.975861	1.00082	1.00496	0.718231	0.80615
	0.324795	0.303453	PF3D7_1130200.1-p1	PF3D7_1130200.1-p1			Color2 [A=255, R=128, G=128, B=128]	9	6							A		60S ribosomal protein P0								14	14	14	60.8	60.8	60.8	34.967	0	57.825	6249800000	69	0.324795	0.907967	0.303453	0.343354	2.48822	1.29597	1.87511	1.96603	2.0808	2.52283
	0.440325	0.171471	PF3D7_1130700.1-p1	PF3D7_1130700.1-p1			Color2 [A=255, R=128, G=128, B=128]	9	6							E	putative	structural maintenance of chromosomes protein 1								7	7	7	4.3	4.3	4.3	214.67	0	11.303	243460000	17	0.440325	0.982085	0.171471	0.257041	-2.5082	-2.83986	-3.00409	-2.49435	-2.76899	-2.57439
	0.820783	0.151224	PF3D7_1131100.1-p1	PF3D7_1131100.1-p1			Color2 [A=255, R=128, G=128, B=128]	9	6							I	putative	serpentine receptor								14	14	14	23.4	23.4	23.4	94.427	0	30.345	1446400000	39	0.820783	0.986934	0.151224	0.258353	0.0239773	-0.186726	-0.218267	0.000314712	-0.0276623	0.100004
	0.242363	-0.0845992	PF3D7_1132800.1-p1	PF3D7_1132800.1-p1			Color2 [A=255, R=128, G=128, B=128]	9	6							H		aquaglyceroporin								4	4	4	17.1	17.1	17.1	28.297	0	11.981	20905000000	96	0.242363	0.951608	-0.0845992	-0.132653	3.55093	3.76679	3.81702	3.80347	3.65525	3.42223
	1.18668	-0.420427	PF3D7_1133400.1-p1	PF3D7_1133400.1-p1			Color2 [A=255, R=128, G=128, B=128]	9	6							R		apical membrane antigen 1								16	16	16	36.5	36.5	36.5	72.041	0	65.694	4529000000	91	1.18668	0.603018	-0.420427	-0.630746	1.58706	1.79345	1.77922	1.06472	1.58598	1.24774
	1.53216	0.200181	PF3D7_1134000.1-p1	PF3D7_1134000.1-p1			Color2 [A=255, R=128, G=128, B=128]	9	6							A		heat shock protein 70								40	40	40	60.5	60.5	60.5	73.297	0	323.31	32005000000	334	1.53216	0.893635	0.200181	0.357282	4.15751	4.16958	4.27979	4.3107	4.45514	4.44157
	0.548344	-0.162299	PF3D7_1135000.2-p1;PF3D7_1135000.1-p1;PF3D7_1135000.3-p1	PF3D7_1135000.2-p1;PF3D7_1135000.1-p1;PF3D7_1135000.3-p1			Color2 [A=255, R=128, G=128, B=128]	9	6							K;W	unspecified product	PQ-loop repeat-containing protein								2	2	2	12	12	12	15.556	0	2.9965	102140000	6	0.548344	0.984209	-0.162299	-0.257234	-3.50748	-3.69328	-3.7427	-3.72571	-4.02757	-3.67708
	0.38705	-0.143142	PF3D7_1135900.1-p1	PF3D7_1135900.1-p1			Color2 [A=255, R=128, G=128, B=128]	9	6							K	putative	3-oxo-5-alpha-steroid 4-dehydrogenase								7	7	7	17.9	17.9	17.9	35.467	0	15.587	2234200000	40	0.38705	0.982034	-0.143142	-0.218278	0.876785	0.38632	0.583057	0.419344	0.399801	0.597591
	0.941841	-0.0742289	PF3D7_1136200.1-p1	PF3D7_1136200.1-p1			Color2 [A=255, R=0, G=128, B=255]	9	8							N	unknown function	conserved Plasmodium protein				+				11	11	11	16.1	16.1	16.1	76.569	0	38.527	7988000000	59	0.941841	0.947078	-0.0742289	-0.138264	2.3508	2.30964	2.29033	2.23956	2.30007	2.18844
	0.0555635	-0.0431843	PF3D7_1136300.1-p1	PF3D7_1136300.1-p1			Color2 [A=255, R=128, G=128, B=128]	9	6							E		tudor staphylococcal nuclease								7	7	7	6.4	6.4	6.4	128.54	0	12.364	309190000	10	0.0555635	0.997909	-0.0431843	-0.0562116	-1.83098	-2.30003	-2.26294	-1.79978	-2.56817	-2.15556
	0.388643	-0.122024	PF3D7_1136500.1-p1;PF3D7_1136500.2-p1;E5RG27;D6RGE5;A0A087WZK4;J3QQI9;B0QY36;A0A087WWF5;H0Y645;K7ESB6;B0QY35;B0QY34;U3KQA5;H7BYT1;A0A0U1RQT7;Q8IXA3;A0A0U1RQY7;U3KQB3;Q9Y6M4-6;Q9Y6M4-5;Q9HCP0-2;P48730-2;P78368;P48730;P49674;Q9HCP0;Q9Y6M4-3;Q9Y6M4-4;Q9Y6M4;Q9Y6M4-2	PF3D7_1136500.1-p1;PF3D7_1136500.2-p1			Color2 [A=255, R=128, G=128, B=128]	9	6							E		casein kinase 1								16	16	15	43	43	43	37.63	0	33.889	1398400000	41	0.388643	0.960903	-0.122024	-0.192975	-0.168165	0.113523	0.109766	-0.0891819	0.0512161	-0.272982
	0.367783	-0.195494	PF3D7_1137400.1-p1	PF3D7_1137400.1-p1			Color2 [A=255, R=128, G=128, B=128]	9	6							L		UVB-resistance protein UVR8 homologue								3	3	3	9.9	9.9	9.9	48.114	0	4.0491	222960000	5	0.367783	0.968041	-0.195494	-0.270669	-2.47392	-2.81315	-2.30904	-3.03134	-2.68928	-2.46198
	0.326313	0.686012	PF3D7_1139900.1-p1	PF3D7_1139900.1-p1			Color2 [A=255, R=128, G=128, B=128]	9	6							K	unknown function	conserved protein								4	4	4	30.8	30.8	30.8	23.233	0	12.251	352550000	13	0.326313	0.743032	0.686012	0.502879	-4.51813	-2.00677	-1.92498	-1.95739	-2.00544	-2.42901
	1.52767	-0.35964	PF3D7_1140400.1-p1	PF3D7_1140400.1-p1			Color2 [A=255, R=128, G=128, B=128]	9	6							A	unknown function	conserved Plasmodium protein								2	2	2	18	18	18	18.602	0	6.2959	136860000	6	1.52767	0.640992	-0.35964	-0.590861	-3.18607	-3.17132	-3.27422	-3.5692	-3.39085	-3.75047
	0.344941	0.232211	PF3D7_1142500.1-p1	PF3D7_1142500.1-p1			Color2 [A=255, R=128, G=128, B=128]	9	6							S		60S ribosomal protein L28								4	4	4	33.9	33.9	33.9	14.407	0	7.3934	448070000	13	0.344941	0.950245	0.232211	0.298122	-1.2717	-1.7012	-2.20533	-1.62526	-1.47346	-1.38288
	0.141566	-0.0646191	PF3D7_1143200.1-p1	PF3D7_1143200.1-p1			Color2 [A=255, R=128, G=128, B=128]	9	6							R	putative	DnaJ protein								8	8	8	25.9	25.9	25.9	39.361	0	47.098	1077300000	25	0.141566	0.97058	-0.0646191	-0.0965731	-0.275791	-0.698731	-0.32369	-0.411964	-0.703449	-0.376656
	1.06335	0.429208	PF3D7_1144900.1-p1;C9JB90;C9JU14;J3KR73;P20340-4;Q9NRW1-2;Q9NRW1;P20340-2;P20340;Q14964	PF3D7_1144900.1-p1			Color2 [A=255, R=128, G=128, B=128]	9	6							D		ras-related protein Rab-6								7	7	7	33.8	33.8	33.8	23.609	0	14.631	1437400000	16	1.06335	0.620396	0.429208	0.622318	0.050806	-0.468088	-0.417273	0.000507355	0.321869	0.130693
	0.317842	0.1261	PF3D7_1145100.1-p1	PF3D7_1145100.1-p1			Color2 [A=255, R=128, G=128, B=128]	9	6							L	putative	coatomer subunit gamma								18	18	18	22.7	22.7	22.7	124.37	0	54.212	1643100000	56	0.317842	0.94553	0.1261	0.190346	0.0818005	0.105915	-0.154001	0.154762	-0.112919	0.370171
	0.136264	-0.0352141	PF3D7_1145400.1-p1	PF3D7_1145400.1-p1			Color2 [A=255, R=128, G=128, B=128]	9	6							E		dynamin-like protein								24	24	24	33	33	33	96.373	0	149.31	7259600000	140	0.136264	0.998182	-0.0352141	-0.0591455	2.29063	1.96455	2.16911	2.10342	2.09618	2.11904
	0.46946	-0.107365	PF3D7_1147900.1-p1	PF3D7_1147900.1-p1			Color2 [A=255, R=128, G=128, B=128]	9	6							P	putative	peroxisome assembly protein 22								4	4	4	20.7	20.7	20.7	24.916	0	10.677	462610000	16	0.46946	0.958589	-0.107365	-0.179231	-1.503	-1.77791	-1.52195	-1.62035	-1.75868	-1.74592
	0.00688727	-0.00147756	PF3D7_1149000.1-p1	PF3D7_1149000.1-p1			Color2 [A=255, R=128, G=128, B=128]	9	6							S	DBL-like protein	antigen 332								14	14	14	3.8	3.8	3.8	689.27	0	26.551	1300300000	32	0.00688727	1	-0.00147756	-0.00259027	-0.498722	-0.35191	-0.383862	-0.51717	-0.333014	-0.388742
	0.0195667	-0.0124098	PF3D7_1202200.1-p1	PF3D7_1202200.1-p1			Color2 [A=255, R=128, G=128, B=128]	9	6							M		mitochondrial phosphate carrier protein								9	9	9	35.8	35.8	35.8	36.801	0	17.224	1096800000	36	0.0195667	1	-0.0124098	-0.0174511	-0.184916	-0.712565	-0.784151	-0.464628	-0.760571	-0.493662
	1.45574	0.267473	PF3D7_1206200.1-p1	PF3D7_1206200.1-p1			Color2 [A=255, R=128, G=128, B=128]	9	6							Q	putative	eukaryotic translation initiation factor 3 subunit C								26	26	26	29.8	29.8	29.8	116.01	0	58.564	4148100000	91	1.45574	0.809166	0.267473	0.456971	1.32507	1.35356	1.21338	1.66596	1.60737	1.4211
	0.206677	0.0878938	PF3D7_1365900.1-p1;PF3D7_1211800.1-p1	PF3D7_1365900.1-p1;PF3D7_1211800.1-p1			Color2 [A=255, R=128, G=128, B=128]	9	6							Q		polyubiquitin;ubiquitin-60S ribosomal protein L40								5	5	2	38.3	38.3	14.1	14.617	0	18.102	2827900000	27	0.206677	0.950625	0.0878938	0.132281	0.95677	0.526035	0.567207	0.941114	0.740917	0.631662
	0.522449	-0.100102	PF3D7_1211900.1-p1	PF3D7_1211900.1-p1			Color2 [A=255, R=128, G=128, B=128]	9	6							S		non-SERCA-type Ca2+ -transporting P-ATPase								58	58	58	52.3	52.3	52.3	140.26	0	323.31	50333000000	417	0.522449	0.958326	-0.100102	-0.171346	5.07533	4.85102	4.95647	4.91655	4.75328	4.91268
	0.49356	-0.283588	PF3D7_1212000.1-p1	PF3D7_1212000.1-p1			Color2 [A=255, R=128, G=128, B=128]	9	6							F		glutathione peroxidase-like thioredoxin peroxidase								12	12	12	63.9	63.9	63.9	23.952	0	109.38	9407000000	108	0.49356	0.873516	-0.283588	-0.377839	2.56667	2.18444	2.49075	2.0707	2.54061	1.77979
	0.985006	0.203576	PF3D7_1212500.1-p1	PF3D7_1212500.1-p1			Color2 [A=255, R=128, G=128, B=128]	9	6							P		glycerol-3-phosphate 1-O-acyltransferase								16	16	16	30.2	30.2	30.2	66.918	0	87.547	6223600000	103	0.985006	0.907137	0.203576	0.341063	1.78166	1.51418	1.8194	1.91447	1.88461	1.9269
	0.588504	0.265433	PF3D7_1212700.1-p1	PF3D7_1212700.1-p1			Color2 [A=255, R=128, G=128, B=128]	9	6							Q	putative	eukaryotic translation initiation factor 3 subunit A								31	31	31	26.7	26.7	26.7	166.06	0	150.97	6475400000	115	0.588504	0.881088	0.265433	0.378435	1.54652	2.11739	1.49913	1.97462	1.93599	2.04873
	0.660959	0.216871	PF3D7_1214100.1-p1	PF3D7_1214100.1-p1			Color2 [A=255, R=128, G=128, B=128]	9	6							K	putative	GPI ethanolamine phosphate transferase 3								9	9	9	7.1	7.1	7.1	164.63	0	25.8	1147300000	27	0.660959	0.916229	0.216871	0.334352	-0.247498	-0.673296	-0.531994	-0.279894	-0.399418	-0.122864
	0.862444	-0.45107	PF3D7_1215000.1-p1	PF3D7_1215000.1-p1			Color2 [A=255, R=128, G=128, B=128]	9	6							F		thioredoxin peroxidase 2								4	4	4	26.9	26.9	26.9	24.68	0	16.539	510580000	13	0.862444	0.6221	-0.45107	-0.606911	-1.54348	-1.65542	-1.4664	-1.72405	-1.81747	-2.477
	0.176109	-0.156556	PF3D7_1215400.1-p1	PF3D7_1215400.1-p1			Color2 [A=255, R=128, G=128, B=128]	9	6							N	unknown function	conserved Plasmodium protein								6	6	6	14.6	14.6	14.6	71.505	0	28.226	889100000	21	0.176109	0.939361	-0.156556	-0.186987	-0.296087	-1.42309	-1.084	-1.17088	-1.00504	-1.09692
	0.990206	0.187873	PF3D7_1215900.1-p1	PF3D7_1215900.1-p1			Color2 [A=255, R=128, G=128, B=128]	9	6							V	putative	serpentine receptor								6	6	6	13	13	13	76.856	0	15.067	530120000	13	0.990206	0.934593	0.187873	0.31899	-1.73363	-1.7005	-1.58296	-1.6371	-1.41077	-1.4056
	0.0727238	-0.0340589	PF3D7_1218400.1-p1	PF3D7_1218400.1-p1			Color2 [A=255, R=128, G=128, B=128]	9	6							K	putative	triose or hexose phosphate/phosphate translocator								2	2	2	7.9	7.9	7.9	54.722	0	17.419	254730000	7	0.0727238	0.997491	-0.0340589	-0.0512776	-2.49199	-2.28732	-2.60914	-2.76199	-2.4049	-2.32374
	1.80435	-0.0986525	PF3D7_1218500.1-p1	PF3D7_1218500.1-p1			Color2 [A=255, R=128, G=128, B=128]	9	6							M	putative	dynamin-like protein								36	36	36	42.8	42.8	42.8	122.75	0	130.37	4753900000	99	1.80435	0.941215	-0.0986525	-0.188103	1.59331	1.661	1.62028	1.51243	1.55527	1.51094
	0.334457	0.127239	PF3D7_1219100.1-p1;A0A087WVQ6;Q00610-2;Q00610;A0A087WX41;P53675-2;P53675	PF3D7_1219100.1-p1			Color2 [A=255, R=128, G=128, B=128]	9	6							S	putative	clathrin heavy chain								59	59	59	33	33	33	232.95	0	231.15	13653000000	232	0.334457	0.968674	0.127239	0.193687	2.95206	3.03711	3.3179	3.36957	3.0095	3.30971
	0.559253	-0.126947	PF3D7_1219600.1-p1	PF3D7_1219600.1-p1			Color2 [A=255, R=128, G=128, B=128]	9	6							S		aminophospholipid-transporting P-ATPase								26	26	26	21.1	21.1	21.1	179.13	0	122.25	4722500000	80	0.559253	0.975559	-0.126947	-0.211337	1.82481	1.56309	1.52299	1.45291	1.57172	1.50541
	0.208416	0.33054	PF3D7_1222300.1-p1;P14625	PF3D7_1222300.1-p1			Color2 [A=255, R=128, G=128, B=128]	9	6							K	putative	endoplasmin								36	36	36	48.7	48.7	48.7	95.017	0	258.96	31839000000	232	0.208416	0.948605	0.33054	0.296741	2.9621	4.7381	4.12473	3.78532	4.14256	4.88867
	0.0752107	-0.0520166	PF3D7_1223400.1-p1	PF3D7_1223400.1-p1			Color2 [A=255, R=128, G=128, B=128]	9	6							V	putative	phospholipid-transporting ATPase								15	15	15	12.7	12.7	12.7	190.44	0	63.316	2437000000	43	0.0752107	0.99115	-0.0520166	-0.0700062	0.247227	0.834433	0.785019	0.314812	0.846863	0.548954
	0.214108	-0.0740426	PF3D7_1223700.1-p1	PF3D7_1223700.1-p1			Color2 [A=255, R=128, G=128, B=128]	9	6							V		vacuolar iron transporter								5	5	5	16.1	16.1	16.1	30.984	0	10.602	1654800000	29	0.214108	0.956567	-0.0740426	-0.116729	0.416245	0.290546	0.169451	0.312279	0.350443	-0.00860786
	0.62844	0.288237	PF3D7_1224300.1-p1	PF3D7_1224300.1-p1			Color2 [A=255, R=128, G=128, B=128]	9	6							I	putative	polyadenylate-binding protein 1								13	13	13	16.6	16.6	16.6	97.229	0	41.053	2415700000	53	0.62844	0.86012	0.288237	0.407976	0.847418	0.220936	0.302788	0.858027	0.63961	0.738214
	0.749956	0.897952	PF3D7_1226900.1-p1	PF3D7_1226900.1-p1			Color2 [A=255, R=128, G=128, B=128]	9	6							F		parasitophorous vacuolar protein 2								4	4	4	11.5	11.5	11.5	57.333	0	34.81	302720000	10	0.749956	0.403185	0.897952	0.855239	-4.00362	-2.68545	-2.20451	-1.8365	-2.17967	-2.18355
	0.388837	0.167779	PF3D7_1227100.1-p1;PF3D7_0810600.1-p1	PF3D7_1227100.1-p1			Color2 [A=255, R=128, G=128, B=128]	9	6							R		DNA helicase 60								7	7	7	10.8	10.8	10.8	87.019	0	10.304	492700000	7	0.388837	1	0.167779	0.246056	-1.39492	-1.70312	-1.7699	-1.23186	-1.41831	-1.71444
	2.56253	0.974243	PF3D7_1228600.1-p1	PF3D7_1228600.1-p1			Color2 [A=255, R=128, G=128, B=128]	9	6							M		merozoite surface protein 9								15	15	15	29.6	29.6	29.6	86.622	0	114.47	3875000000	70	2.56253	0.0726667	0.974243	1.50411	0.783562	0.665478	0.298138	1.5552	1.52024	1.59446
	2.12923	0.40291	PF3D7_1229100.1-p1	PF3D7_1229100.1-p1			Color2 [A=255, R=128, G=128, B=128]	9	6							M		multidrug resistance-associated protein 2								11	11	11	6.7	6.7	6.7	248.3	0	16.396	501090000	19	2.12923	0.597481	0.40291	0.69421	-1.91104	-1.79842	-2.05028	-1.48662	-1.58487	-1.47951
	1.64458	-0.34256	PF3D7_1229300.1-p1	PF3D7_1229300.1-p1			Color2 [A=255, R=128, G=128, B=128]	9	6							K	unknown function	conserved Plasmodium protein								28	28	28	32.1	32.1	32.1	117.48	0	232.27	10648000000	134	1.64458	0.656682	-0.34256	-0.575695	3.22611	2.95697	2.99655	2.77372	2.62916	2.74908
	0.331382	-0.176532	PF3D7_1231100.1-p1;E9PKL7;Q5HYI5;P61019;Q8WUD1;P61019-2;E9PE37;Q6PIK3;H0YD31;Q8WUD1-2	PF3D7_1231100.1-p1			Color2 [A=255, R=128, G=128, B=128]	9	6							S		ras-related protein Rab-2								9	9	9	44.1	44.1	44.1	24.423	0	38.733	2376900000	51	0.331382	0.997114	-0.176532	-0.245369	0.99625	0.267902	0.485483	0.409607	0.336733	0.4737
	0.0860491	0.0629826	PF3D7_1232100.1-p1	PF3D7_1232100.1-p1			Color2 [A=255, R=128, G=128, B=128]	9	6							R		60 kDa chaperonin								15	15	15	28	28	28	81.483	0	51.513	1851100000	43	0.0860491	0.981941	0.0629826	0.0829119	0.710066	0.149082	0.140495	0.710558	0.0921211	0.385912
	0.280923	0.108227	PF3D7_1232200.1-p1	PF3D7_1232200.1-p1			Color2 [A=255, R=128, G=128, B=128]	9	6							N	mitochondrial	dihydrolipoyl dehydrogenase								8	8	8	20.3	20.3	20.3	57.227	0	15.228	521560000	18	0.280923	0.964093	0.108227	0.165212	-1.35485	-1.48383	-1.86408	-1.46186	-1.41279	-1.50342
	0.0508793	-0.0210177	PF3D7_1234600.1-p1	PF3D7_1234600.1-p1			Color2 [A=255, R=128, G=128, B=128]	9	6							K	putative	protein TOC75								10	10	10	10.8	10.8	10.8	134.52	0	21.043	564380000	16	0.0508793	1	-0.0210177	-0.0327409	-1.214	-1.42538	-1.6015	-1.60731	-1.32741	-1.36922
	0.321945	0.163244	PF3D7_1234800.1-p1;Q15393-3;Q15393	PF3D7_1234800.1-p1			Color2 [A=255, R=128, G=128, B=128]	9	6							P	putative	splicing factor 3B subunit 3								10	10	10	9.9	9.9	9.9	151.81	0	26.386	5350100000	23	0.321945	0.982571	0.163244	0.23056	2.12436	1.5298	1.87721	2.02163	1.79859	2.20087
	1.00816	-0.295895	PF3D7_1235200.1-p1	PF3D7_1235200.1-p1			Color2 [A=255, R=128, G=128, B=128]	9	6							V		V-type K+-independent H+-translocating inorganic pyrophosphatase								12	12	12	13.1	13.1	13.1	117.1	0	26.743	2656100000	47	1.00816	0.795954	-0.295895	-0.463991	1.31858	1.00945	0.91493	0.743931	0.700525	0.910816
	0.169568	-0.0766697	PF3D7_1235700.1-p1;F8W0P7;H0YI37	PF3D7_1235700.1-p1			Color2 [A=255, R=128, G=128, B=128]	9	6							H	mitochondrial	ATP synthase subunit beta								32	32	29	68.8	68.8	64.1	58.393	0	323.31	46743000000	314	0.169568	0.956507	-0.0766697	-0.114296	4.61649	4.81121	5.02936	4.67685	4.97915	4.57104
	1.4307	0.608582	PF3D7_1238000.1-p1	PF3D7_1238000.1-p1			Color2 [A=255, R=128, G=128, B=128]	9	6							A	putative	COPI associated protein								2	2	2	16.2	16.2	16.2	16.823	0	7.0898	152950000	4	1.4307	0.411184	0.608582	0.872042	-3.015	-3.53429	-3.48026	-2.56907	-2.69323	-2.94151
	0.053424	0.0246112	PF3D7_1238600.1-p1	PF3D7_1238600.1-p1			Color2 [A=255, R=128, G=128, B=128]	9	6							P		sphingomyelin phosphodiesterase								7	7	7	18.8	18.8	18.8	46.013	0	30.176	734520000	27	0.053424	1	0.0246112	0.0373646	-0.872793	-0.878282	-1.1954	-0.722652	-1.06871	-1.08128
	0.0177355	-0.00971413	PF3D7_1238800.1-p1	PF3D7_1238800.1-p1			Color2 [A=255, R=128, G=128, B=128]	9	6							K		acyl-CoA synthetase								13	13	13	21.5	21.5	21.5	92.091	0	39.018	2068200000	42	0.0177355	1	-0.00971413	-0.0142443	0.459797	0.626892	0.27062	0.226747	0.731199	0.37022
	0.175396	0.12537	PF3D7_1239600.1-p1	PF3D7_1239600.1-p1			Color2 [A=255, R=128, G=128, B=128]	9	6							R		hydroxyethylthiazole kinase								5	5	5	22.5	22.5	22.5	33.882	0	30.148	519080000	15	0.175396	0.966922	0.12537	0.162597	-1.01134	-1.83491	-1.76668	-1.49806	-1.29214	-1.44662
	0.566719	0.208246	PF3D7_1239700.1-p1	PF3D7_1239700.1-p1			Color2 [A=255, R=128, G=128, B=128]	9	6							S		ATP-dependent zinc metalloprotease FTSH 1								11	11	11	17.2	17.2	17.2	100.96	0	34.437	1332900000	29	0.566719	0.943078	0.208246	0.313966	-0.451084	-0.865124	-0.627941	-0.430113	-0.636339	-0.25296
	0.018267	-0.0181122	PF3D7_1241700.1-p1	PF3D7_1241700.1-p1			Color2 [A=255, R=128, G=128, B=128]	9	6							E	putative	replication factor C subunit 4								8	8	8	30.4	30.4	30.4	37.637	0	23.07	414900000	20	0.018267	1	-0.0181122	-0.0218326	-1.36614	-2.24731	-1.74298	-1.65041	-2.21607	-1.54428
	0.464812	0.377008	PF3D7_1242700.1-p1	PF3D7_1242700.1-p1			Color2 [A=255, R=128, G=128, B=128]	10	8							G	putative	40S ribosomal protein S17								4	4	4	32.1	32.1	32.1	16.067	0	8.832	395240000	13	0.464812	0.813363	0.377008	0.443163	-2.27506	-2.26116	-2.25145	-2.38776	-2.05838	-1.21052
	0.258231	-0.604503	PF3D7_1243000.1-p1	PF3D7_1243000.1-p1			Color2 [A=255, R=128, G=128, B=128]	9	6							E	Qa-SNARE family	syntaxin								3	3	3	12.9	12.9	12.9	35.809	0	13.291	621160000	12	0.258231	0.854243	-0.604503	-0.422258	-1.32543	-1.73089	-1.02115	-1.25417	-0.869511	-3.7673
	0.115506	-0.0656846	PF3D7_1246200.1-p1	PF3D7_1246200.1-p1			Color2 [A=255, R=128, G=128, B=128]	10	8							G		actin I								8	6	6	29.3	22.1	22.1	41.87	0	10.496	354210000	12	0.115506	0.971532	-0.0656846	-0.0929556	-2.3361	-1.97911	-1.74069	-2.12066	-2.25925	-1.87305
	0.350942	0.529403	PF3D7_1246300.1-p1	PF3D7_1246300.1-p1			Color2 [A=255, R=128, G=128, B=128]	9	6							A	unknown function	conserved Plasmodium protein								5	5	5	7.5	7.5	7.5	104.01	0	13.501	458690000	12	0.350942	0.799148	0.529403	0.469933	-3.28531	-1.97175	-1.50966	-1.55314	-1.25898	-2.36638
	2.54677	-0.699987	PF3D7_1246400.1-p1	PF3D7_1246400.1-p1			Color2 [A=255, R=255, G=0, B=0]	9	8							K		myosin A tail domain interacting protein						MTIP	Myosin A tail domain interacting protein	7	7	7	66.2	66.2	66.2	23.492	0	87.368	3439600000	27	2.54677	0.158345	-0.699987	-1.15285	1.8458	1.64761	1.89831	1.00672	1.24661	1.03843
	0.00362622	-0.00283686	PF3D7_1246800.1-p1	PF3D7_1246800.1-p1			Color2 [A=255, R=128, G=128, B=128]	9	6							D	putative	signal recognition particle receptor subunit beta								11	11	11	44.1	44.1	44.1	30.624	0	66.798	5867400000	52	0.00362622	1	-0.00283686	-0.00375308	1.49309	1.91719	2.10824	1.81761	2.15768	1.53473
	0.0450763	-0.0445684	PF3D7_1247400.1-p1	PF3D7_1247400.1-p1			Color2 [A=255, R=128, G=128, B=128]	9	6							T		peptidyl-prolyl cis-trans isomerase FKBP35								2	2	2	7.2	7.2	7.2	34.826	0.0030364	1.9646	72464000	4	0.0450763	0.997437	-0.0445684	-0.0531951	-4.06139	-4.34962	-3.57401	-3.82101	-4.53983	-3.75789
	0.508893	-0.428343	PF3D7_1251200.1-p1	PF3D7_1251200.1-p1			Color2 [A=255, R=128, G=128, B=128]	9	6							Y		coronin								6	6	6	10.3	10.3	10.3	69.014	0	13.421	611170000	16	0.508893	0.738122	-0.428343	-0.49314	-1.53323	-1.05634	-1.06426	-1.40314	-1.23056	-2.30516
	1.83357	0.295462	PF3D7_1252100.1-p1	PF3D7_1252100.1-p1			Color2 [A=255, R=128, G=128, B=128]	9	6							N		rhoptry neck protein 3								42	42	42	21.5	21.5	21.5	263.15	0	151.72	7458800000	160	1.83357	0.722974	0.295462	0.516725	2.00031	1.97282	1.99167	2.14577	2.3212	2.38422
	0.533777	0.676125	PF3D7_1253400.1-p1;PF3D7_1372400.1-p1;PF3D7_0401900.1-p1	PF3D7_1253400.1-p1;PF3D7_1372400.1-p1			Color2 [A=255, R=128, G=128, B=128]	9	6							S		acyl-CoA synthetase								4	4	4	5.5	5.5	5.5	93.865	0	5.0791	216300000	10	0.533777	0.598302	0.676125	0.638854	-2.62727	-4.35731	-3.21485	-3.1416	-2.68889	-2.34057
	0.211392	0.111507	PF3D7_1302000.1-p1	PF3D7_1302000.1-p1			Color2 [A=255, R=128, G=128, B=128]	9	6							V		EMP1-trafficking protein								4	4	4	17.3	17.3	17.3	36.532	0	33.177	303770000	16	0.211392	0.95898	0.111507	0.158268	-2.0238	-2.20321	-2.49837	-2.22862	-2.32778	-1.83446
	0.410204	1.42437	PF3D7_1302300.1-p1	PF3D7_1302300.1-p1			Color2 [A=255, R=128, G=128, B=128]	9	6							N	unknown function	Plasmodium exported protein								2	2	2	17.2	17.2	17.2	14.531	0	25.538	1158100000	16	0.410204	0.632776	1.42437	0.721236	-4.08391	0.193489	-4.1871	-1.23508	-0.759548	-1.8098
	0.348449	0.433649	PF3D7_1302800.1-p1	PF3D7_1302800.1-p1			Color2 [A=255, R=128, G=128, B=128]	9	6							D	putative	40S ribosomal protein S7								11	11	11	56.2	56.2	56.2	22.48	0	45.424	6944600000	40	0.348449	0.848581	0.433649	0.426665	2.98995	1.7628	1.55125	2.35884	2.20686	3.03926
	0.287349	-0.119246	PF3D7_1303500.1-p1	PF3D7_1303500.1-p1			Color2 [A=255, R=128, G=128, B=128]	9	6							I	Na+	sodium/hydrogen exchanger								5	5	5	2.5	2.5	2.5	226.08	0	5.6264	147760000	13	0.287349	0.955138	-0.119246	-0.178627	-3.06703	-2.97577	-3.36556	-3.46855	-3.24145	-3.0561
	1.34243	-0.629536	PF3D7_1304200.2-p1;PF3D7_1304200.1-p1	PF3D7_1304200.2-p1;PF3D7_1304200.1-p1			Color2 [A=255, R=128, G=128, B=128]	9	6							L;S	putative	CorA-like Mg2+ transporter protein								7	7	7	18.4	18.4	18.4	55.01	0	16.064	753700000	10	1.34243	0.410333	-0.629536	-0.875175	-0.854389	-0.811743	-0.541841	-0.977316	-1.61018	-1.50908
	0.114065	0.034874	PF3D7_1306200.1-p1	PF3D7_1306200.1-p1			Color2 [A=255, R=128, G=128, B=128]	9	6							K	unknown function	conserved Plasmodium protein								14	14	14	37.9	37.9	37.9	56.811	0	50.719	3769300000	71	0.114065	0.99842	0.034874	0.0570803	1.38391	1.14507	1.32127	1.4434	1.35505	1.15642
	0.631371	-0.377469	PF3D7_1306600.1-p1	PF3D7_1306600.1-p1			Color2 [A=255, R=128, G=128, B=128]	9	6							A	putative	V-type proton ATPase subunit H								4	4	4	7.7	7.7	7.7	53.829	0	18.219	562160000	12	0.631371	0.738255	-0.377469	-0.490646	-0.928257	-1.725	-1.04997	-1.64429	-1.41508	-1.77628
	0.322	-0.365142	PF3D7_1308000.1-p1	PF3D7_1308000.1-p1			Color2 [A=255, R=128, G=128, B=128]	9	6							E	unknown function	conserved Plasmodium membrane protein								5	5	5	8.7	8.7	8.7	100.01	0	17.138	223950000	9	0.322	0.877523	-0.365142	-0.378287	-3.30738	-1.78351	-2.7542	-3.09145	-3.13671	-2.71235
	0.0358135	-0.0249545	PF3D7_1309100.1-p1	PF3D7_1309100.1-p1			Color2 [A=255, R=128, G=128, B=128]	9	6							S	putative	60S ribosomal protein L24								6	6	6	29	29	29	19.245	0	7.7533	919970000	19	0.0358135	1	-0.0249545	-0.0339103	-0.10932	-0.675463	-0.859377	-0.536703	-0.705748	-0.476572
	0.178799	-0.164118	PF3D7_1309200.1-p1	PF3D7_1309200.1-p1			Color2 [A=255, R=0, G=255, B=64]	10	8							G	putative	protein phosphatase PPM6			+					5	5	5	7.5	7.5	7.5	96.578	0	9.8519	213960000	9	0.178799	0.964804	-0.164118	-0.193345	-2.95427	-2.30986	-2.80799	-2.66851	-2.47376	-3.42221
	0.310627	-0.169329	PF3D7_1310500.1-p1	PF3D7_1310500.1-p1			Color2 [A=255, R=128, G=128, B=128]	9	6							N	unknown function	conserved protein								8	8	8	44.9	44.9	44.9	24.413	0	80.846	3456100000	39	0.310627	0.990687	-0.169329	-0.234358	1.83116	1.12343	1.3092	1.29808	1.11792	1.3398
	1.7342	-0.42713	PF3D7_1310700.1-p1	PF3D7_1310700.1-p1			Color2 [A=255, R=128, G=128, B=128]	9	6							A	putative	RNA-binding protein								2	2	2	15.4	15.4	15.4	16.526	0	5.0801	352560000	11	1.7342	0.598127	-0.42713	-0.69884	-1.63404	-1.70056	-1.91591	-2.17335	-2.05527	-2.30327
	0.155464	0.106951	PF3D7_1311800.1-p1	PF3D7_1311800.1-p1			Color2 [A=255, R=128, G=128, B=128]	9	6							K		M1-family alanyl aminopeptidase								55	55	55	58.4	58.4	58.4	126.06	0	286.21	19134000000	260	0.155464	0.955116	0.106951	0.141208	2.99419	3.77816	3.59916	3.42905	3.50395	3.75936
	0.290804	-0.169748	PF3D7_1311900.1-p1;P38606-2;P38606	PF3D7_1311900.1-p1			Color2 [A=255, R=128, G=128, B=128]	9	6							T		V-type proton ATPase catalytic subunit A								23	23	23	45	45	45	68.576	0	271.1	4132800000	85	0.290804	0.985504	-0.169748	-0.230607	1.59919	0.910475	1.61711	1.13667	1.20432	1.27653
	0.234967	-0.0707588	PF3D7_1312600.1-p1	PF3D7_1312600.1-p1			Color2 [A=255, R=128, G=128, B=128]	9	6							R	mitochondrial	2-oxoisovalerate dehydrogenase subunit alpha								13	13	13	40.6	40.6	40.6	49.871	0	83.431	1925400000	40	0.234967	0.957762	-0.0707588	-0.11443	0.4345	0.553341	0.603769	0.31414	0.668848	0.396345
	0.625373	1.15942	PF3D7_1312700.1-p1	PF3D7_1312700.1-p1			Color2 [A=255, R=128, G=128, B=128]	9	6							K	unknown function	conserved Plasmodium protein								6	6	6	13	13	13	66.946	0	15.931	648720000	7	0.625373	0.398902	1.15942	0.868987	-1.42162	-1.59033	-3.99589	-1.21209	-1.27346	-1.04403
	0.992795	0.520144	PF3D7_1314500.1-p1	PF3D7_1314500.1-p1			Color2 [A=255, R=128, G=128, B=128]	9	6							I	putative	transmembrane emp24 domain-containing protein								2	2	2	17.5	17.5	17.5	24.442	0	72.952	643990000	16	0.992795	0.5935	0.520144	0.697537	-2.21757	-1.3703	-1.83829	-1.32205	-1.28282	-1.26086
	0.423763	0.216779	PF3D7_1314600.1-p1	PF3D7_1314600.1-p1			Color2 [A=255, R=128, G=128, B=128]	9	6							K		lipoate-protein ligase 1								7	7	7	16.9	16.9	16.9	47.942	0	13.046	361190000	14	0.423763	0.951879	0.216779	0.301793	-1.96291	-2.18708	-2.31751	-2.04209	-2.20823	-1.56685
	0.139938	0.049221	PF3D7_1315300.1-p1;REV__PF3D7_0106500.1-p1	PF3D7_1315300.1-p1			Color2 [A=255, R=128, G=128, B=128]	9	6							E	unknown function	conserved Plasmodium protein								8	8	8	21.8	21.8	21.8	56.342	0	25.952	2238900000	32	0.139938	0.987031	0.049221	0.0781079	0.472761	0.216213	0.624464	0.46423	0.409796	0.587076
	0.178336	-0.119637	PF3D7_1315600.1-p1	PF3D7_1315600.1-p1			Color2 [A=255, R=128, G=128, B=128]	9	6							K		CDP-diacylglycerol--inositol 3-phosphatidyltransferase								3	3	3	17.7	17.7	17.7	23.924	0	7.274	466930000	12	0.178336	0.962766	-0.119637	-0.158486	-1.68462	-1.95434	-1.13475	-1.856	-1.5704	-1.70622
	0.338072	-0.312913	PF3D7_1316800.1-p1	PF3D7_1316800.1-p1			Color2 [A=255, R=128, G=128, B=128]	9	6							N	putative	protein transport protein SEC20								3	3	3	10	10	10	34.491	0	3.9759	287010000	10	0.338072	0.897991	-0.312913	-0.354621	-2.54	-2.22591	-2.01605	-2.12141	-2.33511	-3.26417
	0.27553	-0.213923	PF3D7_1317800.1-p1	PF3D7_1317800.1-p1			Color2 [A=255, R=128, G=128, B=128]	9	6							E		40S ribosomal protein S19								3	3	3	22.8	22.8	22.8	16.763	0	16.58	3553600000	33	0.27553	0.982947	-0.213923	-0.263548	1.11279	0.546063	1.11506	0.294996	1.15175	0.685406
	0.149247	-0.0575034	PF3D7_1318800.1-p1	PF3D7_1318800.1-p1			Color2 [A=255, R=128, G=128, B=128]	9	6							S	putative	translocation protein SEC63								22	22	22	36.7	36.7	36.7	75.871	0	166.06	13761000000	160	0.149247	0.975827	-0.0575034	-0.0893555	2.77322	3.02265	3.19705	2.87036	3.08807	2.86198
	0.389405	-0.119115	PF3D7_1320600.1-p1;H3BMH2;H3BSC1;P62491-2;Q15907-2;P62491;Q15907;A0A0C4DGX5;P57735	PF3D7_1320600.1-p1			Color2 [A=255, R=128, G=128, B=128]	9	6							A		ras-related protein Rab-11A								9	9	8	43.5	43.5	38.4	24.752	0	23.206	696840000	25	0.389405	0.942164	-0.119115	-0.189384	-0.993189	-0.976465	-1.06327	-1.34033	-1.14588	-0.904057
	0.0131301	-0.0177313	PF3D7_1320800.1-p1	PF3D7_1320800.1-p1			Color2 [A=255, R=128, G=128, B=128]	9	6							T		dihydrolipoyllysine-residue succinyltransferase component of 2-oxoglutarate dehydrogenase complex								5	5	5	15	15	15	47.63	0	14.974	767800000	14	0.0131301	1	-0.0177313	-0.0187355	-1.80052	-1.41396	-0.395161	-1.10914	-1.0291	-1.5246
	0.205158	0.211988	PF3D7_1321400.1-p1	PF3D7_1321400.1-p1			Color2 [A=255, R=128, G=128, B=128]	9	6							V	putative	palmitoyltransferase DHHC8								3	3	3	9.6	9.6	9.6	36.491	0	3.6865	119770000	9	0.205158	0.994785	0.211988	0.235754	-3.10963	-4.27049	-3.25209	-3.53551	-3.01546	-3.44528
	0.0711754	-0.0139503	PF3D7_1321500.2-p1;PF3D7_1321500.1-p1	PF3D7_1321500.2-p1;PF3D7_1321500.1-p1			Color2 [A=255, R=128, G=128, B=128]	10	8							G	5'-cyclic nucleotide	3'								10	10	10	11.3	11.3	11.3	133.2	0	44.318	987250000	28	0.0711754	1	-0.0139503	-0.0245334	-0.728943	-0.757511	-0.86516	-0.806013	-0.888163	-0.699289
	0.181701	-0.106524	PF3D7_1323100.1-p1	PF3D7_1323100.1-p1			Color2 [A=255, R=128, G=128, B=128]	9	6							K	putative	60S ribosomal protein L6								8	8	8	43.2	43.2	43.2	21.601	0	34.368	4296100000	35	0.181701	0.962115	-0.106524	-0.147291	1.76405	1.2003	1.90758	1.40925	1.60187	1.54124
	0.0422983	0.02845	PF3D7_1323400.1-p1	PF3D7_1323400.1-p1			Color2 [A=255, R=128, G=128, B=128]	9	6							T		60S ribosomal protein L23								2	2	2	11.6	11.6	11.6	22.092	0	9.2678	455320000	12	0.0422983	1	0.02845	0.039016	-1.27421	-1.98517	-1.68028	-1.69018	-1.74475	-1.41938
	0.9614	-0.303705	PF3D7_1323500.1-p1	PF3D7_1323500.1-p1			Color2 [A=255, R=128, G=128, B=128]	9	6							N		plasmepsin V								11	11	11	20.3	20.3	20.3	68.48	0	28.501	1503700000	28	0.9614	0.799059	-0.303705	-0.468738	0.225283	0.0787392	-0.12611	-0.1726	-0.105312	-0.45529
	0.325789	0.131708	PF3D7_1323600.1-p1	PF3D7_1323600.1-p1			Color2 [A=255, R=128, G=128, B=128]	9	6							K	unknown function	conserved Plasmodium protein								12	12	12	26.1	26.1	26.1	48.615	0	74.738	3719900000	67	0.325789	0.982727	0.131708	0.197717	1.49882	1.00025	1.10501	1.34782	1.20933	1.44205
	0.0461489	-0.020951	PF3D7_1324700.1-p1	PF3D7_1324700.1-p1			Color2 [A=255, R=128, G=128, B=128]	9	6							S	putative	SNARE protein								5	5	5	28.1	28.1	28.1	25.747	0	11.916	200040000	13	0.0461489	1	-0.020951	-0.0319725	-2.78332	-2.84001	-3.24249	-2.90879	-2.93086	-3.08901
	0.198693	0.642206	PF3D7_1324900.1-p1	PF3D7_1324900.1-p1			Color2 [A=255, R=128, G=128, B=128]	9	6							A		L-lactate dehydrogenase								4	4	4	16.8	16.8	16.8	34.107	0	11.981	1112400000	13	0.198693	0.884339	0.642206	0.368279	-3.68935	-0.168921	0.214691	-0.609232	-0.652617	-0.455114
	0.431031	-0.211749	PF3D7_1325100.1-p1	PF3D7_1325100.1-p1			Color2 [A=255, R=128, G=128, B=128]	9	6							S		phosphoribosylpyrophosphate synthetase								13	13	13	35	35	35	49.382	0	77.765	4030700000	65	0.431031	0.957363	-0.211749	-0.298173	1.23262	0.880197	1.42239	0.974587	1.20091	0.724466
	0.157169	0.364115	PF3D7_1325600.1-p1	PF3D7_1325600.1-p1			Color2 [A=255, R=128, G=128, B=128]	9	6							D	putative	mitochondrial fission 1 protein								2	2	2	17.7	17.7	17.7	16.115	0.0048123	1.6139	217810000	5	0.157169	0.97829	0.364115	0.266199	-4.88891	-3.03973	-1.93484	-3.11993	-2.7734	-2.87781
	0.0307385	0.00883865	PF3D7_1326000.1-p1	PF3D7_1326000.1-p1			Color2 [A=255, R=128, G=128, B=128]	9	6							M	unknown function	conserved Plasmodium protein								3	3	3	21.5	21.5	21.5	19.284	0	5.4919	188410000	10	0.0307385	1	0.00883865	0.014809	-3.04107	-2.86446	-2.73708	-2.79822	-2.93625	-2.88162
	0.830964	0.147195	PF3D7_1328300.1-p1	PF3D7_1328300.1-p1			Color2 [A=255, R=128, G=128, B=128]	9	6							S	unknown function	conserved Plasmodium protein								7	7	7	25.9	25.9	25.9	38.776	0	36.904	2078400000	25	0.830964	0.986701	0.147195	0.252854	0.595404	0.374643	0.402706	0.663755	0.631741	0.518841
	0.640611	0.384101	PF3D7_1328500.1-p1	PF3D7_1328500.1-p1			Color2 [A=255, R=128, G=128, B=128]	9	6							A	putative	alpha/beta-hydrolase								4	4	4	5.5	5.5	5.5	115.89	0	7.9868	141120000	12	0.640611	0.73985	0.384101	0.498451	-3.39636	-3.70491	-3.81898	-3.60346	-3.36737	-2.79712
	0.494909	-0.155092	PF3D7_1330400.1-p1;PF3D7_1330400.2-p1	PF3D7_1330400.1-p1;PF3D7_1330400.2-p1			Color2 [A=255, R=128, G=128, B=128]	9	6							K	putative	ER lumen protein retaining receptor 1								7	7	7	23.2	23.2	23.2	32.805	0	13.295	5726300000	53	0.494909	0.993041	-0.155092	-0.243586	2.06412	1.65414	1.91602	1.85427	1.66375	1.65099
	0.251288	0.186089	PF3D7_1330600.1-p1	PF3D7_1330600.1-p1			Color2 [A=255, R=128, G=128, B=128]	9	6							L	putative	elongation factor Tu								12	12	12	33.1	33.1	33.1	57.631	0	42.129	1435000000	26	0.251288	0.993366	0.186089	0.234477	0.43403	-0.413477	-0.377876	0.0092144	-0.0665283	0.258259
	0.0226903	0.0141048	PF3D7_1331300.1-p1;B4DI03;K7EJQ7;Q9BY50	PF3D7_1331300.1-p1			Color2 [A=255, R=128, G=128, B=128]	9	6							D		signal peptidase 21 kDa subunit								7	7	7	25.5	25.5	25.5	21.124	0	10.173	806740000	19	0.0226903	1	0.0141048	0.019933	-0.667406	-1.14979	-0.679098	-0.617094	-1.07111	-0.765781
	0.677484	1.57064	PF3D7_1331600.1-p1	PF3D7_1331600.1-p1			Color2 [A=255, R=128, G=128, B=128]	9	6							S	putative	protein tyrosine phosphatase-like protein								2	2	2	8.3	8.3	8.3	26.386	0	3.532	998370000	9	0.677484	0.277882	1.57064	1.01124	-3.86541	-0.566141	-2.77408	-0.453236	-0.391554	-1.64892
	0.0207926	-0.0137939	PF3D7_1331800.1-p1	PF3D7_1331800.1-p1			Color2 [A=255, R=128, G=128, B=128]	9	6							K	putative	60S ribosomal protein L23								5	5	5	37.4	37.4	37.4	14.993	0	24.799	3111400000	43	0.0207926	1	-0.0137939	-0.0191285	1.3115	1.03983	0.607441	1.11382	0.826817	0.976749
	1.63116	-0.29381	PF3D7_1333000.1-p1	PF3D7_1333000.1-p1			Color2 [A=255, R=128, G=128, B=128]	9	6							K		20 kDa chaperonin								11	11	11	50	50	50	29.063	0	204.35	26316000000	152	1.63116	0.743513	-0.29381	-0.504564	3.95944	4.02039	4.20106	3.77184	3.83098	3.69664
	0.344549	0.159825	PF3D7_1334800.1-p1	PF3D7_1334800.1-p1			Color2 [A=255, R=128, G=128, B=128]	9	6							K		MSP7-like protein								8	8	8	29.2	29.2	29.2	32.811	0	13.414	378690000	20	0.344549	0.987162	0.159825	0.230909	-1.79861	-2.29656	-2.40903	-2.00975	-2.07985	-1.93511
	1.08186	-0.141392	PF3D7_1335100.1-p1	PF3D7_1335100.1-p1			Color2 [A=255, R=128, G=128, B=128]	9	6							K		merozoite surface protein 7								23	23	23	54.1	54.1	54.1	41.276	0	150.42	11914000000	130	1.08186	0.987115	-0.141392	-0.251838	3.10798	3.04337	3.13836	2.85366	3.04118	2.9707
	1.01195	-0.425365	PF3D7_1335400.1-p1;PF3D7_1335300.1-p1	PF3D7_1335400.1-p1;PF3D7_1335300.1-p1			Color2 [A=255, R=128, G=128, B=128]	9	6							K		reticulocyte binding protein 2 homologue a;reticulocyte binding protein 2 homologue b								69	69	69	28.3	28.3	28.3	370.43	0	270.38	11593000000	236	1.01195	0.635655	-0.425365	-0.610051	2.77661	3.20977	3.04636	2.39067	2.88399	2.48199
	1.07526	0.45411	PF3D7_1338200.1-p1	PF3D7_1338200.1-p1			Color2 [A=255, R=128, G=128, B=128]	9	6							T	putative	60S ribosomal protein L6-2								3	3	3	17.6	17.6	17.6	25.532	0	8.8852	1061900000	12	1.07526	0.6012	0.45411	0.650104	-0.542658	-1.00982	-0.771423	-0.548399	-0.3638	-0.0493755
	0.316867	0.203618	PF3D7_1340700.1-p1	PF3D7_1340700.1-p1			Color2 [A=255, R=128, G=128, B=128]	9	6							S		ras-related protein Rab-11B								4	3	3	20.5	15.7	15.7	25.931	0	5.2914	107330000	5	0.316867	0.977541	0.203618	0.266848	-3.4131	-4.31358	-3.80618	-3.57355	-3.65426	-3.69419
	0.0118512	-0.00296847	PF3D7_1340900.1-p1	PF3D7_1340900.1-p1			Color2 [A=255, R=128, G=128, B=128]	9	6							V		sodium-dependent phosphate transporter								3	3	3	6.1	6.1	6.1	75.294	0	7.2862	269060000	8	0.0118512	1	-0.00296847	-0.00509449	-2.33671	-2.44273	-2.45814	-2.31934	-2.55951	-2.36764
	0.392833	0.294874	PF3D7_1341200.1-p1	PF3D7_1341200.1-p1			Color2 [A=255, R=128, G=128, B=128]	9	6							V	putative	60S ribosomal protein L18								8	8	8	39.7	39.7	39.7	21.746	0	35.797	1597300000	34	0.392833	0.889912	0.294874	0.360985	0.490068	-0.530619	-0.079792	0.423517	0.0354404	0.305323
	1.04763	0.510863	PF3D7_1341300.1-p1	PF3D7_1341300.1-p1			Color2 [A=255, R=128, G=128, B=128]	10	8							G	putative	60S ribosomal protein L18-2								4	4	4	30.5	30.5	30.5	21.453	0	27.983	7037600000	29	1.04763	0.605974	0.510863	0.700687	1.17394	1.33464	1.82679	1.72645	2.11786	2.02365
	0.437206	1.0577	PF3D7_1342000.1-p1	PF3D7_1342000.1-p1			Color2 [A=255, R=128, G=128, B=128]	9	6							K		40S ribosomal protein S6								5	5	5	19.6	19.6	19.6	35.384	0	13.158	545190000	17	0.437206	0.595759	1.0577	0.688153	-4.36837	-1.55881	-1.83407	-2.3972	-1.60799	-0.582966
	0.106687	-0.0344302	PF3D7_1342100.1-p1;P21399	PF3D7_1342100.1-p1			Color2 [A=255, R=128, G=128, B=128]	9	6							H		aconitate hydratase								23	23	23	27.3	27.3	27.3	103.38	0	43.735	2944500000	82	0.106687	0.997176	-0.0344302	-0.0558527	1.04312	0.833595	0.719803	0.765444	0.966608	0.761179
	1.27806	-0.5856	PF3D7_1342600.1-p1	PF3D7_1342600.1-p1			Color2 [A=255, R=255, G=0, B=0]	9	8							A		myosin A						MyoA	myosin A	42	42	42	56	56	56	92.276	0	323.31	39227000000	343	1.27806	0.479714	-0.5856	-0.819134	4.55539	4.49345	4.71834	3.72839	4.40235	3.87964
	0.11904	0.108561	PF3D7_1343000.1-p1	PF3D7_1343000.1-p1			Color2 [A=255, R=128, G=128, B=128]	9	6							T		phosphoethanolamine N-methyltransferase								9	9	9	41	41	41	31.043	0	31.821	1675800000	36	0.11904	0.947008	0.108561	0.13044	-0.658287	0.407448	-0.0115642	0.241766	-0.169363	-0.00912285
	0.575251	-1.11087	PF3D7_1343700.1-p1	PF3D7_1343700.1-p1			Color2 [A=255, R=128, G=128, B=128]	9	6							E		kelch protein K13								7	7	7	12.4	12.4	12.4	83.664	0	9.5234	336230000	11	0.575251	0.471298	-1.11087	-0.816972	-2.07257	-2.22525	-2.00429	-2.42391	-2.28655	-4.92426
	0.389615	0.63144	PF3D7_1344200.1-p1	PF3D7_1344200.1-p1			Color2 [A=255, R=128, G=128, B=128]	9	6							R	putative	heat shock protein 110								22	22	22	26.5	26.5	26.5	108.18	0	58.146	2844700000	63	0.389615	0.715944	0.63144	0.533621	-0.900063	1.04355	0.753954	0.617437	0.610031	1.5643
	0.721807	0.0935923	PF3D7_1344800.1-p1	PF3D7_1344800.1-p1			Color2 [A=255, R=128, G=128, B=128]	9	6							I		aspartate carbamoyltransferase								17	17	17	42.1	42.1	42.1	43.251	0	96.939	3627000000	63	0.721807	0.959347	0.0935923	0.167333	1.24516	1.11844	1.26716	1.29447	1.24491	1.37215
	0.35191	-0.210735	PF3D7_1345600.1-p1	PF3D7_1345600.1-p1			Color2 [A=255, R=128, G=128, B=128]	9	6							E		inner membrane complex protein								9	9	9	28.1	28.1	28.1	43.219	0	23.507	1171700000	25	0.35191	0.950028	-0.210735	-0.281424	0.162466	-0.468933	-0.264656	-0.144705	-0.709917	-0.348707
	0.679325	0.0372194	PF3D7_1345700.1-p1;H0YL11;P48735-2;P48735	PF3D7_1345700.1-p1			Color2 [A=255, R=128, G=128, B=128]	10	8							G	mitochondrial	isocitrate dehydrogenase [NADP]								20	20	20	48.9	48.9	48.9	53.593	0	88.301	9853100000	126	0.679325	0.989935	0.0372194	0.0709079	2.62477	2.61259	2.55159	2.65419	2.6247	2.6217
	0.0114147	0.00540924	PF3D7_1346100.1-p1;F8W776;Q8TC24;B4DR61;Q9H9S3-2;Q9H9S3-3;Q9H9S3;P61619;H7C1Q9;C9JXC6;H7C069;A6NK38;F2Z2C7;A6NIF9;C9JJV4;P61619-3	PF3D7_1346100.1-p1			Color2 [A=255, R=128, G=128, B=128]	9	6							V		protein transport protein SEC61 subunit alpha								14	14	14	27.8	27.8	27.8	52.223	0	64.666	24050000000	139	0.0114147	1	0.00540924	0.00824137	3.94706	3.44788	3.60718	3.68009	3.5781	3.76016
	0.186107	-0.0965703	PF3D7_1347200.1-p1	PF3D7_1347200.1-p1			Color2 [A=255, R=128, G=128, B=128]	9	6							S		nucleoside transporter 1								4	4	4	7.8	7.8	7.8	47.631	0	5.7484	5721300000	33	0.186107	0.949085	-0.0965703	-0.138328	2.36532	1.98496	1.97806	2.20292	1.714	2.12172
	0.0440839	-0.0241731	PF3D7_1347500.1-p1	PF3D7_1347500.1-p1			Color2 [A=255, R=128, G=128, B=128]	9	6							E		DNA/RNA-binding protein Alba 4								13	13	13	38.2	38.2	38.2	42.159	0	32.17	2345600000	42	0.0440839	1	-0.0241731	-0.0351775	1.12521	0.651895	0.505144	0.745504	0.726049	0.738176
	0.447962	-0.235634	PF3D7_1348600.1-p1	PF3D7_1348600.1-p1			Color2 [A=255, R=128, G=128, B=128]	9	6							S	unknown function	conserved Plasmodium protein								3	3	3	6.5	6.5	6.5	44.37	0.0011211	2.7969	127540000	6	0.447962	0.926821	-0.235634	-0.324449	-3.02228	-3.07189	-3.71161	-3.57386	-3.51559	-3.42324
	0.100095	0.0421213	PF3D7_1351400.1-p1	PF3D7_1351400.1-p1			Color2 [A=255, R=128, G=128, B=128]	9	6							V	putative	60S ribosomal protein L17								6	6	6	28.1	28.1	28.1	23.414	0	25.789	6151900000	55	0.100095	0.991545	0.0421213	0.0646992	1.99688	1.66424	1.59108	1.79435	1.64497	1.93925
	0.163243	-0.0612418	PF3D7_1352500.1-p1	PF3D7_1352500.1-p1			Color2 [A=255, R=128, G=128, B=128]	9	6							A	putative	thioredoxin-related protein								11	11	11	41.8	41.8	41.8	23.988	0	62.66	24468000000	144	0.163243	0.968653	-0.0612418	-0.0955237	3.77681	3.89543	3.91702	3.82607	4.02125	3.55821
	0.161753	0.103149	PF3D7_1353100.1-p1	PF3D7_1353100.1-p1			Color2 [A=255, R=128, G=128, B=128]	9	6							K	unknown function	Plasmodium exported protein								3	3	3	14.7	14.7	14.7	32.783	0	6.5742	517720000	11	0.161753	0.951447	0.103149	0.13946	-1.81555	-1.23186	-1.43689	-1.14847	-1.71379	-1.31259
	0.831312	0.251296	PF3D7_1353200.1-p1	PF3D7_1353200.1-p1			Color2 [A=255, R=128, G=128, B=128]	9	6							Q		membrane associated histidine-rich protein								2	2	2	15.3	15.3	15.3	15.849	0	7.1737	240060000	5	0.831312	0.87334	0.251296	0.392548	-2.68347	-2.7462	-2.81818	-2.70986	-2.24807	-2.53603
	0.425798	-0.600557	PF3D7_1353600.1-p1	PF3D7_1353600.1-p1			Color2 [A=255, R=128, G=128, B=128]	9	6							N		ER lumen protein retaining receptor								4	4	4	14.9	14.9	14.9	26.446	0	17.658	1811700000	28	0.425798	0.71313	-0.600557	-0.54482	1.63744	0.898003	-0.406736	0.151468	-0.0373497	0.212919
	0.371058	-0.125546	PF3D7_1354200.1-p1	PF3D7_1354200.1-p1			Color2 [A=255, R=128, G=128, B=128]	9	6							T		phosphoinositide phosphatase SAC1								18	18	18	22.5	22.5	22.5	95.043	0	57.599	1904900000	58	0.371058	0.972827	-0.125546	-0.195659	0.669084	0.365982	0.381044	0.547424	0.218798	0.273253
	0.666127	-0.511054	PF3D7_1356100.1-p1	PF3D7_1356100.1-p1			Color2 [A=255, R=128, G=128, B=128]	9	6							K	unknown function	conserved Plasmodium protein								6	6	6	7.8	7.8	7.8	113.75	0	17.961	427100000	19	0.666127	0.629653	-0.511054	-0.602768	-0.924385	-1.75893	-1.68005	-2.01426	-2.32703	-1.55523
	0.0585847	-0.0262845	PF3D7_1356200.1-p1	PF3D7_1356200.1-p1			Color2 [A=255, R=128, G=128, B=128]	10	8							G	putative	mitochondrial import inner membrane translocase subunit TIM23								2	2	2	16.2	16.2	16.2	18.171	0	5.2935	188300000	5	0.0585847	1	-0.0262845	-0.0401113	-2.95069	-2.87258	-2.82302	-3.01457	-2.61086	-3.09972
	0.270798	-0.115732	PF3D7_1357100.1-p1;PF3D7_1357000.1-p1	PF3D7_1357100.1-p1;PF3D7_1357000.1-p1			Color2 [A=255, R=128, G=128, B=128]	10	8							G		elongation factor 1-alpha								13	13	12	42	42	39.5	48.958	0	56.147	3077600000	41	0.270798	0.957479	-0.115732	-0.172432	1.2257	0.884651	1.03831	0.71624	0.890238	1.19499
	0.369292	-0.13044	PF3D7_1358000.1-p1	PF3D7_1358000.1-p1			Color2 [A=255, R=128, G=128, B=128]	9	6							V	putative	patatin-like phospholipase								16	16	16	8.9	8.9	8.9	238.2	0	33.258	930300000	32	0.369292	0.982316	-0.13044	-0.201364	-0.502199	-0.630756	-0.805494	-0.837238	-0.945223	-0.547308
	0.13461	0.0587985	PF3D7_1358700.1-p1	PF3D7_1358700.1-p1			Color2 [A=255, R=128, G=128, B=128]	10	8							G	putative	YOP1-like protein								7	7	7	24.8	24.8	24.8	18.422	0	7.0691	3632500000	29	0.13461	0.970205	0.0587985	0.0889508	1.52961	1.14399	1.26445	1.27936	1.23727	1.59782
	0.939338	0.282169	PF3D7_1358800.1-p1	PF3D7_1358800.1-p1			Color2 [A=255, R=128, G=128, B=128]	10	8							G		40S ribosomal protein S15								8	8	8	45	45	45	17.25	0	14.928	2355500000	32	0.939338	0.818317	0.282169	0.440556	0.537203	0.222042	0.215057	0.463297	0.579384	0.77813
	0.0753371	-0.130938	PF3D7_1359400.1-p1	PF3D7_1359400.1-p1			Color2 [A=255, R=128, G=128, B=128]	9	6							D		CUGBP Elav-like family member 1								2	2	2	3.9	3.9	3.9	57.114	0	4.8827	88679000	5	0.0753371	0.95492	-0.130938	-0.117877	-3.34421	-3.73369	-3.56417	-2.77531	-3.44454	-4.81502
	2.23473	0.32029	PF3D7_1360800.1-p1	PF3D7_1360800.1-p1			Color2 [A=255, R=128, G=128, B=128]	9	6							N		falcilysin								18	18	18	23	23	23	138.86	0	88.134	2875400000	62	2.23473	0.645564	0.32029	0.572259	0.598886	0.803782	0.7192	1.01765	1.02877	1.03632
	1.34945	0.415482	PF3D7_1360900.1-p1	PF3D7_1360900.1-p1			Color2 [A=255, R=128, G=128, B=128]	9	6							D	putative	RNA-binding protein								2	2	2	7.2	7.2	7.2	44.813	0	8.2646	259950000	10	1.34945	0.597126	0.415482	0.645212	-2.98945	-2.74515	-2.49163	-2.3169	-2.34276	-2.32012
	0.15988	0.0476767	PF3D7_1361900.1-p1	PF3D7_1361900.1-p1			Color2 [A=255, R=128, G=128, B=128]	9	6							L		proliferating cell nuclear antigen 1								10	10	10	42.3	42.3	42.3	30.586	0	30.121	2726600000	41	0.15988	0.985414	0.0476767	0.0779141	1.0366	0.719221	0.863047	1.03594	0.814533	0.911427
	0.715633	0.220852	PF3D7_1362300.1-p1	PF3D7_1362300.1-p1			Color2 [A=255, R=128, G=128, B=128]	9	6							E	unknown function	conserved protein								4	4	4	19.6	19.6	19.6	22.064	0	9.7834	629170000	17	0.715633	0.91281	0.220852	0.344513	-1.07285	-1.49226	-1.43032	-1.15004	-1.1768	-1.00604
	1.16881	0.404006	PF3D7_1364100.1-p1	PF3D7_1364100.1-p1			Color2 [A=255, R=0, G=128, B=255]	9	8							F		6-cysteine protein				+				57	57	57	68.5	68.5	68.5	92.727	0	323.31	295820000000	1087	1.16881	0.630974	0.404006	0.609792	6.90029	7.16541	7.31764	7.47534	7.73959	7.38042
	0.428936	-0.862693	PF3D7_1365500.1-p1	PF3D7_1365500.1-p1			Color2 [A=255, R=128, G=128, B=128]	9	6							K	mitochondrial	aminomethyltransferase								7	7	7	20.9	20.9	20.9	46.903	0	8.4549	354240000	12	0.428936	0.599111	-0.862693	-0.634438	-1.8722	-2.28507	-1.74024	-1.97433	-1.99483	-4.51643
	0.184833	-0.114655	PF3D7_1365700.1-p1	PF3D7_1365700.1-p1			Color2 [A=255, R=128, G=128, B=128]	9	6							A	putative	SNARE associated Golgi protein								2	2	2	7.6	7.6	7.6	47.02	0	7.3314	655700000	8	0.184833	0.960881	-0.114655	-0.155642	-0.923452	-0.851959	-1.45673	-0.912394	-1.31902	-1.34469
	0.794987	0.530439	PF3D7_1366600.1-p1;P08240-2;P08240	PF3D7_1366600.1-p1			Color2 [A=255, R=128, G=128, B=128]	9	6							I	putative	signal recognition particle receptor subunit alpha								5	5	5	10.4	10.4	10.4	65.788	0	11.866	448210000	10	0.794987	0.593551	0.530439	0.656335	-2.04332	-2.35576	-2.12332	-1.3266	-1.37425	-2.23024
	0.0484792	0.0413577	PF3D7_1366800.1-p1	PF3D7_1366800.1-p1			Color2 [A=255, R=128, G=128, B=128]	9	6							K	putative	phosphatidylserine synthase								2	2	2	5	5	5	41.979	0.0010977	2.6753	421330000	16	0.0484792	0.996117	0.0413577	0.0521894	-1.33267	-1.66273	-2.09655	-1.38244	-2.02445	-1.56099
	0.224228	-0.0728416	PF3D7_1367500.1-p1	PF3D7_1367500.1-p1			Color2 [A=255, R=128, G=128, B=128]	9	6							K	putative	NADH-cytochrome b5 reductase								3	3	3	8.8	8.8	8.8	42.595	0	4.7823	192090000	12	0.224228	0.956789	-0.0728416	-0.116192	-2.51116	-2.77475	-2.87976	-2.8391	-2.87637	-2.66872
	0.28854	0.19976	PF3D7_1369000.1-p1	PF3D7_1369000.1-p1			Color2 [A=255, R=128, G=128, B=128]	10	8							G	putative	glycosylphosphatidylinositol anchor attachment 1 protein								6	6	6	7.4	7.4	7.4	94.672	0	8.3973	458080000	16	0.28854	0.979301	0.19976	0.256197	-1.24676	-2.17352	-1.76046	-1.4745	-1.68415	-1.42281
	0.327279	-0.101748	PF3D7_1369500.1-p1	PF3D7_1369500.1-p1			Color2 [A=255, R=128, G=128, B=128]	9	6							E	unknown function	conserved Plasmodium protein								8	8	8	11.3	11.3	11.3	131.37	0	16.156	575670000	17	0.327279	0.961272	-0.101748	-0.162059	-1.42081	-1.73638	-1.38229	-1.73208	-1.58792	-1.52473
	0.414215	0.254087	PF3D7_1371900.1-p1	PF3D7_1371900.1-p1			Color2 [A=255, R=128, G=128, B=128]	9	6							I	unknown function	Plasmodium exported protein								2	2	2	10.5	10.5	10.5	23.642	0	4.3252	235100000	6	0.414215	0.913854	0.254087	0.333922	-2.3355	-2.8081	-2.7694	-2.57489	-2.61645	-1.9594
	0.131993	0.0905355	PF3D7_1401600.1-p1	PF3D7_1401600.1-p1			Color2 [A=255, R=128, G=128, B=128]	9	6							V	unknown function	Plasmodium exported protein (PHISTb)								5	5	5	12.8	12.8	12.8	55.826	0	12.013	714780000	17	0.131993	0.951718	0.0905355	0.120335	-1.03173	-1.67457	-1.31448	-0.966478	-1.55591	-1.22679
	1.6742	0.407302	PF3D7_1406600.1-p1	PF3D7_1406600.1-p1			Color2 [A=255, R=128, G=128, B=128]	9	6							N		ATP-dependent Clp protease regulatory subunit ClpC								5	5	5	4.6	4.6	4.6	156.02	0	19.743	238520000	10	1.6742	0.605652	0.407302	0.667018	-3.12762	-2.93758	-2.86913	-2.42574	-2.6981	-2.58859
	0.50021	-0.18812	PF3D7_1406800.1-p1	PF3D7_1406800.1-p1			Color2 [A=255, R=255, G=0, B=0]	9	8							W		glideosome associated protein with multiple membrane spans 3						GapM3	glideosome associated protein with multiple membrane spans 3	4	4	4	13.7	13.7	13.7	32.887	0	10.586	2736500000	22	0.50021	0.948197	-0.18812	-0.283185	0.683151	1.11703	1.20439	0.81332	0.86873	0.75816
	0.324216	0.691262	PF3D7_1407800.1-p1	PF3D7_1407800.1-p1			Color2 [A=255, R=128, G=128, B=128]	9	6							A		plasmepsin IV								6	6	6	17.1	17.1	17.1	51.046	0	24.084	1026900000	19	0.324216	0.738329	0.691262	0.502512	-3.01613	-0.62154	-0.376131	-0.568266	-0.275778	-1.09597
	0.0401057	0.0198078	PF3D7_1408000.1-p1	PF3D7_1408000.1-p1			Color2 [A=255, R=128, G=128, B=128]	9	6							D		plasmepsin II								6	6	6	19.2	19.2	19.2	51.48	0	18.622	1672900000	28	0.0401057	1	0.0198078	0.0296557	-0.258883	-0.0318527	0.164982	0.202164	-0.0908604	-0.177633
	0.652355	0.220286	PF3D7_1408100.1-p1	PF3D7_1408100.1-p1			Color2 [A=255, R=128, G=128, B=128]	9	6							N		plasmepsin III								5	5	5	12.6	12.6	12.6	51.693	0	9.8054	1078500000	23	0.652355	0.91386	0.220286	0.337487	-1.12029	-0.981146	-0.913084	-1.04875	-0.572014	-0.732897
	0.862864	-0.274599	PF3D7_1408600.1-p1;Q5JR95;P62241	PF3D7_1408600.1-p1			Color2 [A=255, R=128, G=128, B=128]	10	8							G	putative	40S ribosomal protein S8e								5	5	5	32.6	32.6	32.6	25.051	0	16.477	1096200000	18	0.862864	0.849851	-0.274599	-0.423763	-0.434471	-0.351303	-0.405987	-0.870211	-0.387155	-0.758192
	0.423363	-0.11212	PF3D7_1409400.1-p1	PF3D7_1409400.1-p1			Color2 [A=255, R=128, G=128, B=128]	9	6							S	unknown function	conserved Plasmodium membrane protein								8	8	8	25.6	25.6	25.6	30.538	0	50.988	5461700000	46	0.423363	0.949046	-0.11212	-0.182904	1.89416	1.7755	1.76785	1.49051	1.82132	1.78933
	0.243003	-0.22199	PF3D7_1409900.1-p1	PF3D7_1409900.1-p1			Color2 [A=255, R=128, G=128, B=128]	9	6							P		cytidine diphosphate-diacylglycerol synthase								2	2	2	2.4	2.4	2.4	77.989	0.0066858	1.5463	129380000	6	0.243003	0.985587	-0.22199	-0.257941	-2.49618	-3.25163	-3.61954	-3.17376	-3.63053	-3.22904
	0.0227907	0.0103207	PF3D7_1410000.1-p1	PF3D7_1410000.1-p1			Color2 [A=255, R=128, G=128, B=128]	9	6							K	putative	ER membrane protein complex subunit 2								10	10	10	36.6	36.6	36.6	34.952	0	28.198	1253200000	26	0.0227907	1	0.0103207	0.0158473	-0.694092	-0.420633	-0.18116	-0.425793	-0.367088	-0.472042
	0.285213	-0.152464	PF3D7_1410400.1-p1	PF3D7_1410400.1-p1			Color2 [A=255, R=128, G=128, B=128]	9	6							S		rhoptry-associated protein 1								51	51	51	63.8	63.8	63.8	90.052	0	323.31	86177000000	616	0.285213	0.979331	-0.152464	-0.213048	5.42003	5.71118	5.86335	5.35561	5.85594	5.32561
	0.30265	-0.147747	PF3D7_1410700.1-p1	PF3D7_1410700.1-p1			Color2 [A=255, R=128, G=128, B=128]	9	6							S	unknown function	conserved Plasmodium protein								12	12	12	34.7	34.7	34.7	39.831	0	75.669	6292500000	66	0.30265	0.97768	-0.147747	-0.211505	2.18839	1.58154	1.81187	1.70718	1.87189	1.55949
	0.0885856	0.0192426	PF3D7_1413900.1-p1	PF3D7_1413900.1-p1			Color2 [A=255, R=128, G=128, B=128]	9	6							E	putative	DnaJ protein								8	8	8	21.5	21.5	21.5	45.239	0	16.38	847440000	29	0.0885856	1	0.0192426	0.0333368	-0.720818	-0.800354	-0.919756	-0.692127	-0.849642	-0.841431
	0.35134	-0.236305	PF3D7_1414300.1-p1;H7C123;B8A6G2;H7C2C5;F8W7C6;A0A087WV22;A6QRI9;X1WI28;Q96L21;P27635	PF3D7_1414300.1-p1			Color2 [A=255, R=128, G=128, B=128]	10	8							G	putative	60S ribosomal protein L10								5	5	5	21.9	21.9	21.9	25.216	0	10.806	2772100000	39	0.35134	0.9525	-0.236305	-0.30319	1.22759	0.489529	0.516508	0.469204	0.287222	0.768292
	0.0220824	0.018966	PF3D7_1414500.1-p1	PF3D7_1414500.1-p1			Color2 [A=255, R=128, G=128, B=128]	9	6							N	ABC-1 family	atypical protein kinase								10	10	10	5.2	5.2	5.2	326.04	0	26.772	533610000	15	0.0220824	1	0.018966	0.0241094	-1.81184	-1.49861	-1.80135	-1.98599	-1.15115	-1.91776
	0.454794	-0.120586	PF3D7_1416100.1-p1	PF3D7_1416100.1-p1			Color2 [A=255, R=128, G=128, B=128]	9	6							E	putative	protein SEY1								40	40	40	45.9	45.9	45.9	110.61	0	189.59	14039000000	211	0.454794	0.974173	-0.120586	-0.1963	3.30506	2.92686	3.11578	2.99309	3.05499	2.93787
	1.88115	-0.228014	PF3D7_1419200.1-p1	PF3D7_1419200.1-p1			Color2 [A=255, R=128, G=128, B=128]	9	6							M	putative	thioredoxin-like protein								12	12	12	22.2	22.2	22.2	80.238	0	46.76	2811500000	47	1.88115	0.856081	-0.228014	-0.411847	1.08289	1.05133	0.921402	0.830908	0.779388	0.761293
	0.0125949	-0.00712522	PF3D7_1419700.1-p1	PF3D7_1419700.1-p1			Color2 [A=255, R=128, G=128, B=128]	9	6							K	unknown function	conserved Plasmodium protein								10	10	10	28.3	28.3	28.3	59.692	0	83.996	2311300000	32	0.0125949	1	-0.00712522	-0.0103731	0.278604	0.847877	0.662663	0.62504	0.711069	0.43166
	2.42704	0.628155	PF3D7_1420700.1-p1	PF3D7_1420700.1-p1			Color2 [A=255, R=0, G=128, B=255]	9	8							K		surface protein P113				+				40	40	40	30.5	30.5	30.5	112.57	0	185.72	10612000000	164	2.42704	0.260625	0.628155	1.04062	2.2791	2.38834	2.40898	2.88566	3.1778	2.89743
	0.217336	0.100485	PF3D7_1421200.1-p1	PF3D7_1421200.1-p1			Color2 [A=255, R=128, G=128, B=128]	9	6							P		40S ribosomal protein S25								4	4	4	36.2	36.2	36.2	11.664	0	8.321	723710000	25	0.217336	0.962508	0.100485	0.147792	-0.684126	-1.11104	-1.13396	-0.845987	-1.0704	-0.711277
	0.366295	-0.0983391	PF3D7_1424100.1-p1	PF3D7_1424100.1-p1			Color2 [A=255, R=128, G=128, B=128]	9	6							A	putative	60S ribosomal protein L5								8	8	8	29.6	29.6	29.6	33.998	0	24.485	1541900000	30	0.366295	0.961932	-0.0983391	-0.160634	0.308632	0.207836	0.0607166	-0.0417213	0.070343	0.253546
	0.021175	-0.008159	PF3D7_1424400.1-p1	PF3D7_1424400.1-p1			Color2 [A=255, R=128, G=128, B=128]	9	6							A	putative	60S ribosomal protein L7-3								4	4	4	15.5	15.5	15.5	32.681	0	10.517	657860000	22	0.021175	1	-0.008159	-0.0129821	-0.821991	-1.23966	-1.0499	-1.08264	-1.09559	-0.957806
	1.15273	-0.247783	PF3D7_1426000.1-p1	PF3D7_1426000.1-p1			Color2 [A=255, R=128, G=128, B=128]	10	8							G		60S ribosomal protein L21								4	4	4	31.7	31.7	31.7	18.795	0	9.3122	1160600000	14	1.15273	0.858796	-0.247783	-0.412226	-0.451468	-0.488409	-0.264317	-0.502352	-0.729721	-0.715469
	0.873118	-1.03662	PF3D7_1429600.1-p1	PF3D7_1429600.1-p1			Color2 [A=255, R=128, G=128, B=128]	9	6							K	unknown function	conserved Plasmodium protein								3	3	3	21.9	21.9	21.9	26.164	0	27.783	321210000	7	0.873118	0.292216	-1.03662	-0.984787	-1.71264	-1.96077	-2.18342	-1.99572	-3.83324	-3.13772
	0.195329	0.0540034	PF3D7_1429800.1-p1	PF3D7_1429800.1-p1			Color2 [A=255, R=128, G=128, B=128]	9	6							S	putative	coatomer subunit beta								20	20	20	18.8	18.8	18.8	159.97	0	88.575	2794600000	69	0.195329	0.97159	0.0540034	0.089089	0.733069	0.731451	0.858959	1.0217	0.710207	0.753578
	0.249374	0.0946019	PF3D7_1430700.1-p1;PF3D7_1416500.1-p1	PF3D7_1430700.1-p1			Color2 [A=255, R=128, G=128, B=128]	9	6							I		NADP-specific glutamate dehydrogenase								6	6	6	15.9	15.9	15.9	57.342	0	7.692	315270000	9	0.249374	0.960639	0.0946019	0.145482	-2.02186	-2.48476	-2.05977	-2.1287	-2.04878	-2.1051
	0.0877216	0.0753479	PF3D7_1431600.1-p1	PF3D7_1431600.1-p1			Color2 [A=255, R=128, G=128, B=128]	9	6							A	putative	succinyl-CoA ligase [ADP-forming] subunit beta								11	11	11	33.1	33.1	33.1	52.169	0	60.024	1321000000	36	0.0877216	0.970896	0.0753479	0.0935861	0.296845	-0.50478	-0.645863	-0.296999	-0.287783	-0.0429726
	0.406233	-0.189556	PF3D7_1431700.1-p1	PF3D7_1431700.1-p1			Color2 [A=255, R=128, G=128, B=128]	9	6							P	putative	60S ribosomal protein L14								4	4	4	23.6	23.6	23.6	19.297	0	7.4773	697870000	12	0.406233	0.969904	-0.189556	-0.271601	-0.556847	-1.17029	-0.8563	-0.885677	-1.07847	-1.18797
	0.206456	-0.0941938	PF3D7_1432100.1-p1	PF3D7_1432100.1-p1			Color2 [A=255, R=128, G=128, B=128]	9	6							D	putative	voltage-dependent anion-selective channel protein								15	15	15	46.4	46.4	46.4	33.266	0	69.807	10808000000	109	0.206456	0.950429	-0.0941938	-0.139258	2.80171	2.87776	2.91735	3.10088	2.69879	2.51457
	0.148941	-0.586048	PF3D7_1433600.1-p1	PF3D7_1433600.1-p1			Color2 [A=255, R=128, G=128, B=128]	9	6							D	putative	signal peptidase complex subunit SPC1								2	2	2	18.8	18.8	18.8	11.572	0.0011299	2.8563	809460000	9	0.148941	0.953791	-0.586048	-0.298162	0.171724	-0.0451641	-3.21009	-3.56661	-0.626661	-0.648399
	0.570231	-0.373688	PF3D7_1434400.1-p1	PF3D7_1434400.1-p1			Color2 [A=255, R=128, G=128, B=128]	9	6							K	unknown function	conserved Plasmodium membrane protein								13	13	13	50.9	50.9	50.9	33.719	0	110.07	6148700000	77	0.570231	0.799904	-0.373688	-0.472173	1.48054	2.31169	2.29287	1.53796	1.85227	1.5738
	0.126434	-0.0528081	PF3D7_1434800.1-p1	PF3D7_1434800.1-p1			Color2 [A=255, R=128, G=128, B=128]	9	6							N	putative	mitochondrial acidic protein MAM33								8	8	8	27	27	27	28.872	0	55.79	17448000000	88	0.126434	0.985535	-0.0528081	-0.0808656	3.85554	3.61303	3.55508	3.79835	3.38695	3.67993
	0.604718	-0.553197	PF3D7_1435400.1-p1	PF3D7_1435400.1-p1			Color2 [A=255, R=128, G=128, B=128]	9	6							S	putative	ER membrane protein complex subunit 4								3	3	3	17.4	17.4	17.4	21.834	0	4.6934	320420000	8	0.604718	0.624471	-0.553197	-0.607974	-2.28109	-1.94653	-1.73482	-2.17756	-3.29609	-2.14837
	0.00534191	0.00321833	PF3D7_1437000.1-p1	PF3D7_1437000.1-p1			Color2 [A=255, R=128, G=128, B=128]	9	6							N	GNAT family	N-acetyltransferase								9	9	9	18	18	18	64.188	0	30.102	857490000	30	0.00534191	1	0.00321833	0.00461453	-0.322636	-0.930866	-0.888662	-0.671925	-0.751608	-0.708977
	0.101793	0.157628	PF3D7_1437700.1-p1	PF3D7_1437700.1-p1			Color2 [A=255, R=128, G=128, B=128]	9	6							I	putative	succinyl-CoA ligase								15	15	15	21.3	21.3	21.3	111.28	0	51.235	1955700000	44	0.101793	0.961987	0.157628	0.149193	-0.921854	0.213934	0.950304	0.356154	0.350655	0.008461
	0.0866854	-0.011521	PF3D7_1438100.1-p1	PF3D7_1438100.1-p1			Color2 [A=255, R=128, G=128, B=128]	9	6							S		secretory complex protein 62								18	18	18	52.8	52.8	52.8	43.937	0	109.02	11636000000	154	0.0866854	1	-0.011521	-0.0210557	2.28703	2.25241	2.35486	2.33675	2.21598	2.307
	1.86125	0.342717	PF3D7_1439000.1-p1	PF3D7_1439000.1-p1			Color2 [A=255, R=128, G=128, B=128]	9	6							C		copper transporter								7	7	7	29.4	29.4	29.4	27.151	0	11.122	1637500000	34	1.86125	0.639651	0.342717	0.589144	0.0720768	0.0103912	0.0556927	0.451742	0.230638	0.483931
	0.054597	-0.0137463	PF3D7_1439400.1-p1	PF3D7_1439400.1-p1			Color2 [A=255, R=128, G=128, B=128]	9	6							N	putative	cytochrome b-c1 complex subunit Rieske								4	4	4	19.2	19.2	19.2	40.981	0	16.506	432340000	12	0.054597	1	-0.0137463	-0.023425	-1.81019	-1.96418	-1.95916	-2.00366	-1.98708	-1.78403
	0.980217	0.166793	PF3D7_1439800.1-p1	PF3D7_1439800.1-p1			Color2 [A=255, R=128, G=128, B=128]	9	6							K	putative	vesicle-associated membrane protein								11	11	11	53.5	53.5	53.5	27.686	0	110.03	5020700000	70	0.980217	0.957791	0.166793	0.287697	1.47236	1.3698	1.57266	1.53686	1.7217	1.65664
	0.279931	-0.175364	PF3D7_1441200.1-p1	PF3D7_1441200.1-p1			Color2 [A=255, R=128, G=128, B=128]	9	6							S	putative	60S ribosomal protein L1								6	6	6	27.6	27.6	27.6	24.805	0	9.5357	1373900000	20	0.279931	0.98945	-0.175364	-0.233181	0.370197	-0.487743	-0.0407963	-0.227205	-0.309013	-0.148216
	0.480069	0.142322	PF3D7_1443900.1-p1	PF3D7_1443900.1-p1			Color2 [A=255, R=128, G=128, B=128]	9	6							Q	putative	heat shock protein 90								25	25	25	33.5	33.5	33.5	107	0	144.17	4308900000	92	0.480069	0.979357	0.142322	0.226348	1.62401	1.2501	1.3702	1.66453	1.43518	1.57157
	0.251801	-0.167203	PF3D7_1444300.1-p1	PF3D7_1444300.1-p1			Color2 [A=255, R=128, G=128, B=128]	9	6							E	putative	1-acyl-sn-glycerol-3-phosphate acyltransferase								7	7	7	38.7	38.7	38.7	33.747	0	41.635	3904900000	57	0.251801	0.980843	-0.167203	-0.219033	0.920824	1.42749	1.54923	1.27732	1.34421	0.774397
	1.21025	0.25614	PF3D7_1446200.1-p1	PF3D7_1446200.1-p1			Color2 [A=255, R=128, G=128, B=128]	9	6							Y		M17 leucyl aminopeptidase								9	9	9	21.8	21.8	21.8	67.82	0	22.357	2019800000	31	1.21025	0.850638	0.25614	0.427289	0.171475	0.0867481	0.159674	0.238068	0.37929	0.56896
	0.399657	1.40013	PF3D7_1446600.1-p1	PF3D7_1446600.1-p1			Color2 [A=255, R=128, G=128, B=128]	9	6							T		centrin-2								4	4	4	51.8	51.8	51.8	19.31	0	36.887	1752500000	16	0.399657	0.61168	1.40013	0.706245	-4.04408	0.419826	0.336161	0.484898	0.43471	-0.00732231
	0.21673	-0.196331	PF3D7_1446700.1-p1	PF3D7_1446700.1-p1			Color2 [A=255, R=128, G=128, B=128]	9	6							E	unknown function	conserved Plasmodium protein								6	6	6	18.8	18.8	18.8	42.631	0	6.9215	361980000	20	0.21673	0.981199	-0.196331	-0.230335	-1.35605	-2.17358	-2.20435	-1.92717	-2.53933	-1.85647
	0.146117	-0.0965646	PF3D7_1446900.1-p1	PF3D7_1446900.1-p1			Color2 [A=255, R=128, G=128, B=128]	9	6							E	putative	glutaminyl-peptide cyclotransferase								7	7	7	20.4	20.4	20.4	44.682	0	11.041	1066700000	26	0.146117	0.943943	-0.0965646	-0.129503	0.00471115	-0.498918	-0.389963	-0.0433102	-0.706736	-0.423819
	0.042879	0.0387351	PF3D7_1447000.1-p1;I3L404;H0YEN5;E9PPT0;E9PM36;E9PMM9;P15880	PF3D7_1447000.1-p1			Color2 [A=255, R=128, G=128, B=128]	9	6							E		40S ribosomal protein S5								11	11	11	51.5	51.5	51.5	29.957	0	32.239	1804400000	40	0.042879	0.997349	0.0387351	0.0479398	0.895863	-0.0465641	0.0023365	0.362263	0.259096	0.346481
	0.0767842	0.0275218	PF3D7_1447700.1-p1	PF3D7_1447700.1-p1			Color2 [A=255, R=128, G=128, B=128]	9	6							E	unknown function	conserved Plasmodium protein								8	8	8	30.4	30.4	30.4	40.695	0	25.159	1393300000	26	0.0767842	1	0.0275218	0.0439557	-0.279367	-0.0639782	-0.151407	0.0627251	-0.3146	-0.160313
	0.0588144	-0.0115547	PF3D7_1447900.1-p1	PF3D7_1447900.1-p1			Color2 [A=255, R=128, G=128, B=128]	9	6							D		multidrug resistance protein 2								23	23	23	22.7	22.7	22.7	119.01	0	76.149	8161300000	121	0.0588144	1	-0.0115547	-0.0203423	2.44191	2.2534	2.23113	2.31148	2.27239	2.30791
	0.774404	0.105426	PF3D7_1451800.1-p1	PF3D7_1451800.1-p1			Color2 [A=255, R=128, G=128, B=128]	9	6							K		sortilin								23	23	23	37.4	37.4	37.4	102.27	0	119.57	8821800000	121	0.774404	0.940099	0.105426	0.187348	2.33446	2.37021	2.37599	2.47073	2.5693	2.3569
	0.108644	-0.0395883	PF3D7_1452000.1-p1	PF3D7_1452000.1-p1			Color2 [A=255, R=128, G=128, B=128]	9	6							L		rhoptry neck protein 2								22	22	22	11.5	11.5	11.5	249.48	0	109.05	2551300000	76	0.108644	0.989282	-0.0395883	-0.062671	0.807037	0.634125	0.686756	0.536303	0.560879	0.911972
	0.49019	-0.246844	PF3D7_1454400.1-p1	PF3D7_1454400.1-p1			Color2 [A=255, R=128, G=128, B=128]	9	6							Q		aminopeptidase P								10	10	10	16.7	16.7	16.7	90.129	0	31.633	846030000	21	0.49019	0.9047	-0.246844	-0.343135	-0.846916	-0.827429	-0.707565	-0.845987	-1.47022	-0.806236
	0.579389	0.258511	PF3D7_1455400.1-p1	PF3D7_1455400.1-p1			Color2 [A=255, R=128, G=128, B=128]	9	6							E		hemolysin III								4	4	4	8.5	8.5	8.5	33.071	0	7.7533	718990000	8	0.579389	0.883839	0.258511	0.36992	-1.15275	-1.1864	-0.894171	-0.649279	-1.17139	-0.637119
	1.10725	0.443718	PF3D7_1455500.1-p1	PF3D7_1455500.1-p1			Color2 [A=255, R=128, G=128, B=128]	9	6							S	putative	AP-1 complex subunit gamma								4	4	4	6	6	6	124.24	0	18.616	355890000	10	1.10725	0.594	0.443718	0.644524	-2.53906	-2.75735	-2.56911	-2.32486	-1.82837	-2.38113
	0.0111194	-0.00636482	PF3D7_1456800.1-p1	PF3D7_1456800.1-p1			Color2 [A=255, R=128, G=128, B=128]	9	6							D	putative	V-type H(+)-translocating pyrophosphatase								23	23	23	29.7	29.7	29.7	76.416	0	247.52	56790000000	260	0.0111194	1	-0.00636482	-0.00924048	5.2802	4.75932	4.75614	4.90971	4.80792	5.05893
	0.0763731	-0.0582593	PF3D7_1457000.1-p1	PF3D7_1457000.1-p1			Color2 [A=255, R=128, G=128, B=128]	9	6							N		signal peptide peptidase								6	6	6	10.7	10.7	10.7	47.578	0	42.037	6716100000	43	0.0763731	0.982287	-0.0582593	-0.0758262	2.72453	2.44252	1.92394	2.32846	2.06871	2.51904
	0.116572	-0.0730934	PF3D7_1458300.1-p1	PF3D7_1458300.1-p1			Color2 [A=255, R=128, G=128, B=128]	9	6							Y	unknown function	conserved Plasmodium protein								15	15	15	13.4	13.4	13.4	183.54	0	47.456	2029700000	45	0.116572	0.96706	-0.0730934	-0.100401	0.636696	0.267958	0.322994	0.728388	0.108353	0.171627
	0.596444	-0.10204	PF3D7_1459400.1-p1	PF3D7_1459400.1-p1			Color2 [A=255, R=128, G=128, B=128]	9	6							K	unknown function	conserved Plasmodium protein								20	20	20	55.9	55.9	55.9	40.068	0	58.935	13805000000	120	0.596444	0.953183	-0.10204	-0.176992	3.0736	3.06632	3.22136	2.96769	3.13309	2.95437
	0.970637	-0.372912	PF3D7_1460300.1-p1	PF3D7_1460300.1-p1			Color2 [A=255, R=128, G=128, B=128]	9	6							A	putative	60S ribosomal protein L29								2	2	2	13.4	13.4	13.4	8.0144	0	3.739	76201000	9	0.970637	0.714118	-0.372912	-0.548415	-3.54829	-3.90708	-4.07441	-4.05822	-4.37397	-4.21633
	0.0919662	0.0684967	PF3D7_1460700.1-p1	PF3D7_1460700.1-p1			Color2 [A=255, R=128, G=128, B=128]	10	8							G		60S ribosomal protein L27								5	5	5	31.5	31.5	31.5	16.745	0	12.496	548360000	20	0.0919662	0.977662	0.0684967	0.0894771	-0.885195	-1.6455	-1.67942	-1.44377	-1.31118	-1.24967
	1.33263	-0.377857	PF3D7_1461400.1-p1	PF3D7_1461400.1-p1			Color2 [A=255, R=128, G=128, B=128]	9	6							S	unknown function	conserved Plasmodium protein								10	10	10	34.5	34.5	34.5	36.96	0	50.485	5354400000	52	1.33263	0.633919	-0.377857	-0.597235	1.7463	1.98954	2.04396	1.51755	1.72853	1.40015
	0.171032	-0.0468547	PF3D7_1462300.1-p1	PF3D7_1462300.1-p1			Color2 [A=255, R=128, G=128, B=128]	9	6							N	putative	GTP-binding protein								45	45	45	41.8	41.8	41.8	161.22	0	310.48	15637000000	215	0.171032	0.984709	-0.0468547	-0.0776272	3.21843	2.97451	3.05778	2.96118	3.18646	2.96252
	0.275512	-0.111657	PF3D7_1462700.1-p1	PF3D7_1462700.1-p1			Color2 [A=255, R=128, G=128, B=128]	9	6							A	putative	cytochrome c1 precursor								4	4	4	20.8	20.8	20.8	46.186	0	55.774	795970000	12	0.275512	0.959831	-0.111657	-0.168487	-0.967138	-0.985975	-0.970392	-1.39991	-0.855221	-1.00334
	0.163999	0.1682	PF3D7_1462800.1-p1	PF3D7_1462800.1-p1			Color2 [A=255, R=128, G=128, B=128]	9	6							A		glyceraldehyde-3-phosphate dehydrogenase								8	8	8	28.5	28.5	28.5	36.635	0	66.621	1169800000	22	0.163999	0.942527	0.1682	0.189845	-0.845022	-0.226343	-0.292442	-0.121735	-0.92659	0.189115
	0.663702	1.05757	PF3D7_1463200.1-p1	PF3D7_1463200.1-p1			Color2 [A=255, R=128, G=128, B=128]	9	6							T	putative	replication factor C subunit 3								3	3	3	14.2	14.2	14.2	39.232	0	35.82	260740000	10	0.663702	0.397308	1.05757	0.865334	-2.20508	-4.38195	-2.78593	-1.54412	-2.62649	-2.02965
	1.44788	-0.241035	PF3D7_1463900.1-p1	PF3D7_1463900.1-p1			Color2 [A=255, R=128, G=128, B=128]	9	6							L	putative	EF-hand calcium-binding domain-containing protein								24	24	24	20.5	20.5	20.5	127.13	0	78.964	5946800000	103	1.44788	0.847546	-0.241035	-0.417487	2.23606	1.99096	2.16149	1.84292	1.88663	1.93586
	0.0610362	0.026378	PF3D7_1464600.1-p1	PF3D7_1464600.1-p1			Color2 [A=255, R=128, G=128, B=128]	9	6							N	putative	serine/threonine protein phosphatase UIS2								10	10	10	8.7	8.7	8.7	170.48	0	24.083	915600000	26	0.0610362	1	0.026378	0.0405862	-0.410746	-0.815319	-0.810818	-0.783501	-0.562262	-0.611986
	0.00954211	0.0064462	PF3D7_1464700.1-p1	PF3D7_1464700.1-p1			Color2 [A=255, R=128, G=128, B=128]	9	6							E	putative	ATP synthase (C/AC39) subunit								21	21	21	48.4	48.4	48.4	44.532	0	78.904	7707600000	95	0.00954211	1	0.0064462	0.00892296	2.04824	1.98614	2.33439	2.08803	2.48566	1.81443
	0.155523	0.0954081	PF3D7_1464900.1-p1	PF3D7_1464900.1-p1			Color2 [A=255, R=128, G=128, B=128]	9	6							L	putative	ATP-dependent zinc metalloprotease FTSH								5	5	5	8.6	8.6	8.6	79.814	0	8.5839	213330000	8	0.155523	0.94853	0.0954081	0.130778	-2.38748	-2.93535	-3.12977	-2.7011	-2.8305	-2.63477
	0.522698	0.133137	PF3D7_1465900.1-p1	PF3D7_1465900.1-p1			Color2 [A=255, R=128, G=128, B=128]	9	6							S		40S ribosomal protein S3								13	13	13	60.2	60.2	60.2	24.668	0	47.484	10526000000	103	0.522698	0.978565	0.133137	0.21756	2.2843	1.96339	2.03376	2.14106	2.33004	2.20974
	0.198102	-0.160007	PF3D7_1468100.1-p1	PF3D7_1468100.1-p1			Color2 [A=255, R=128, G=128, B=128]	9	6							S	unknown function	conserved Plasmodium protein								8	8	8	4.2	4.2	4.2	295.83	0	12.308	502250000	16	0.198102	0.980127	-0.160007	-0.197367	-1.96934	-1.225	-1.91503	-1.8104	-2.22911	-1.54987
	0.406105	0.203973	PF3D7_1471100.1-p1	PF3D7_1471100.1-p1			Color2 [A=255, R=128, G=128, B=128]	9	6							K		exported protein 2								10	10	10	27.5	27.5	27.5	33.411	0	44.906	12106000000	96	0.406105	0.952586	0.203973	0.286064	3.31306	2.63296	2.7711	3.05167	3.07234	3.20504
	0.100269	0.0951157	PF3D7_1471200.1-p1	PF3D7_1471200.1-p1			Color2 [A=255, R=128, G=128, B=128]	9	6							L	inorganic anion ant	inorganic anion exchanger								10	10	10	17.5	17.5	17.5	75.467	0	36.371	3981100000	62	0.100269	0.957549	0.0951157	0.113164	0.844604	1.07423	1.04528	0.946159	1.71568	0.587629
	0.222653	0.551632	PF3D7_1472600.1-p1	PF3D7_1472600.1-p1			Color2 [A=255, R=128, G=128, B=128]	9	6							H		protein disulfide-isomerase								4	4	4	11.9	11.9	11.9	66.517	0	14.429	404150000	6	0.222653	0.877455	0.551632	0.376023	-4.52108	-1.4315	-1.92721	-2.33857	-1.94543	-1.94089
	0.128762	-0.0393384	PF3D7_1474600.1-p1;H0Y6P3;P41218	PF3D7_1474600.1-p1			Color2 [A=255, R=128, G=128, B=128]	9	6							D	unknown function	conserved Plasmodium membrane protein								8	8	8	20.8	20.8	20.8	46.189	0	17.273	3053500000	28	0.128762	0.989515	-0.0393384	-0.0642643	1.05707	1.09471	0.961748	1.13275	0.791704	1.07105
	0.460024	0.903929	PF3D7_1476300.1-p1	PF3D7_1476300.1-p1			Color2 [A=255, R=128, G=128, B=128]	9	6							L	unknown function	Plasmodium exported protein (PHISTb)								2	2	2	4.5	4.5	4.5	68.141	0	7.1212	248300000	5	0.460024	0.618337	0.903929	0.670366	-3.34167	-4.80704	-1.94949	-2.16287	-2.38733	-2.83622
	0.545708	-0.851307	PF3D7_API02900.1-p1	PF3D7_API02900.1-p1			Color2 [A=255, R=128, G=128, B=128]	9	6							N		elongation factor Tu								5	5	5	16.6	16.6	16.6	46.635	0	13.505	394090000	11	0.545708	0.62058	-0.851307	-0.71557	-0.907684	-1.18673	-2.448	-2.2304	-1.57285	-3.29308
