# Supplementary material for: Inhibition of protein N-myristoylation blocks Plasmodium falciparum intraerythrocytic development, egress and invasion
Source: PLoS Biol. 2021 Oct 25;19(10):e3001408. doi: 10.1371/journal.pbio.3001408 (PMC8544853; doi:10.1371/journal.pbio.3001408)
Supplement: S3 Data — These quantitative proteome data underpin Fig 3B. (XLSX) [file pbio.3001408.s012.xlsx]

## Sheet: Whole proteome
DMSO1	DMSO2	DMSO3	IMP1	IMP2	IMP3	C: note	C: description	C: Nterm	C: Protein abbreviation	C: Protein name	C: Prediction NMTs 1S tool	C: Prediction NMTs 1S 1W tool	C: Prediction NMTs 2S tools	C: GPI anchor	C: Known NMTs	C: Student's T-test Significant IMP_DMSO	C: Student's T-test significant	N: Peptides	N: Razor + unique peptides	N: Unique peptides	N: Sequence coverage [%]	N: Unique + razor sequence coverage [%]	N: Unique sequence coverage [%]	N: Mol. weight [kDa]	N: Q-value	N: Score	N: Intensity	N: MS/MS count	N: -Log Student's T-test p-value IMP_DMSO	N: Student's T-test q-value IMP_DMSO	N: Student's T-test Difference IMP_DMSO	N: Student's T-test Test statistic IMP_DMSO	T: Protein IDs	T: Majority protein IDs	T: Protein names	T: Gene names
0.800391	0.354455	0.274705	-0.364438	-0.402507	-0.274705		glutamic acid-rich protein	N								+	IMP_DMSO	5	5	5	7.1	7.1	7.1	79.794	0	12.721	8.71635	10	2.09647	0.00635294	-0.823734	-0.851056	PF3D7_0113000.1-p1	PF3D7_0113000.1-p1
0.233634	0.245049	0.329202	-0.318116	-0.385465	-0.233634		rifin	K								+	IMP_DMSO	3	3	3	8.7	8.7	8.7	42.305	0	13.678	8.28901	5	3.39874	0.0094	-0.5817	-0.681734	PF3D7_0115600.1-p1	PF3D7_0115600.1-p1
0.822165	0.30356	0.297173	-0.297173	-0.391851	-0.343847		erythrocyte membrane protein 3	A								+	IMP_DMSO	4	4	4	29.7	29.7	29.7	273.64	0	255.12	8.09444	6	2.01465	0.00553846	-0.81859	-0.838653	PF3D7_0201900.1-p1	PF3D7_0201900.1-p1
0.599692	0.30651	0.437245	-0.30651	-0.612046	-0.3798		knob-associated histidine-rich protein	K								+	IMP_DMSO	19	19	19	23.9	23.9	23.9	71.302	0	323.31	9.84308	68	2.66707	0.00386207	-0.880601	-0.951807	PF3D7_0202000.1-p1	PF3D7_0202000.1-p1
0.238894	0.231519	0.273353	-0.231519	-0.442117	-0.321044		translation-enhancing factor	L								+	IMP_DMSO	22	22	22	22.8	22.8	22.8	141.85	0	128.21	9.04809	42	3.12696	0.00909677	-0.579482	-0.671965	PF3D7_0202400.1-p1	PF3D7_0202400.1-p1
0.321416	0.25199	0.298066	-0.371127	-0.428674	-0.25199	unknown function	conserved Plasmodium protein	I								+	IMP_DMSO	7	7	7	27.9	27.9	27.9	35.698	0	28.223	8.11032	12	3.48212	0.00896	-0.641088	-0.749038	PF3D7_0214700.1-p1	PF3D7_0214700.1-p1
0.416819	0.389807	0.364569	-0.483746	-0.364569	-0.439941		calcium-dependent protein kinase 1	G	CDPK1	Calcium-dependent protein kinase 1					+	+	IMP_DMSO	29	29	29	40.5	40.5	40.5	60.799	0	192.84	9.94486	74	4.56685	0.00466667	-0.819817	-0.97838	PF3D7_0217500.1-p1	PF3D7_0217500.1-p1
1.46825	1.5311	0.223683	-1.13603	-0.540671	-0.223683	unknown function	Plasmodium exported protein (PHISTc)	R								+	IMP_DMSO	2	2	2	5.3	5.3	5.3	38.539	0.00076805	2.9787	8.87923	2	1.56298	0	-1.70781	-1.31093	PF3D7_0219800.1-p1	PF3D7_0219800.1-p1
0.391118	0.366076	0.434016	-0.459128	-0.637485	-0.366076	putative	inner membrane complex protein 1e	V								+	IMP_DMSO	11	10	10	22.3	20.8	20.8	61.764	0	30.175	8.67778	22	3.37685	0.00509091	-0.884633	-1.00292	PF3D7_0304100.1-p1	PF3D7_0304100.1-p1
1.14681	0.668365	0.746295	-0.833987	-0.984097	-0.668365		histone H2A.Z	E								+	IMP_DMSO	7	7	5	34.2	34.2	28.5	16.453	0	36.979	10.9115	148	3.19385	0	-1.68264	-1.72753	PF3D7_0320900.1-p1;Q71UI9;P0C0S5	PF3D7_0320900.1-p1
0.475852	0.350635	0.388257	-0.40286	-0.39574	-0.350635		rifin	L								+	IMP_DMSO	1	1	1	2.6	2.6	2.6	40.015	0.0014831	2.6182	7.11601	1	4.3841	0.0072	-0.787992	-0.937486	PF3D7_0401600.2-p1;PF3D7_0401600.1-p1	PF3D7_0401600.2-p1;PF3D7_0401600.1-p1
0.38625	0.395184	0.434542	-0.634933	-0.63591	-0.38625	putative	alpha/beta hydrolase	G	A/B hydrolase S9C	Alpha/beta hydrolase, putative (Sophie protease)					+	+	IMP_DMSO	2	2	2	2.6	2.6	2.6	83.376	0	9.7107	7.65286	4	3.46409	0.00622222	-0.957689	-1.0829	PF3D7_0403800.1-p1	PF3D7_0403800.1-p1
0.370535	0.319523	0.338717	-0.339161	-0.453243	-0.319523	unknown function	conserved Plasmodium protein	S								+	IMP_DMSO	30	30	30	16.6	16.6	16.6	230.12	0	172.86	9.11002	51	4.06251	0.00617143	-0.713567	-0.845196	PF3D7_0407800.1-p1	PF3D7_0407800.1-p1
0.231912	0.2893	0.350589	-0.231912	-0.496978	-0.281875	unknown function	conserved Plasmodium protein	E								+	IMP_DMSO	20	20	20	13.6	13.6	13.6	150.27	0	112.56	8.92924	26	2.68485	0.0106415	-0.627522	-0.706476	PF3D7_0410800.1-p1	PF3D7_0410800.1-p1
0.474282	0.397288	0.427657	-0.397288	-0.543651	-0.438195		armadillo-domain containing rhoptry protein	G	ARO	Armadillo-domain containing rhoptry protein					+	+	IMP_DMSO	8	8	8	31.3	31.3	31.3	30.818	0	36.247	9.19532	19	4.27228	0.00533333	-0.892787	-1.05156	PF3D7_0414900.1-p1	PF3D7_0414900.1-p1
0.369637	0.385672	0.421854	-0.431334	-0.4487	-0.369637	unknown function	Plasmodium exported protein (PHISTb)	K								+	IMP_DMSO	14	14	14	40.5	40.5	40.5	35.961	0	105.3	9.9657	73	5.03586	0.00448	-0.808944	-0.97636	PF3D7_0424600.1-p1	PF3D7_0424600.1-p1
0.619322	0.544029	0.585062	-0.551291	-0.77104	-0.544029		mature parasite-infected erythrocyte surface antigen	E								+	IMP_DMSO	79	79	79	59.1	59.1	59.1	168.29	0	323.31	10.5122	259	3.99807	0	-1.20492	-1.37297	PF3D7_0500800.1-p1	PF3D7_0500800.1-p1
0.382687	0.260647	0.341619	-0.260647	-0.268766	-0.26066		subtilisin-like protease 1	M								+	IMP_DMSO	17	17	17	23.1	23.1	23.1	77.646	0	103.34	9.32025	39	4.09781	0.0108462	-0.591675	-0.707785	PF3D7_0507500.1-p1	PF3D7_0507500.1-p1
0.930325	0.495312	0.560587	-0.662233	-0.731136	-0.495312	putative	FACT complex subunit SPT16	S								+	IMP_DMSO	25	25	25	26.7	26.7	26.7	132.68	0	228.31	9.29756	46	2.97302	0	-1.29163	-1.3561	PF3D7_0517400.1-p1	PF3D7_0517400.1-p1
0.948714	0.222306	0.209527	-0.305654	-0.209527	-0.257823	putative	single-stranded DNA-binding protein	K								+	IMP_DMSO	4	4	4	15	15	15	35.659	0	111.11	8.17606	10	1.36395	0.0102545	-0.71785	-0.68637	PF3D7_0520400.1-p1	PF3D7_0520400.1-p1
0.29525	0.25507	0.281868	-0.313007	-0.25507	-0.278625	putative	inner membrane complex protein 1g	C								+	IMP_DMSO	17	17	16	58.7	58.7	53.3	34.34	0	113.06	10.3342	76	4.96565	0.00955932	-0.55963	-0.682014	PF3D7_0525800.1-p1	PF3D7_0525800.1-p1
0.531987	0.348001	0.386649	-0.463687	-0.517566	-0.348001		lysine-rich membrane-associated PHISTb protein	R								+	IMP_DMSO	12	12	12	26.3	26.3	26.3	61.086	0	118.32	8.82015	23	3.48956	0.00486957	-0.865297	-0.988803	PF3D7_0532400.1-p1	PF3D7_0532400.1-p1
0.525236	0.555132	0.56933	-0.733648	-0.761112	-0.525236	putative	tetratricopeptide repeat protein	G	TRP-putative	Tetratricopeptide repeat protein, putative		+			+	+	IMP_DMSO	2	2	2	8.1	8.1	8.1	33.498	0	6.4355	7.78964	5	4.06885	0	-1.22323	-1.39703	PF3D7_0631000.1-p1;PF3D7_0601600.1-p1	PF3D7_0631000.1-p1;PF3D7_0601600.1-p1
1.77672	0.902247	0.913812	-1.28986	-1.26639	-0.902247		histone H3	A								+	IMP_DMSO	8	8	5	33.1	33.1	16.2	15.446	0	24.641	10.9094	106	2.76038	0	-2.35043	-2.10688	PF3D7_0610400.1-p1;B4E380;K7EK07;Q5TEC6;B2R4P9;A8K4Y7;A0A1X8XL64;Q6NXT2;Q71DI3;Q16695;P84243;P68431;K7EMV3;Q6TXQ4;K7EP01;B4DEB1;B2R6Y1;K7ES00	PF3D7_0610400.1-p1
2.01555	1.02688	1.12777	-1.56811	-1.42214	-1.02688		histone H3 variant	A								+	IMP_DMSO	6	3	3	29.4	12.5	12.5	15.441	0	8.744	9.84984	22	2.82058	0	-2.72911	-2.36643	PF3D7_0617900.1-p1	PF3D7_0617900.1-p1
0.386833	0.34481	0.437273	-0.34481	-0.570614	-0.426552	putative	SNF2 helicase	R								+	IMP_DMSO	51	51	51	19.3	19.3	19.3	315.62	0	293.58	9.47898	78	3.52312	0.00414815	-0.836964	-0.960689	PF3D7_0624600.1-p1	PF3D7_0624600.1-p1
0.632462	0.407385	0.386517	-0.606909	-0.386517	-0.565908	putative	regulator of chromosome condensation	K								+	IMP_DMSO	10	10	10	18.2	18.2	18.2	78.896	0	189.78	8.46019	14	3.17927	0.00658824	-0.995232	-1.10114	PF3D7_0711500.1-p1	PF3D7_0711500.1-p1
1.27531	0.803397	0.904916	-1.07175	-1.07795	-0.803397		histone H2B variant	S								+	IMP_DMSO	9	8	8	54.5	48	48	13.763	0	33.768	10.4406	54	3.51101	0	-1.97891	-2.04099	PF3D7_0714000.1-p1;B2R4S9;A8K9J7;A0A024RCL8;A0A024RCJ9;A0A024RCJ2;A0A024QZZ7;I6L9F7;U3KQK0;B4DR52;Q99880;Q99879;Q99877;Q93079;Q5QNW6;Q16778;P62807;P58876;P57053;P33778;P23527;P06899;O60814;Q96A08;Q0D2M2	PF3D7_0714000.1-p1
0.366801	0.317889	0.351249	-0.317889	-0.415151	-0.332208	unknown function	conserved Plasmodium protein	F								+	IMP_DMSO	9	9	9	22.5	22.5	22.5	36.255	0	39.874	9.09816	20	4.50576	0.00568421	-0.700396	-0.840231	PF3D7_0813300.1-p1	PF3D7_0813300.1-p1
0.559278	0.515905	0.568842	-0.515905	-0.872036	-0.580938	putative	Snf2-related CBP activator	N								+	IMP_DMSO	4	4	4	1.6	1.6	1.6	246.75	0	8.5015	7.49066	4	3.39231	0	-1.2043	-1.32239	PF3D7_0820000.1-p1	PF3D7_0820000.1-p1
0.296188	0.339399	0.373674	-0.301258	-0.347448	-0.296188	putative	plasma membrane protein 1	L								+	IMP_DMSO	12	12	12	32.7	32.7	32.7	49.355	0	126.93	9.00996	21	4.71115	0.00490909	-0.651386	-0.786962	PF3D7_0908000.1-p1	PF3D7_0908000.1-p1
0.515566	0.488214	0.549767	-0.488214	-0.625116	-0.491581	unknown function	Plasmodium exported protein (PHISTc)	A								+	IMP_DMSO	20	20	20	32.4	32.4	32.4	45.5	0	188.71	9.44467	45	4.57541	0.00746667	-1.05282	-1.24084	PF3D7_0936800.1-p1	PF3D7_0936800.1-p1
0.223136	0.323075	0.391025	-0.223136	-0.366899	-0.253165	unknown function	conserved Plasmodium protein	S								+	IMP_DMSO	7	7	7	40.1	40.1	40.1	24.259	0	28.927	8.65325	13	3.0842	0.00989474	-0.593479	-0.685682	PF3D7_1004500.1-p1	PF3D7_1004500.1-p1
0.270476	0.37914	0.4845	-0.270476	-0.334664	-0.27662		histone deacetylase 2	K								+	IMP_DMSO	3	3	3	1.9	1.9	1.9	282.22	0	20.19	6.78607	3	3.30406	0.00469565	-0.671959	-0.776758	PF3D7_1008000.1-p1	PF3D7_1008000.1-p1
0.303904	0.237829	0.261328	-0.301844	-0.355835	-0.237829	putative	zinc finger protein	M								+	IMP_DMSO	22	22	22	6.2	6.2	6.2	453	0	83.608	8.58732	26	3.87401	0.0092459	-0.566189	-0.674672	PF3D7_1008100.1-p1	PF3D7_1008100.1-p1
0.394178	0.357903	0.301781	-0.301781	-0.328823	-0.328339		centrin-3	I								+	IMP_DMSO	11	11	11	44.1	44.1	44.1	20.943	0	44.746	8.98074	21	4.72514	0.00502326	-0.670935	-0.809991	PF3D7_1027700.2-p1;PF3D7_1027700.1-p1	PF3D7_1027700.2-p1;PF3D7_1027700.1-p1
0.264219	0.320122	0.328732	-0.410452	-0.336531	-0.264219		MORN repeat-containing protein 1	T								+	IMP_DMSO	1	1	1	3.6	3.6	3.6	41.449	0	3.5716	7.51496	4	3.7844	0.00691667	-0.641425	-0.757462	PF3D7_1031200.1-p1	PF3D7_1031200.1-p1
0.355374	0.219066	0.543773	-0.219066	-0.276298	-0.339866	unknown function	conserved Plasmodium protein	K								+	IMP_DMSO	1	1	1	1.6	1.6	1.6	65.543	0	7.1294	7.5721	1	2.53562	0.00878431	-0.651147	-0.723181	PF3D7_1032700.1-p1	PF3D7_1032700.1-p1
-0.734344	-0.696276	-0.970747	0.820923	0.78788	0.696276	unknown function	probable protein	L								+	IMP_DMSO	15	15	15	49.8	49.8	49.8	65.15	0	144.98	9.39804	34	4.12931	0	1.56882	1.75562	PF3D7_1035900.1-p1	PF3D7_1035900.1-p1
0.355476	0.298807	0.365902	-0.393974	-0.386749	-0.298807		chromatin remodeling protein	F								+	IMP_DMSO	26	26	26	19.1	19.1	19.1	167.44	0	125.94	9.21733	45	4.33646	0.0054	-0.699905	-0.83619	PF3D7_1104200.1-p1	PF3D7_1104200.1-p1
1.70413	0.892274	0.980756	-1.1038	-1.4565	-0.892274		histone H4	S								+	IMP_DMSO	10	10	10	53.4	53.4	53.4	11.455	0	152.49	11.177	251	2.80985	0	-2.34325	-2.12002	PF3D7_1105000.1-p1;Q0VAS5;B2R4R0;P62805	PF3D7_1105000.1-p1
1.09896	0.676016	0.767103	-0.744055	-0.987936	-0.676016		histone H2B	V								+	IMP_DMSO	11	11	10	66.7	66.7	59.8	13.125	0	56.982	10.8995	207	3.3059	0	-1.65003	-1.71943	PF3D7_1105100.1-p1;L0R4T3;Q8N257	PF3D7_1105100.1-p1
0.443254	0.27198	0.375004	-0.27198	-0.523024	-0.39535	unknown function	conserved Plasmodium protein	I								+	IMP_DMSO	4	4	4	12.2	12.2	12.2	41.772	0	13.792	7.98148	6	3.0069	0.00654545	-0.760197	-0.856152	PF3D7_1119700.1-p1	PF3D7_1119700.1-p1
0.300104	0.280003	0.32375	-0.349621	-0.390713	-0.280003	putative	autophagy-related protein 23	T								+	IMP_DMSO	21	21	21	25.4	25.4	25.4	110.11	0	124.55	9.17088	41	4.29765	0.00459574	-0.641397	-0.76842	PF3D7_1126700.1-p1	PF3D7_1126700.1-p1
0.192544	0.284181	0.381158	-0.323258	-0.473193	-0.192544	putative	bromodomain protein 2	N								+	IMP_DMSO	2	2	2	1.8	1.8	1.8	125.45	0	3.9069	7.49115	2	2.48966	0.0100714	-0.615626	-0.685805	PF3D7_1212900.1-p1	PF3D7_1212900.1-p1
0.830009	0.478842	0.495449	-0.636322	-0.60936	-0.478842		heterochromatin protein 1	T								+	IMP_DMSO	3	3	3	13.2	13.2	13.2	31.018	0	18.068	8.36743	4	3.15772	0	-1.17627	-1.27262	PF3D7_1220900.1-p1	PF3D7_1220900.1-p1
0.246033	0.267677	0.27585	-0.246033	-0.412569	-0.298328		glideosome-associated protein 45	G	Gap45	Glideosome-associated protein 45					+	+	IMP_DMSO	15	15	15	58.3	58.3	58.3	23.632	0	154.34	9.93361	57	3.50826	0.00972414	-0.582163	-0.684923	PF3D7_1222700.1-p1	PF3D7_1222700.1-p1
-0.310084	-0.348857	-0.417987	0.417743	0.423928	0.310084		merozoite surface protein 9	M								+	IMP_DMSO	31	31	31	42.9	42.9	42.9	86.622	0	323.31	10.447	179	3.97132	0.00675	0.742894	0.875436	PF3D7_1228600.1-p1	PF3D7_1228600.1-p1
0.259891	0.312676	0.313403	-0.259891	-0.266648	-0.293485	putative	vesicle transport v-SNARE protein VTI1	S								+	IMP_DMSO	7	7	7	22.2	22.2	22.2	49.145	0	95.673	8.35178	9	5.00026	0.0104444	-0.568665	-0.693093	PF3D7_1236000.1-p1	PF3D7_1236000.1-p1
0.206285	0.395855	0.373394	-0.434633	-0.513292	-0.206285	unknown function	conserved Plasmodium protein	Q								+	IMP_DMSO	10	10	10	1.8	1.8	1.8	691.41	0	48.323	7.85921	10	2.53076	0.0048	-0.709915	-0.780311	PF3D7_1239800.1-p1;F8VS29;Q05BJ6;A0A0A0MS86;S4R322;J3KNF5;O15078	PF3D7_1239800.1-p1
0.336569	0.326845	0.36467	-0.326845	-0.343557	-0.354311	unknown function	conserved Plasmodium protein	E								+	IMP_DMSO	9	9	9	4.8	4.8	4.8	276.53	0	43.731	8.02206	13	5.99527	0.00583784	-0.684266	-0.840753	PF3D7_1241200.1-p1	PF3D7_1241200.1-p1
0.333026	0.243741	0.263297	-0.401467	-0.48038	-0.243741	unknown function	conserved Plasmodium protein	N								+	IMP_DMSO	15	15	15	9.1	9.1	9.1	231.32	0	116.84	8.62303	17	3.03185	0.00914286	-0.655217	-0.749116	PF3D7_1248700.1-p1	PF3D7_1248700.1-p1
0.385691	0.331293	0.471331	-0.331293	-0.757479	-0.363567	unknown function	conserved Plasmodium protein	L								+	IMP_DMSO	2	2	2	0.3	0.3	0.3	737.69	0	5.4168	6.96645	2	2.45239	0.00696774	-0.880218	-0.933488	PF3D7_1308400.1-p1	PF3D7_1308400.1-p1
0.884922	0.388678	0.460501	-0.482332	-0.459528	-0.388678		histone H3-like centromeric protein CSE4	V								+	IMP_DMSO	4	4	4	27.1	27.1	27.1	19.627	0	13.365	8.24657	4	2.5368	0.0056	-1.02155	-1.06702	PF3D7_1333700.1-p1	PF3D7_1333700.1-p1
0.456329	0.405771	0.448881	-0.475492	-0.502848	-0.405771	putative	inner membrane complex protein 1f	L								+	IMP_DMSO	23	23	23	19.3	19.3	19.3	151.52	0	144.85	8.9516	38	4.96987	0.00589474	-0.898364	-1.07858	PF3D7_1351700.1-p1	PF3D7_1351700.1-p1
-0.326814	-0.318828	-0.475881	0.318828	0.401883	0.322289	putative	DnaJ protein	S								+	IMP_DMSO	2	2	2	3.5	3.5	3.5	57.093	0	4.8981	8.09871	4	3.6246	0.006	0.721507	0.841085	PF3D7_1401100.1-p1	PF3D7_1401100.1-p1
1.03665	0.414039	0.526502	-0.414039	-0.576823	-0.422645	putative	p1/s1 nuclease	I								+	IMP_DMSO	4	4	4	11.9	11.9	11.9	37.803	0	18.64	8.32769	6	2.32607	0.007	-1.13023	-1.13167	PF3D7_1412000.1-p1	PF3D7_1412000.1-p1
0.323644	0.294724	0.337335	-0.432992	-0.448215	-0.294724		DNA topoisomerase 2	A								+	IMP_DMSO	27	27	27	19.5	19.5	19.5	169.23	0	96.01	9.02967	38	3.83245	0.00526829	-0.710545	-0.835528	PF3D7_1433500.1-p1;REV__P49454	PF3D7_1433500.1-p1
0.292894	0.314375	0.366386	-0.379612	-0.394596	-0.292894	unknown function	conserved Plasmodium protein	S								+	IMP_DMSO	17	17	17	8.5	8.5	8.5	270.47	0	77.922	8.49872	24	4.22071	0.00514286	-0.680253	-0.811291	PF3D7_1436200.1-p1	PF3D7_1436200.1-p1
0.339276	0.442702	0.502425	-0.339276	-0.460988	-0.418622	putative	oocyst rupture protein 2	N								+	IMP_DMSO	3	3	3	3.3	3.3	3.3	123.02	0	17.716	7.16803	3	3.8231	0.00430769	-0.83443	-0.9708	PF3D7_1439500.1-p1	PF3D7_1439500.1-p1
0.885604	0.560895	0.577107	-0.740888	-0.780408	-0.560895	putative	FACT complex subunit SSRP1	G								+	IMP_DMSO	15	15	15	33.8	33.8	33.8	58.786	0	99.464	8.94946	29	3.3978	0	-1.3686	-1.47894	PF3D7_1441400.1-p1	PF3D7_1441400.1-p1
0.334587	0.437344	0.542564	-0.353771	-0.526905	-0.334587		inner membrane complex sub-compartment protein 3	G	ISP3	IMC sub-compartment protein 3					+	+	IMP_DMSO	7	7	7	54.1	54.1	54.1	17.117	0	90.77	9.49819	19	3.223	0.004	-0.843253	-0.95207	PF3D7_1460600.1-p1	PF3D7_1460600.1-p1
-0.00509834	0.00509834	0.033926	0.0645962	-0.00966454	-0.0313034		Pfmc-2TM Maurer's cleft two transmembrane protein	F										6	6	6	17.9	17.9	17.9	27.063	0	43.773	9.37524	16	0.0371753	0.981069	-0.00343259	-0.00412917	PF3D7_0222100.1-p1;PF3D7_0114100.1-p1;PF3D7_0101300.1-p1;PF3D7_1101700.1-p1;PF3D7_1039700.1-p1;PF3D7_0631400.1-p1;PF3D7_0601200.1-p1;PF3D7_0324100.1-p1;PF3D7_0701600.1-p1	PF3D7_0222100.1-p1;PF3D7_0114100.1-p1;PF3D7_0101300.1-p1;PF3D7_1101700.1-p1;PF3D7_1039700.1-p1;PF3D7_0631400.1-p1;PF3D7_0601200.1-p1;PF3D7_0324100.1-p1;PF3D7_0701600.1-p1
0.0907583	0.0633764	0.085475	-0.103806	-0.0977144	-0.0633764		ring-infected erythrocyte surface antigen	R										21	21	16	20.5	20.5	17	126.52	0	111.03	9.42175	55	3.42931	0.138082	-0.168169	-0.206311	PF3D7_0102200.1-p1	PF3D7_0102200.1-p1
0.091321	0.0462599	0.0861273	-0.0462599	-0.087924	-0.112878		erythrocyte binding antigen-181	K										70	70	70	41.5	41.5	41.5	181.15	0	323.31	10.1109	165	2.54277	0.163538	-0.156923	-0.190421	PF3D7_0102500.1-p1	PF3D7_0102500.1-p1
0.0755939	0.0232544	0.033783	-0.052145	-0.0880337	-0.0232544		aspartate--tRNA ligase	I										16	16	16	24.6	24.6	24.6	73.449	0	90.803	9.10728	31	1.79496	0.363437	-0.0986881	-0.119676	PF3D7_0102900.1-p1	PF3D7_0102900.1-p1
0.271801	-0.0166759	0.0166759	-0.213842	0.160599	-0.16095		nucleoside transporter 4	L										3	3	3	9.4	9.4	9.4	50.01	0	98.758	8.65959	9	0.473632	0.197545	-0.161998	-0.170832	PF3D7_0103200.1-p1	PF3D7_0103200.1-p1
-0.136858	0.013361	0.0391788	-0.0449486	-0.013361	0.10043	unknown function	conserved Plasmodium protein	Y										2	2	2	2.4	2.4	2.4	108.38	0	3.9703	8.29095	3	0.235201	0.757982	0.042146	0.0484195	PF3D7_0103300.1-p1	PF3D7_0103300.1-p1
-0.178967	-0.00768089	0.110027	0.132809	0.00768089	-0.264372	putative	zinc-carboxypeptidase	L										1	1	1	0.7	0.7	0.7	191.96	0.0022091	2.5567	7.36702	1	0.03704	0.923251	-0.0157541	-0.0166856	PF3D7_0103400.1-p1	PF3D7_0103400.1-p1
0.148942	0.156587	0.143458	-0.182948	-0.194449	-0.143458		parasite-infected erythrocyte surface protein	R										15	15	15	28.3	28.3	28.3	67.801	0	149.52	9.18842	30	4.46116	0.0425895	-0.323281	-0.396224	PF3D7_0103900.1-p1	PF3D7_0103900.1-p1
0.014636	-0.0245829	-0.00312519	-0.0102873	0.0503893	0.00312519	unknown function	conserved Plasmodium membrane protein	V										16	16	16	23.5	23.5	23.5	92.735	0	81.91	8.9169	25	0.362253	0.890457	0.0187664	0.0228409	PF3D7_0104100.1-p1	PF3D7_0104100.1-p1
-0.00428677	0.0112715	0.00428677	-0.109231	0.0939569	-0.0647535		StAR-related lipid transfer protein	S										14	14	14	41.4	41.4	41.4	53.626	0	323.31	9.73115	67	0.188174	0.829438	-0.030433	-0.035312	PF3D7_0104200.1-p1	PF3D7_0104200.1-p1
0.0462408	-0.00147533	0.00147533	-0.0369864	-0.0754614	0.0341558		4-hydroxy-3-methylbut-2-enyl diphosphate reductase	S										4	4	4	12	12	12	62.47	0	36.243	7.8646	9	0.510461	0.750655	-0.0415109	-0.0496764	PF3D7_0104400.1-p1	PF3D7_0104400.1-p1
-0.150348	-0.162841	-0.0755949	0.23194	0.0926695	0.0755949	unknown function	conserved protein	V										8	8	8	28.9	28.9	28.9	33.175	0	27.393	8.48522	11	2.01616	0.0627867	0.262996	0.307054	PF3D7_0104500.1-p1	PF3D7_0104500.1-p1
0.101943	-0.0298281	0.0298281	0.0320215	-0.161119	-0.100137	putative	novel putative transporter 1	S										9	9	9	15.4	15.4	15.4	65.424	0	23.653	9.12698	20	0.738366	0.334419	-0.110392	-0.127098	PF3D7_0104800.1-p1	PF3D7_0104800.1-p1
-0.00630188	0.0432682	-0.0555592	-0.141867	0.00630188	0.0310211	putative	RAP protein	R										13	13	13	23.4	23.4	23.4	67.156	0	168.81	8.92576	19	0.178265	0.842837	-0.0286503	-0.0332733	PF3D7_0105200.1-p1	PF3D7_0105200.1-p1
0.0495806	-0.0557508	-0.0781984	-0.0489035	0.198424	0.0489035		cyclase-associated protein	T										3	3	3	16	16	16	18.528	0	11.974	7.54549	3	0.502573	0.432339	0.0942643	0.106876	PF3D7_0105300.1-p1	PF3D7_0105300.1-p1
-0.0323429	-0.0379448	-0.0580482	0.144855	0.0459595	0.0323429	unknown function	conserved Plasmodium protein	R										2	2	2	13.5	13.5	13.5	16.027	0	3.7956	7.81331	2	1.49415	0.284252	0.117165	0.140098	PF3D7_0105400.2-p1;PF3D7_0105400.1-p1	PF3D7_0105400.2-p1;PF3D7_0105400.1-p1
-0.0948238	0.118845	-0.0994968	0.00997162	-0.00997162	0.0753231	unknown function	conserved Plasmodium protein	N										2	2	2	1.9	1.9	1.9	147.39	0	5.6612	7.23772	2	0.262067	0.711716	0.0502663	0.05735	PF3D7_0105600.1-p1	PF3D7_0105600.1-p1
0.0375929	0.0659742	0.0720453	-0.0948172	-0.0938578	-0.0375929	unknown function	conserved Plasmodium protein	A										4	4	4	4.8	4.8	4.8	99.309	0	11.409	7.62887	5	2.45682	0.216193	-0.13396	-0.163029	PF3D7_0105800.1-p1	PF3D7_0105800.1-p1
-0.145887	-0.063715	-0.0775757	0.149279	0.063715	0.0869617	unknown function	conserved Plasmodium protein	R										4	4	4	4.9	4.9	4.9	109.28	0	20.722	7.62759	5	2.25429	0.109322	0.195711	0.234098	PF3D7_0106000.1-p1	PF3D7_0106000.1-p1
0.0153894	-0.052392	-0.0778189	-0.0100355	0.130464	0.0100355	putative	V-type proton ATPase subunit C	S										16	16	16	40.7	40.7	40.7	45.259	0	65.727	9.44479	31	0.719833	0.497618	0.0817617	0.0959703	PF3D7_0106100.1-p1	PF3D7_0106100.1-p1
0.00485706	-0.12124	0.0584059	-0.00485706	-0.202369	0.0603762	unknown function	conserved Plasmodium protein	E										1	1	1	5.1	5.1	5.1	25.971	0.0011346	2.8426	6.81554	1	0.112751	0.843297	-0.0296243	-0.0330902	PF3D7_0106200.1-p1	PF3D7_0106200.1-p1
0.0134077	-0.0135546	0.00915432	-0.00915432	0.0263128	-0.0560827		calcium-transporting ATPase	E										36	36	36	28.2	28.2	28.2	139.41	0	295.2	9.89463	79	0.250412	0.905344	-0.0159772	-0.0193596	PF3D7_0106300.1-p1	PF3D7_0106300.1-p1
-0.114609	-0.0325317	0.00472832	0.297466	-0.00472832	0.234444		small ribosomal subunit assembling AARP2 protein	D										3	3	3	2.4	2.4	2.4	166.89	0	7.8882	7.27939	5	1.06425	0.0983034	0.223198	0.248394	PF3D7_0106700.1-p1	PF3D7_0106700.1-p1
-0.0390749	-0.0669813	0.0126238	-0.0126238	0.0944471	0.0639296		ras-related protein Rab-5C	A										8	8	7	36.4	36.4	31.3	24.3	0	94.033	9.22794	25	0.944955	0.507198	0.0797284	0.0949745	PF3D7_0106800.1-p1	PF3D7_0106800.1-p1
0.170068	0.188703	0.159627	-0.159627	-0.392783	-0.194476		centrin-1	S										6	6	6	33.9	33.9	33.9	19.599	0	35.715	8.99668	10	2.34862	0.0272846	-0.421761	-0.483058	PF3D7_0107000.1-p1;P41208;A0A140VJG3;Q12798	PF3D7_0107000.1-p1;P41208	Centrin-2	CETN2
-0.128888	-0.138522	-0.0713835	0.120528	0.170751	0.0713835		lipid/sterol:H+ symporter	F										15	15	15	10.7	10.7	10.7	170.3	0	57.971	9.00307	23	2.5592	0.0742274	0.233819	0.279846	PF3D7_0107500.1-p1	PF3D7_0107500.1-p1
-0.172547	-0.0618086	-0.0744925	0.105691	0.121959	0.0618086	putative	proteasome subunit beta type-3	G										9	9	9	30.3	30.3	30.3	24.51	0	60.43	9.19315	19	2.14703	0.107248	0.199436	0.237612	PF3D7_0108000.1-p1	PF3D7_0108000.1-p1
-0.0467529	-0.0101414	-0.0459461	0.0457783	0.0101414	0.0886898	unknown function	conserved Plasmodium protein	K										2	2	2	3.2	3.2	3.2	78.669	0	12.945	7.3426	2	1.48585	0.474189	0.0824833	0.099893	PF3D7_0108100.1-p1	PF3D7_0108100.1-p1
-0.0473747	-0.00762177	-0.0125237	0.0551739	0.0139618	0.00762177	unknown function	conserved Plasmodium protein	E										30	30	30	16.8	16.8	16.8	254.99	0	190.04	9.12668	45	1.16192	0.702869	0.0480925	0.0586878	PF3D7_0108300.1-p1	PF3D7_0108300.1-p1
-0.0385847	-0.00335979	0.0270739	0.0752172	-0.0150499	0.00335979	putative	secreted ookinete protein	K										12	12	12	12.6	12.6	12.6	135.62	0	75.367	8.71446	23	0.320396	0.850378	0.0261326	0.0313551	PF3D7_0108700.1-p1	PF3D7_0108700.1-p1
-0.0288219	0.0288219	0.0312252	-0.0977879	-0.0396099	0.0471745	unknown function	conserved Plasmodium protein	L										4	4	4	12.8	12.8	12.8	42.501	0	11.806	7.82019	8	0.363714	0.761113	-0.0404828	-0.0478257	PF3D7_0108800.1-p1	PF3D7_0108800.1-p1
0.275681	0.178348	0.186538	-0.361432	-0.178348	-0.388993		photosensitized INA-labeled protein PHIL1	L										7	7	7	34.4	34.4	34.4	25.477	0	66.132	9.39088	29	2.69548	0.0221772	-0.523113	-0.599157	PF3D7_0109000.1-p1	PF3D7_0109000.1-p1
-0.043252	-0.0427809	0.0427809	0.156964	0.0879641	-0.11835	putative	cleavage and polyadenylation specificity factor subunit 5	L										1	1	1	3.9	3.9	3.9	27.318	0.0011316	2.8217	7.44381	1	0.257313	0.677823	0.0566101	0.0637852	PF3D7_0109200.1-p1	PF3D7_0109200.1-p1
-0.0397472	-0.0562725	-0.0741062	0.29653	0.0397472	0.17522	putative	tubulin-specific chaperone a	E										3	3	3	17.5	17.5	17.5	19.59	0	8.2739	8.5506	6	1.41417	0.0925188	0.227208	0.259718	PF3D7_0109400.1-p1	PF3D7_0109400.1-p1
-0.147994	-0.101607	-0.123805	0.101607	0.180003	0.163899	GNAT family	N-acetyltransferase	A										1	1	1	6.5	6.5	6.5	18.229	0.0050143	2.1625	6.28695	1	3.24385	0.0564444	0.272972	0.329915	PF3D7_0109500.1-p1	PF3D7_0109500.1-p1
-0.118867	-0.142394	-0.123597	0.118867	0.145955	0.125167		phenylalanine--tRNA ligase alpha subunit	S										11	11	11	20.5	20.5	20.5	67.72	0	50.738	9.01064	21	4.72717	0.0600638	0.258282	0.318517	PF3D7_0109800.1-p1	PF3D7_0109800.1-p1
0.0945673	0.00402927	-0.047761	-0.11115	-0.00402927	0.0994234	unknown function	conserved Plasmodium protein	S										2	2	2	18	18	18	19.545	0	36.939	7.85309	5	0.108933	0.876863	-0.0221971	-0.0254071	PF3D7_0109950.1-p1	PF3D7_0109950.1-p1
-0.00498581	0.0798531	0.0197468	-0.0411987	-0.162279	0.00498581	putative	DNA-directed RNA polymerase II subunit RPB9	A										4	4	4	20.9	20.9	20.9	29.687	0	10.344	7.92539	6	0.808928	0.390715	-0.097702	-0.114155	PF3D7_0110400.1-p1	PF3D7_0110400.1-p1
0.0999098	0.144233	0.0520678	-0.259507	-0.156873	-0.0520678	putative	bromodomain protein	E										4	4	4	2	2	2	268.2	0	11.988	7.75322	5	1.7521	0.065691	-0.254886	-0.294485	PF3D7_0110500.1-p1	PF3D7_0110500.1-p1
-0.0493326	-0.00298786	0.00298786	0.0260057	-0.0181837	0.00790691		phosphatidylinositol-4-phosphate 5-kinase	K										9	9	9	6	6	6	200.04	0	48.998	8.37773	13	0.445436	0.872009	0.0216872	0.026418	PF3D7_0110600.1-p1	PF3D7_0110600.1-p1
-0.0693197	-0.100398	-0.106566	0.0706244	0.165217	0.0693197	putative	chromatin assembly factor 1 protein WD40 domain	S										11	11	11	37.2	37.2	37.2	50.732	0	168.13	9.27068	37	2.34006	0.110213	0.193815	0.232454	PF3D7_0110700.1-p1	PF3D7_0110700.1-p1
0.0132732	-0.0208282	-0.0132732	-0.0796719	0.114088	0.0846748	putative	transcription initiation factor TFIIB	S										4	4	4	12.8	12.8	12.8	42.002	0	10.719	7.96336	5	0.311367	0.728034	0.0466398	0.0541589	PF3D7_0110800.1-p1	PF3D7_0110800.1-p1
-0.162231	-0.10006	-0.0813503	0.0813503	0.23472	0.200895	putative	P-loop containing nucleoside triphosphate hydrolase	D										1	1	1	0.9	0.9	0.9	139.21	0	4.4067	7.16788	1	2.26158	0.0541875	0.286869	0.336482	PF3D7_0111300.1-p1	PF3D7_0111300.1-p1
-0.0403624	0.0888567	0.0600843	0.0403624	-0.0750513	-0.0810823	unknown function	conserved Plasmodium protein	S										2	2	2	2.8	2.8	2.8	85.035	0	4.8153	7.63351	3	0.601911	0.551362	-0.0747833	-0.0874007	PF3D7_0111400.1-p1	PF3D7_0111400.1-p1
-0.142006	-0.17223	-0.140919	0.2584	0.148678	0.140919	putative	UMP-CMP kinase	N										14	14	14	41.2	41.2	41.2	44.244	0	88.871	9.59988	41	2.98037	0.0414054	0.334384	0.398409	PF3D7_0111500.1-p1	PF3D7_0111500.1-p1
0.000657082	-0.151628	-0.000657082	0.181148	0.123116	-0.202033	putative	eukaryotic translation initiation factor 4E	E										2	2	2	2.9	2.9	2.9	73.03	0	4.2101	7.03342	2	0.260303	0.530743	0.0846195	0.0910369	PF3D7_0111800.1-p1	PF3D7_0111800.1-p1
-0.100368	-0.0982933	-0.129351	0.0982933	0.15082	0.115877		TatD-like deoxyribonuclease	K										7	7	7	16.6	16.6	16.6	52.97	0	17.985	8.60708	12	3.63463	0.0721961	0.231001	0.282257	PF3D7_0112000.1-p1	PF3D7_0112000.1-p1
0.00707722	-0.00239849	-0.0634222	-0.0816488	0.116807	0.00239849		multidrug resistance-associated protein 1	T										15	15	15	9.7	9.7	9.7	214.44	0	77.833	8.7403	23	0.200756	0.821935	0.0321	0.0372559	PF3D7_0112200.1-p1	PF3D7_0112200.1-p1
0.122411	0.0574255	0.147334	-0.268262	-0.123021	-0.0574255	unknown function	Plasmodium exported protein	S										4	4	4	6.6	6.6	6.6	70.11	0	26.205	8.15612	10	1.72402	0.0638693	-0.258626	-0.29802	PF3D7_0113200.1-p1	PF3D7_0113200.1-p1
0.00245953	0.0825224	-0.0336828	-0.0800619	-0.00245953	0.0351877		CX3CL1-binding protein 1	N										2	2	2	9.1	9.1	9.1	28.233	0	8.5727	8.7749	7	0.273114	0.814833	-0.0328776	-0.0387584	PF3D7_0113900.1-p1	PF3D7_0113900.1-p1
0.00264549	-0.00264549	0.0419884	0.0500946	-0.0516872	-0.0384102	unknown function	Plasmodium exported protein (hyp9)	R										5	5	5	24.4	24.4	24.4	29.623	0	10.74	7.9307	5	0.321069	0.844095	-0.0273304	-0.0327345	PF3D7_0201500.1-p1	PF3D7_0201500.1-p1
0.257807	0.173914	0.265011	-0.27544	-0.37027	-0.173914		knob associated heat shock protein 40	A										3	3	3	8.8	8.8	8.8	48.282	0	11.747	7.85084	5	2.86233	0.0219765	-0.505452	-0.585156	PF3D7_0201800.1-p1	PF3D7_0201800.1-p1
-0.132139	0.0158119	0.0350208	0.733927	-0.0440731	-0.0158119		liver stage associated protein 2	W										3	3	3	8.3	8.3	8.3	35.326	0	6.5621	8.13548	4	0.411207	0.107092	0.251783	0.237493	PF3D7_0202100.1-p1	PF3D7_0202100.1-p1
0.0184822	-0.0459538	0.0770035	0.169806	-0.0184822	-0.107725		EMP1-trafficking protein	V										5	5	5	22.8	22.8	22.8	33.741	0	70.098	8.48384	7	0.00728468	0.988689	-0.00197792	-0.00222445	PF3D7_0202200.1-p1	PF3D7_0202200.1-p1
-0.240329	-0.117536	-0.114121	0.114121	0.222987	0.120889		early transcribed membrane protein 2	K										2	2	2	17.9	17.9	17.9	11.516	0	57.007	9.0106	14	2.3281	0.0475429	0.309994	0.362806	PF3D7_0202500.1-p1	PF3D7_0202500.1-p1
-0.116657	-0.0465221	-0.171623	0.298723	0.0465221	0.0711689	putative	nucleic acid binding protein	F										5	5	5	6.9	6.9	6.9	158.7	0	21.073	7.76658	5	1.33069	0.0721715	0.250406	0.281969	PF3D7_0202600.2-p1;PF3D7_0202600.1-p1	PF3D7_0202600.2-p1;PF3D7_0202600.1-p1
0.101648	0.139168	0.132368	-0.172064	-0.185495	-0.101648	putative	repetitive organellar protein	V										17	17	17	9.1	9.1	9.1	237.74	0	57.294	8.71691	24	3.20833	0.0560246	-0.277464	-0.33492	PF3D7_0203000.1-p1	PF3D7_0203000.1-p1
-0.00310612	-0.140698	-0.12647	0.222449	0.0172033	0.00310612	unknown function	conserved Plasmodium protein	D										4	4	4	54.9	54.9	54.9	9.8306	0	90.673	8.73828	14	0.961739	0.158658	0.171011	0.193613	PF3D7_0203400.1-p1	PF3D7_0203400.1-p1
0.0374241	0.0426579	0.0625172	-0.0374241	-0.0984707	-0.0918865	unknown function	conserved Plasmodium protein	I										45	45	45	21.8	21.8	21.8	271.49	0	323.31	9.42969	67	2.39371	0.249415	-0.12346	-0.150414	PF3D7_0204100.1-p1	PF3D7_0204100.1-p1
0.000227928	0.0191431	-0.000227928	-0.0180807	0.01863	-0.00729656	unknown function	conserved Plasmodium protein	F										11	11	11	48.6	48.6	48.6	33.414	0	86.283	8.92093	26	0.274242	0.952196	-0.00863012	-0.01062	PF3D7_0204200.1-p1	PF3D7_0204200.1-p1
-0.0642567	-0.143644	-0.0840054	0.0642567	0.225418	0.0684681		aspartate transaminase	D										5	5	5	12.8	12.8	12.8	47.005	0	97.137	8.51331	8	1.69107	0.0969791	0.216683	0.252499	PF3D7_0204500.1-p1	PF3D7_0204500.1-p1
0.0342855	0.0113459	-0.0113459	-0.185969	0.0153456	-0.117169		hexose transporter	T										9	9	9	14.5	14.5	14.5	56.416	0	78.184	9.17513	28	0.821649	0.342627	-0.10736	-0.12476	PF3D7_0204700.1-p1	PF3D7_0204700.1-p1
-0.0882111	-0.0289078	0.0467548	0.0289078	-0.119518	0.0572281	4-benzoquinol methyl	2-methoxy-6-polyprenyl-1	K										4	4	4	11	11	11	41.169	0	18.795	8.25351	7	0.0636987	0.933608	0.0123272	0.0142133	PF3D7_0204900.1-p1	PF3D7_0204900.1-p1
-0.00407124	0.101024	0.107398	0.00407124	-0.115317	-0.108649	putative	DNA-directed RNA polymerase II 16 kDa subunit	A										3	3	3	26.5	26.5	26.5	15.113	0	15.916	8.16137	4	1.25307	0.209808	-0.141415	-0.165791	PF3D7_0205500.1-p1	PF3D7_0205500.1-p1
-0.0146217	-0.0429707	-0.0772476	0.10058	0.09692	0.0146217	unknown function	conserved Plasmodium protein	G										2	2	2	3.5	3.5	3.5	76.449	0	8.9585	7.44542	4	1.58929	0.288362	0.115654	0.138774	PF3D7_0205600.1-p1	PF3D7_0205600.1-p1
-0.0643606	-0.103841	-0.0999289	0.0846815	0.120559	0.0643606	putative	26S proteasome regulatory subunit RPN1	T										26	26	26	28.7	28.7	28.7	108.36	0	164.6	9.42804	55	3.01106	0.123046	0.179244	0.218409	PF3D7_0205900.1-p1	PF3D7_0205900.1-p1
0.0303717	-0.00262547	-0.063777	0.0347872	-0.083621	0.00262547		pantothenate transporter	A										3	3	3	8.3	8.3	8.3	62.662	0	24.954	7.87777	7	0.0253414	0.981071	-0.00339254	-0.00401561	PF3D7_0206200.1-p1	PF3D7_0206200.1-p1
-0.118877	-0.0671654	-0.0897942	0.0705128	0.187397	0.0671654		adenylosuccinate lyase	D										7	7	7	17.6	17.6	17.6	55.176	0	38.693	8.55315	9	2.04356	0.10759	0.200304	0.237815	PF3D7_0206700.1-p1	PF3D7_0206700.1-p1
0.243945	0.0307627	0.0554571	-0.0307627	-0.095542	-0.224559		merozoite surface protein 2	K						+				10	10	10	42.3	42.3	42.3	27.957	0	323.31	9.71341	65	1.20969	0.0945917	-0.227009	-0.255588	PF3D7_0206800.1-p1	PF3D7_0206800.1-p1
-0.136726	0.0429592	0.0840511	0.0427246	-0.0427246	-0.0819359		merozoite surface protein 5	N						+				3	3	3	14.9	14.9	14.9	29.533	0	14.813	8.35309	7	0.113192	0.868475	-0.0240733	-0.0274453	PF3D7_0206900.2-p1;PF3D7_0206900.1-p1	PF3D7_0206900.2-p1;PF3D7_0206900.1-p1
0.0265255	0.0165787	0.0891762	-0.0165787	-0.0954876	-0.110344		merozoite surface protein 4	W						+				5	5	5	16.2	16.2	16.2	30.548	0	28.199	8.74106	12	1.48381	0.280207	-0.11823	-0.141268	PF3D7_0207000.1-p1	PF3D7_0207000.1-p1
0.0464258	0.0125132	-0.0125132	-0.374492	0.0198793	-0.189231	putative	iron-sulfur assembly protein	L										2	2	2	16.9	16.9	16.9	18.402	0	8.9667	7.06322	2	0.788358	0.125534	-0.196756	-0.21499	PF3D7_0207200.1-p1	PF3D7_0207200.1-p1
-0.0143661	-0.0527534	-0.0161934	0.0143661	0.165821	0.116257		serine repeat antigen 7	V										9	8	8	11.6	10.8	10.8	109.64	0	40.286	8.36278	13	1.28205	0.251526	0.126586	0.149575	PF3D7_0207400.1-p1	PF3D7_0207400.1-p1
-0.020895	-0.0399723	0.00265121	-0.00265121	0.0495872	0.00814629		serine repeat antigen 6	I										35	35	35	41.5	41.5	41.5	118.83	0	323.31	9.96282	109	0.87302	0.77598	0.0377661	0.0460487	PF3D7_0207500.1-p1	PF3D7_0207500.1-p1
-0.0174322	-0.0203581	-0.0606833	0.134034	0.149171	0.0174322		serine repeat antigen 5	K										60	60	59	61.1	61.1	60.3	111.77	0	323.31	10.5337	265	1.41166	0.227791	0.133037	0.157646	PF3D7_0207600.1-p1	PF3D7_0207600.1-p1
-0.082201	-0.101067	-0.125126	0.0953159	0.137218	0.082201		serine repeat antigen 4	K										33	33	29	44.1	44.1	40.6	108.68	0	232.69	9.40019	73	3.25392	0.0959741	0.20771	0.25308	PF3D7_0207700.1-p1;PF3D7_0207900.1-p1;PF3D7_0208000.1-p1	PF3D7_0207700.1-p1
-0.0996933	-0.112217	-0.202982	0.153862	0.200422	0.0996933		serine repeat antigen 3	K										23	19	19	26.8	23.2	23.2	105.42	0	79.792	8.92054	31	2.57192	0.0536792	0.289623	0.343294	PF3D7_0207800.1-p1	PF3D7_0207800.1-p1
0.0226774	-0.0180368	0.0416422	-0.0845556	0.0180368	-0.0884466	unknown function	conserved Plasmodium protein	P										6	6	6	3.4	3.4	3.4	211.88	0	16.256	7.58337	7	0.793151	0.594434	-0.0670827	-0.0799501	PF3D7_0208100.1-p1	PF3D7_0208100.1-p1
-0.0168581	0.0520468	-0.0747423	-0.121671	0.0168581	0.168895		acyl carrier protein	K										2	2	2	18.2	18.2	18.2	15.809	0	40.491	7.49514	2	0.139587	0.814032	0.0345453	0.0387469	PF3D7_0208500.1-p1	PF3D7_0208500.1-p1
0.0237837	0.0343142	-0.0698938	0.02073	-0.0268488	-0.02073		ribosome-recycling factor	I										2	2	2	4	4	4	60.532	0	8.8402	7.23905	3	0.0472834	0.97362	-0.0050176	-0.0059995	PF3D7_0208600.1-p1	PF3D7_0208600.1-p1
-0.15986	-0.0150537	-0.0277414	0.201829	0.0150537	0.0787973	unknown function	conserved Plasmodium protein	K										5	5	5	24.7	24.7	24.7	28.163	0	30.118	7.84334	7	1.08844	0.163331	0.166112	0.190549	PF3D7_0208800.1-p1	PF3D7_0208800.1-p1
-0.190917	-0.0362196	-0.0258665	0.109746	0.0748682	0.0258665	putative	phospholipase A2	S										3	3	3	4.9	4.9	4.9	78.304	0	6.0842	7.62154	4	1.23692	0.178647	0.154495	0.179926	PF3D7_0209100.1-p1;REV__PF3D7_1328400.1-p1	PF3D7_0209100.1-p1
-0.205728	-0.0835161	0.0835161	0.0916414	-0.13095	0.224803	putative	3'exoribonuclease	L										2	2	2	8.4	8.4	8.4	31.249	0	4.3768	6.87208	2	0.416063	0.284652	0.130407	0.139712	PF3D7_0209200.1-p1	PF3D7_0209200.1-p1
-0.0808849	-0.130138	-0.123808	0.125153	0.173594	0.0808849	unknown function	conserved protein	Y										12	12	12	24.4	24.4	24.4	54.468	0	27.114	8.51689	15	2.81559	0.0683503	0.238154	0.286615	PF3D7_0209400.1-p1	PF3D7_0209400.1-p1
0.0797606	0.00107479	-0.0267076	-0.23371	-0.00107479	0.017066	putative	transporter	S										3	3	3	3.2	3.2	3.2	133.7	0	11.061	7.32228	6	0.449195	0.460128	-0.0906156	-0.102182	PF3D7_0209600.1-p1	PF3D7_0209600.1-p1
-0.128464	-0.152794	-0.117609	0.158152	0.117609	0.12228		ATP-dependent RNA helicase UAP56	A										22	22	22	55.4	55.4	55.4	52.223	0	323.31	9.98949	100	4.06023	0.0579116	0.265636	0.325335	PF3D7_0209800.1-p1	PF3D7_0209800.1-p1
-0.00944996	-0.0702982	-0.07265	0.0521421	0.00944996	0.114404		secretory complex protein 61 gamma subunit	N										1	1	1	34.6	34.6	34.6	9.2858	0	16.578	8.19857	5	1.3866	0.318861	0.109465	0.130809	PF3D7_0210000.1-p1	PF3D7_0210000.1-p1
-0.189988	-0.13977	0.0336657	0.0134153	-0.0134153	0.0472555	putative	60S ribosomal protein L37ae	S										7	7	7	51	51	51	10.799	0	31.534	9.1113	19	0.751217	0.316794	0.114449	0.131553	PF3D7_0210100.1-p1	PF3D7_0210100.1-p1
0.0695248	-0.128397	-0.112486	0.244741	-0.0695248	0.077301	unknown function	conserved Plasmodium protein	S										4	4	4	1.6	1.6	1.6	310.02	0	7.8748	8.34469	4	0.5667	0.234514	0.141292	0.155132	PF3D7_0210200.1-p1	PF3D7_0210200.1-p1
0.0604925	0.1732	0.166451	-0.0604925	-0.134908	-0.067399	unknown function	conserved Plasmodium protein	F										5	5	5	10.1	10.1	10.1	53.674	0	14.673	8.96396	9	2.14862	0.0890947	-0.220981	-0.261969	PF3D7_0210600.1-p1	PF3D7_0210600.1-p1
0.0576744	0.0584335	0.0202808	-0.0437965	-0.0202808	-0.0385571	Qa-SNARE family	syntaxin	I										2	2	2	5.7	5.7	5.7	37.127	0	8.2506	8.2828	5	2.27517	0.486614	-0.0796744	-0.0978236	PF3D7_0210700.1-p1	PF3D7_0210700.1-p1
-0.0273314	-0.0133982	0.0133982	0.0191317	0.0611162	-0.132564	unknown function	conserved Plasmodium protein	K										7	7	7	22.2	22.2	22.2	32.541	0	52.701	9.26255	15	0.0475178	0.956049	-0.00832812	-0.00968356	PF3D7_0210900.1-p1	PF3D7_0210900.1-p1
-0.0718994	-0.0370998	-0.0750961	0.0370998	0.0594006	0.070116		ras-related protein Rab-5A	E										5	5	5	25.1	25.1	25.1	26.671	0	58.18	8.49754	12	2.77304	0.273961	0.116904	0.143339	PF3D7_0211200.1-p1	PF3D7_0211200.1-p1
-0.177956	-0.161312	-0.118015	0.21171	0.144594	0.118015		asparagine--tRNA ligase	C										18	18	17	30.5	30.5	30.5	70.497	0	126.04	9.67645	48	3.14262	0.0457838	0.310534	0.37274	PF3D7_0211800.1-p1	PF3D7_0211800.1-p1
0.213872	-0.111728	0.0258799	-0.0258799	0.129302	-0.065093	putative	GDP-fructose:GMP antiporter	R										1	1	1	2.9	2.9	2.9	36.667	0	3.3506	7.22246	2	0.0959271	0.843573	-0.0298983	-0.032802	PF3D7_0212000.1-p1	PF3D7_0212000.1-p1
0.152567	0.120047	0.175745	-0.129332	-0.147554	-0.120047	unknown function	conserved Plasmodium protein	N										9	9	9	5.4	5.4	5.4	214.68	0	38.669	8.25604	12	4.00616	0.0530483	-0.281764	-0.344428	PF3D7_0212100.1-p1	PF3D7_0212100.1-p1
0.286848	0.0126553	0.053812	-0.129282	-0.172638	-0.0126553	mitochondrial	ribosomal protein L12	K										4	4	4	11.4	11.4	11.4	29.546	0	8.3724	7.68275	5	1.06965	0.0979938	-0.22263	-0.247966	PF3D7_0212200.1-p1	PF3D7_0212200.1-p1
-0.0931997	-0.0613585	-0.10181	0.0613585	0.0764666	0.169538	putative	peptide chain release factor subunit 1	E										12	12	12	33.3	33.3	33.3	48.063	0	79.58	9.07467	22	2.19223	0.115235	0.18791	0.224775	PF3D7_0212300.1-p1;I3L492;B7Z7P8;P62495	PF3D7_0212300.1-p1
0.0584793	0.228466	0.268854	-0.0584793	-0.175829	-0.0639153	unknown function	conserved Plasmodium membrane protein	R										12	12	12	3.5	3.5	3.5	494.21	0	39.077	7.79668	15	1.71825	0.058072	-0.284674	-0.325361	PF3D7_0212400.1-p1	PF3D7_0212400.1-p1
0.148227	0.177789	0.257339	-0.210155	-0.297208	-0.148227	unknown function	conserved Plasmodium protein	E										16	16	16	3.7	3.7	3.7	477.85	0	72.797	8.50187	18	2.80038	0.0275082	-0.412981	-0.483518	PF3D7_0212500.1-p1	PF3D7_0212500.1-p1
0.0447121	-0.0611401	-0.201681	0.371376	-0.0447121	0.109043		secreted protein with altered thrombospondin repeat domain	K										2	2	2	7.6	7.6	7.6	29.218	0	4.7373	7.75814	2	0.706026	0.110948	0.217939	0.231633	PF3D7_0212600.1-p1	PF3D7_0212600.1-p1
-0.0197659	-0.0978298	-0.0966244	0.061758	0.0284538	0.0197659		arginyl-tRNA--protein transferase	S										12	12	12	32.9	32.9	32.9	42.939	0	154.36	8.73066	22	1.7	0.320935	0.108066	0.130385	PF3D7_0212900.1-p1	PF3D7_0212900.1-p1
-0.0612469	0.0244732	-0.0244732	0.0602226	-0.0848656	0.0316944	unknown function	conserved Plasmodium protein	K										1	1	1	5.4	5.4	5.4	19.953	0.0011128	2.6247	7.37754	1	0.169059	0.869968	0.0227661	0.0267568	PF3D7_0213000.1-p1	PF3D7_0213000.1-p1
-0.0385971	-0.0790043	-0.0672321	0.0480518	0.0634594	0.0385971		protein SIS1	G										12	12	12	40.2	40.2	40.2	37.356	0	67.313	9.07533	26	2.87102	0.292296	0.111647	0.137156	PF3D7_0213100.1-p1	PF3D7_0213100.1-p1
0.00299358	0.0260096	-0.205287	-0.00299358	-0.186297	0.0082655	unknown function	conserved protein	T										2	2	2	18.8	18.8	18.8	17.808	0	12.13	7.42742	4	0.00534573	0.992104	-0.00158056	-0.00176226	PF3D7_0213700.1-p1	PF3D7_0213700.1-p1
-0.131932	-0.13572	-0.121823	0.153634	0.121823	0.136056		T-complex protein 1 subunit theta	F										20	20	20	41.7	41.7	41.7	60.958	0	149.32	9.54463	61	4.91615	0.0565364	0.266996	0.329588	PF3D7_0214000.1-p1	PF3D7_0214000.1-p1
-0.108833	-0.0799885	-0.0930939	0.0890675	0.171579	0.0799885		protein transport protein SEC31	A										31	31	31	23.6	23.6	23.6	166.71	0	192.58	9.56635	85	2.62336	0.0980094	0.207517	0.249929	PF3D7_0214100.1-p1	PF3D7_0214100.1-p1
-0.0194464	0.0759821	0.0616102	-0.0774317	-0.178802	0.0194464	unknown function	conserved Plasmodium membrane protein	L										4	4	4	4.5	4.5	4.5	160.63	0	28.878	7.98401	4	0.85247	0.29317	-0.118311	-0.136857	PF3D7_0214800.1-p1	PF3D7_0214800.1-p1
0.0737667	0.0739441	0.0905457	-0.0737667	-0.108027	-0.162634		rhoptry neck protein 6	Q										20	20	20	20	20	20	112.2	0	118.85	9.45634	53	2.73613	0.109144	-0.194228	-0.235009	PF3D7_0214900.1-p1	PF3D7_0214900.1-p1
-0.0158234	0.0143528	0.00601768	-0.0383186	0.0296707	-0.00601768		acyl-CoA synthetase	L										10	10	10	13.8	13.8	13.8	102.15	0	67.899	8.74211	21	0.107019	0.966016	-0.00640424	-0.00779486	PF3D7_0215000.1-p1	PF3D7_0215000.1-p1
0.126022	0.122324	0.242945	-0.122324	-0.459568	-0.247511	putative	RING zinc finger protein	G	RING zinc	RING zinc finger protein, putative					+			2	2	2	7.4	7.4	7.4	34.401	0	19.291	6.99823	3	1.84567	0.0282017	-0.440231	-0.485856	PF3D7_0215100.1-p1	PF3D7_0215100.1-p1
-0.0938616	0.195781	0.177913	-0.115424	0.0261889	-0.0261889	unknown function	conserved Plasmodium protein	D										1	1	1	5	5	5	48.273	0	8.9861	7.68105	2	0.5723	0.264223	-0.131752	-0.145998	PF3D7_0215600.1-p1	PF3D7_0215600.1-p1
0.0117989	0.0314846	0.0649853	-0.0287914	-0.052496	-0.0117989	putative	DNA-directed RNA polymerase II subunit RPB2	A										25	25	25	20.2	20.2	20.2	151.72	0	111.99	9.1246	41	1.58083	0.584736	-0.0671183	-0.0819014	PF3D7_0215700.1-p1	PF3D7_0215700.1-p1
-0.0192995	-0.00828266	-0.0376463	0.193961	0.00828266	0.182796	putative	vacuolar protein sorting-associated protein 45	E										9	9	9	11.1	11.1	11.1	86.255	0	18.598	8.56036	9	1.16224	0.190022	0.150089	0.174375	PF3D7_0216400.1-p1	PF3D7_0216400.1-p1
0.0484781	0.0266218	0.0126314	-0.0126314	-0.0621614	-0.0913839		MtN3-like protein	G										7	7	7	11.7	11.7	11.7	77.593	0	91.034	8.76132	13	1.54539	0.457916	-0.0846361	-0.102559	PF3D7_0216600.1-p1	PF3D7_0216600.1-p1
-0.0240183	-0.0563612	-0.00279331	0.0304365	0.00279331	0.0292673	alpha subunit	ATP synthase F1	K										18	18	17	36.7	36.7	35.4	61.77	0	99.215	9.157	37	1.26572	0.70137	0.0485566	0.0593602	PF3D7_0217100.1-p1	PF3D7_0217100.1-p1
-0.168268	0.147615	-0.293547	0.0177727	-0.0177727	0.21129	unknown function	conserved Plasmodium protein	K										2	2	2	1.2	1.2	1.2	203.91	0	4.4517	6.46718	2	0.514525	0.172862	0.175163	0.184516	PF3D7_0217600.1-p1	PF3D7_0217600.1-p1
-0.0456629	0.0131998	0.0753565	-0.0381556	-0.0131998	0.0506296		40S ribosomal protein S26	P										4	4	4	32.7	32.7	32.7	12.508	0	32.264	9.64625	21	0.121099	0.920164	-0.0145397	-0.017231	PF3D7_0217800.1-p1	PF3D7_0217800.1-p1
-0.0335703	-0.147962	-0.148671	0.097703	0.0897799	0.0335703	unknown function	conserved Plasmodium protein	L										7	7	7	12.1	12.1	12.1	60.597	0	63.451	8.96361	16	1.88034	0.123182	0.183752	0.217909	PF3D7_0217900.1-p1	PF3D7_0217900.1-p1
-0.0460024	-0.05301	-0.094243	0.156749	0.0460024	0.0717573	putative	replication factor C subunit 2	E										9	9	9	35.5	35.5	35.5	37.922	0	45.685	8.63449	14	1.88079	0.17085	0.155921	0.186355	PF3D7_0218000.1-p1	PF3D7_0218000.1-p1
-0.00259304	0.0435171	0.0159159	-0.0285902	-0.020442	0.00259304	unknown function	conserved Plasmodium protein	A										4	4	4	8.2	8.2	8.2	94.69	0	17.967	7.63822	5	0.988428	0.798584	-0.0344264	-0.0421721	PF3D7_0218200.1-p1	PF3D7_0218200.1-p1
0.0385237	-0.140061	0.0571661	0.0271311	-0.216004	-0.0271311	putative	ATP-dependent RNA helicase DDX47	K										2	2	2	3.6	3.6	3.6	65.191	0.0011152	2.6459	7.30937	3	0.231727	0.678203	-0.0572109	-0.0637903	PF3D7_0218400.1-p1	PF3D7_0218400.1-p1
-0.0955868	-0.0503292	0.0570183	0.0887718	-0.0612316	0.0503292	putative	small nuclear ribonucleoprotein Sm D2	K										4	4	4	52.5	52.5	52.5	11.714	0	31.942	8.48057	8	0.363702	0.676693	0.055589	0.0643535	PF3D7_0218500.1-p1	PF3D7_0218500.1-p1
0.0442877	-0.0897131	0.0151777	0.00263691	-0.00263691	-0.0324163	putative	patatin-like phospholipase	G										1	1	1	0.5	0.5	0.5	283.62	0.00076075	2.8814	7.04175	2	0.00562477	0.995614	-0.000722885	-0.000858401	PF3D7_0218600.1-p1	PF3D7_0218600.1-p1
0.0453005	0.172393	0.165931	-0.0453005	-0.135182	-0.0615778	putative	pre-mRNA-processing protein 45	T										3	3	3	4.8	4.8	4.8	57.525	0	4.3227	7.56889	3	1.86141	0.101242	-0.208562	-0.245446	PF3D7_0218700.1-p1	PF3D7_0218700.1-p1
0.189103	0.0179605	0.012002	-0.105779	-0.012002	-0.209298	putative	ribosome associated membrane protein RAMP4	D;P										6	6	6	33.7	33.7	33.7	11.576	0	57.239	9.66476	50	1.05139	0.137724	-0.182048	-0.206556	PF3D7_0219400.1-p1;PF3D7_0219400.2-p1	PF3D7_0219400.1-p1;PF3D7_0219400.2-p1
-0.0345793	-0.0721064	-0.0893164	0.0345793	0.129518	0.0881624	putative	replication factor C subunit 1	S										22	22	22	25	25	25	104.18	0	102.39	9.34741	40	2.02687	0.178958	0.14942	0.179618	PF3D7_0219600.1-p1	PF3D7_0219600.1-p1
-0.103589	-0.149436	-0.175912	0.103589	0.150634	0.106668		liver stage antigen 3	T										33	33	33	23.8	23.8	23.8	175.66	0	258.7	9.5892	63	3.26985	0.0592853	0.263276	0.318727	PF3D7_0220000.1-p1	PF3D7_0220000.1-p1
-0.00666237	0.121088	-0.076416	-0.0360565	0.00666237	0.0322304	putative	DnaJ protein	K										2	2	2	2.6	2.6	2.6	117.29	0	7.9677	7.01343	2	0.0668572	0.936958	-0.0117245	-0.0136147	PF3D7_0220100.1-p1	PF3D7_0220100.1-p1
-0.0155954	0.426301	0.0172739	-0.200566	-0.123878	0.0155954	unknown function	Plasmodium exported protein	F										1	1	1	11.7	11.7	11.7	21.453	0	24.193	7.30775	2	0.722243	0.0934137	-0.245609	-0.257025	PF3D7_0220200.1-p1	PF3D7_0220200.1-p1
-0.0236807	0.0276213	-0.00851345	0.129395	-0.0186262	0.00851345	unknown function	Plasmodium exported protein (hyp9)	G										5	5	5	26.2	26.2	26.2	25.881	0	14.969	8.02329	9	0.358528	0.756415	0.0412852	0.0486869	PF3D7_0220600.1-p1	PF3D7_0220600.1-p1
0.314213	0.218777	0.194855	-0.244686	-0.194855	-0.206711		cytoadherence linked asexual protein 2	V										28	19	19	18.7	14.2	14.2	171.16	0	134.54	8.95368	35	3.50306	0.0233684	-0.458032	-0.545643	PF3D7_0220800.1-p1	PF3D7_0220800.1-p1
-0.0970383	0.0944023	0.164185	0.082016	-0.0926666	-0.082016	unknown function	Plasmodium exported protein (hyp15)	K										3	3	3	14.6	14.6	14.6	24.621	0	7.2799	7.63078	3	0.367499	0.509901	-0.0847384	-0.0945314	PF3D7_0221200.1-p1	PF3D7_0221200.1-p1
-0.0346413	0.00139236	0.027483	0.0945072	-0.00139236	-0.00315475	unknown function	Plasmodium exported protein	A										2	2	2	6.6	6.6	6.6	37.389	0.0050251	2.1768	8.55509	4	0.359975	0.818018	0.0319087	0.0381249	PF3D7_0301700.1-p1	PF3D7_0301700.1-p1
-0.0232754	-0.0460453	0.0176373	0.0495834	-0.0176373	0.130486	putative	pre-mRNA-splicing factor PRP46	K										5	5	5	11.7	11.7	11.7	69.572	0	13.708	7.82432	5	0.696496	0.567697	0.0713717	0.0842942	PF3D7_0302000.1-p1	PF3D7_0302000.1-p1
-0.0741282	0.0154734	-0.0154734	0.0472937	-0.0262842	0.0653963		serine/threonine protein kinase	S										4	4	4	3.4	3.4	3.4	157.37	0	23.034	7.82447	5	0.626853	0.678002	0.0535113	0.0638238	PF3D7_0302100.1-p1	PF3D7_0302100.1-p1
0.218626	0.0947475	0.0888786	-0.317312	-0.283533	-0.0888786		cytoadherence linked asexual protein 3.2	V										55	1	1	33.4	0.8	0.8	167.49	0	17.204	7.93536	2	1.93066	0.0392457	-0.363992	-0.412312	PF3D7_0302200.1-p1	PF3D7_0302200.1-p1
0.26224	0.14557	0.167609	-0.161004	-0.175624	-0.14557		cytoadherence linked asexual protein 3.1	V										61	61	7	39	39	7	167.24	0	323.31	10.5402	266	3.1771	0.0384578	-0.352539	-0.421282	PF3D7_0302500.1-p1	PF3D7_0302500.1-p1
-0.0376282	-0.0326138	0.0557957	0.0322361	-0.0322361	0.0915909	unknown function	conserved Plasmodium protein	S										4	4	4	7.6	7.6	7.6	48.08	0	37.157	8.03767	6	0.307204	0.79961	0.0353457	0.0417357	PF3D7_0302800.1-p1	PF3D7_0302800.1-p1
-0.134885	-0.126388	-0.144736	0.140725	0.132262	0.126388	putative	exportin-1	E										26	26	26	21.9	21.9	21.9	147.94	0	262.05	9.27912	58	5.62463	0.0557341	0.268461	0.332773	PF3D7_0302900.1-p1	PF3D7_0302900.1-p1
0.0291033	-0.00802517	0.0219049	-0.0289469	0.00360012	-0.00360012		N-ethylmaleimide-sensitive fusion protein	R										28	28	28	46.6	46.6	46.6	89.133	0	214.46	9.3126	55	0.729398	0.859002	-0.0239766	-0.0294172	PF3D7_0303000.1-p1	PF3D7_0303000.1-p1
-0.0281706	-0.0276041	-0.0485697	0.0441389	0.0592451	0.0276041	unknown function	conserved Plasmodium protein	Y										7	7	7	6.2	6.2	6.2	170.17	0	23.736	8.19816	8	2.62454	0.492874	0.0784442	0.0966719	PF3D7_0303100.1-p1	PF3D7_0303100.1-p1
0.0520239	0.0245085	0.0226088	-0.0226088	-0.0628119	-0.0411062	putative	HAD superfamily protein	W										21	21	21	23.3	23.3	23.3	134.74	0	142.24	8.94998	36	2.129	0.52237	-0.0752227	-0.0922966	PF3D7_0303200.1-p1	PF3D7_0303200.1-p1
-0.000409126	0.0109911	0.0958166	0.000409126	-0.0588827	-0.084918		palmitoyltransferase DHHC1	N										4	4	4	6.7	6.7	6.7	73.862	0	22.026	7.96587	5	0.988777	0.477357	-0.0832634	-0.0991843	PF3D7_0303400.1-p1	PF3D7_0303400.1-p1
0.00650501	0.335124	0.224114	-0.0493498	-0.0961809	-0.00650501	putative	spindle pole body protein	M										2	2	2	0.6	0.6	0.6	267.97	0.0094142	1.8948	6.86969	2	1.12602	0.0854692	-0.23926	-0.265866	PF3D7_0303500.1-p1	PF3D7_0303500.1-p1
-0.0203285	0.0203285	-0.0292702	0.285889	-0.0554085	0.152225		plasmoredoxin	A										3	3	3	12.8	12.8	12.8	21.698	0	4.6302	8.3766	3	0.61365	0.242596	0.137325	0.152506	PF3D7_0303600.1-p1	PF3D7_0303600.1-p1
0.0118179	-0.010313	0.010313	-0.0711651	0.0368099	-0.0469189		lipoamide acyltransferase component of branched-chain alpha-keto acid dehydrogenase complex	F										9	9	9	23.2	23.2	23.2	50.99	0	71.276	8.88588	24	0.390994	0.821289	-0.0310307	-0.0372303	PF3D7_0303700.1-p1	PF3D7_0303700.1-p1
0.00234795	0.0290565	-0.00234795	-0.0407066	0.0309315	-0.0492001		EH domain-containing protein	R										16	16	16	31.4	31.4	31.4	61.292	0	84.136	8.99218	24	0.466156	0.828388	-0.0293439	-0.0354725	PF3D7_0304200.1-p1	PF3D7_0304200.1-p1
0.122893	-0.0122671	0.0122671	0.212111	-0.127648	-0.0594072		60S ribosomal protein L44	V										4	4	4	21.2	21.2	21.2	12.157	0	10.564	9.34965	10	0.105137	0.827097	-0.0326125	-0.0357677	PF3D7_0304400.1-p1	PF3D7_0304400.1-p1
-0.129219	0.00247955	0.0500393	-0.00247955	-0.24192	0.0837021		1-cys-glutaredoxin-like protein-1	I										2	2	2	10.5	10.5	10.5	19.92	0	5.4985	7.32944	3	0.0895945	0.853508	-0.0279992	-0.0307283	PF3D7_0304500.1-p1	PF3D7_0304500.1-p1
0.144441	0.006917	-0.006917	-0.0866461	0.0956907	-0.141402		elongation factor Ts	K										3	3	3	7.7	7.7	7.7	44.897	0	17.698	7.76514	6	0.461056	0.451078	-0.0922661	-0.104087	PF3D7_0305000.1-p1	PF3D7_0305000.1-p1
0.094635	-0.0194912	-0.0253277	0.0194912	0.485476	-0.139669	unknown function	conserved Plasmodium protein	N										2	2	2	0.5	0.5	0.5	475.13	0	3.4209	7.46421	2	0.213045	0.437997	0.10516	0.106052	PF3D7_0305100.1-p1	PF3D7_0305100.1-p1
-0.0897446	-0.0247574	-0.131111	0.0247574	0.0739708	0.0603828	unknown function	conserved Plasmodium protein	N										19	19	19	27.2	27.2	27.2	135.79	0	98.406	8.85333	29	1.76997	0.218938	0.134908	0.161711	PF3D7_0305200.1-p1	PF3D7_0305200.1-p1
0.00350761	0.0133801	-0.0268669	-0.00350761	0.0768108	-0.0312252	unknown function	conserved Plasmodium membrane protein	M										6	6	6	10.3	10.3	10.3	114.5	0	30.838	8.43739	10	0.192316	0.900186	0.0173524	0.0207917	PF3D7_0305300.1-p1	PF3D7_0305300.1-p1
0.0319195	0.0281715	0.0210876	-0.0371399	-0.0210876	-0.0413609	unknown function	conserved Plasmodium protein	I										43	43	43	11.1	11.1	11.1	467.88	0	243.41	9.28174	75	3.01281	0.626147	-0.0602557	-0.0746714	PF3D7_0305500.1-p1	PF3D7_0305500.1-p1
-0.0436678	-0.00387669	0.0271521	0.0761366	-0.0267954	0.00387669	putative	AP endonuclease (DNA-[apurinic or apyrimidinic site] lyase)	K										19	19	19	35.3	35.3	35.3	72.442	0	133.16	9.2412	29	0.266833	0.859274	0.0245368	0.0293237	PF3D7_0305600.1-p1	PF3D7_0305600.1-p1
-0.239404	-0.205619	-0.170939	0.196174	0.188352	0.170939	putative	ubiquitin-conjugating enzyme E2	S										6	6	6	42.3	42.3	42.3	16.14	0	36.612	9.11035	16	4.29749	0.0268615	0.390476	0.475537	PF3D7_0305700.1-p1	PF3D7_0305700.1-p1
0.0195293	0.0497017	0.123587	-0.0482273	-0.0195293	-0.142815	unknown function	conserved Plasmodium protein	N										5	5	5	9.9	9.9	9.9	74.327	0	18.02	7.76989	7	1.30178	0.225063	-0.134463	-0.15849	PF3D7_0306100.1-p1	PF3D7_0306100.1-p1
-0.119339	-0.148113	-0.121952	0.168608	0.119339	0.128094		activator of Hsp90 ATPase	S										8	8	8	23.8	23.8	23.8	41.59	0	22.852	8.4231	12	3.95424	0.0569275	0.268482	0.328322	PF3D7_0306200.1-p1	PF3D7_0306200.1-p1
-0.235197	-0.0769119	-0.181093	0.359051	0.0769119	0.120396		glutaredoxin 1	A										7	7	7	54.1	54.1	54.1	12.418	0	61.743	9.22554	22	1.61377	0.0444	0.349854	0.389053	PF3D7_0306300.1-p1	PF3D7_0306300.1-p1
0.0233679	-0.0150518	0.00542927	-0.00542927	0.0108938	-0.0412416	putative	FAD-dependent glycerol-3-phosphate dehydrogenase	I										25	25	25	38.4	38.4	38.4	74.688	0	204.27	9.44568	52	0.362982	0.901544	-0.0165075	-0.0201561	PF3D7_0306400.1-p1	PF3D7_0306400.1-p1
-0.0069046	0.0286865	-0.0627785	-0.105648	0.0069046	0.013834	unknown function	conserved Plasmodium protein	R										4	4	4	13.4	13.4	13.4	36.391	0	16.017	8.10449	8	0.112956	0.920166	-0.0146376	-0.0172819	PF3D7_0306500.1-p1	PF3D7_0306500.1-p1
-0.0794458	-0.0124769	0.00887203	0.0153723	0.176929	-0.00887203	putative	membrane magnesium transporter	I										3	3	3	31	31	31	13.267	0	8.4091	8.45835	4	0.623319	0.455768	0.0888265	0.102797	PF3D7_0306700.1-p1	PF3D7_0306700.1-p1
-0.113081	-0.153877	-0.148708	0.158739	0.154795	0.113081		T-complex protein 1 subunit beta	M										34	34	34	65.3	65.3	65.3	59.198	0	245.67	9.83938	86	3.87439	0.0543593	0.28076	0.342626	PF3D7_0306800.1-p1	PF3D7_0306800.1-p1
-0.0601101	-0.0958881	0.00831223	-0.00769424	0.016737	0.00769424	putative	40S ribosomal protein S23	G										3	3	3	33.1	33.1	33.1	16.13	0	13.047	8.32471	6	0.807633	0.667019	0.0548077	0.065923	PF3D7_0306900.1-p1	PF3D7_0306900.1-p1
-0.0969667	-0.00398159	0.00398159	0.106265	-0.00745487	0.00499821	putative	40S ribosomal protein S12	S										10	10	10	75.2	75.2	75.2	15.396	0	76.407	10.3076	77	0.621099	0.600601	0.066925	0.0788798	PF3D7_0307100.1-p1	PF3D7_0307100.1-p1
-0.0035429	0.0777464	0.0436621	0.0035429	-0.0734358	-0.0569277	putative	60S ribosomal protein L7	A										15	15	15	45.9	45.9	45.9	30.523	0	164.26	10.1573	59	1.15491	0.486155	-0.081562	-0.0978889	PF3D7_0307200.1-p1	PF3D7_0307200.1-p1
0.183415	0.136338	0.0158377	-0.350028	-0.297774	-0.0158377		ATP-dependent Clp protease proteolytic subunit	I										1	1	1	3.2	3.2	3.2	43.32	0.00038565	3.0895	7.29835	1	1.35201	0.0472	-0.333077	-0.363954	PF3D7_0307400.1-p1	PF3D7_0307400.1-p1
-0.11127	-0.0707273	-0.0211267	0.0211267	0.0353556	0.159991	unknown function	conserved protein	E										7	7	7	19.3	19.3	19.3	46.329	0	24.66	8.46277	10	1.28027	0.21375	0.139866	0.164309	PF3D7_0307500.1-p1	PF3D7_0307500.1-p1
0.261844	0.200879	0.282371	-0.200879	-0.32425	-0.245242	unknown function	conserved Plasmodium protein	N										14	14	14	8.4	8.4	8.4	216.26	0	87.782	8.30741	17	3.49906	0.0219	-0.505155	-0.598812	PF3D7_0307700.1-p1	PF3D7_0307700.1-p1
-0.129843	-0.120083	-0.1509	0.139851	0.194366	0.120083	putative	DNA polymerase delta small subunit	D										5	5	5	10.6	10.6	10.6	57.721	0	15.924	8.15854	9	3.5408	0.0530909	0.285042	0.345924	PF3D7_0308000.1-p1	PF3D7_0308000.1-p1
-0.103354	-0.153812	-0.192793	0.18749	0.11842	0.103354		T-complex protein 1 subunit eta	S										23	23	23	45.8	45.8	45.8	59.577	0	124.57	9.56665	43	2.84071	0.0540067	0.286407	0.342338	PF3D7_0308200.1-p1	PF3D7_0308200.1-p1
0.10362	0.0652361	0.041049	-0.243897	-0.041049	-0.209632	unknown function	conserved Plasmodium protein	K										11	11	11	34.7	34.7	34.7	38.943	0	98.973	9.22181	34	1.64172	0.0811062	-0.234828	-0.271388	PF3D7_0308300.1-p1	PF3D7_0308300.1-p1
-0.0832233	-0.09622	-0.0861664	0.0832233	0.199814	0.0890503	putative	activator of Hsp90 ATPase	S										3	3	3	20.7	20.7	20.7	16.156	0	6.4677	8.50512	5	2.29448	0.0957407	0.212566	0.253618	PF3D7_0308500.1-p1	PF3D7_0308500.1-p1
-0.0225191	0.00652409	-0.00160694	0.00150585	0.0375834	-0.00150585	putative	pre-mRNA-processing factor 19	S										9	9	9	21.6	21.6	21.6	60.753	0	33.696	8.49987	17	0.531413	0.89086	0.0183951	0.0225638	PF3D7_0308600.1-p1	PF3D7_0308600.1-p1
0.148829	0.101328	0.0721474	-0.136898	-0.196533	-0.0721474	unknown function	conserved Plasmodium protein	K										4	4	4	8.1	8.1	8.1	57.958	0	9.5285	7.85843	7	2.33946	0.0687984	-0.242627	-0.288053	PF3D7_0308700.1-p1	PF3D7_0308700.1-p1
0.0155287	-0.00982761	-0.0407877	0.00982761	-0.030015	0.0634508	putative	splicing factor 3B subunit 1	V										6	6	6	5.4	5.4	5.4	160.04	0	29.138	8.25135	9	0.342032	0.850119	0.0261167	0.0314054	PF3D7_0308900.1-p1;Q7Z497;O75533	PF3D7_0308900.1-p1
0.101969	0.0448532	0.0897675	-0.0825291	-0.0606747	-0.0448532	putative	N2227-like protein	V										7	7	7	7.1	7.1	7.1	112.25	0	53.472	8.04548	10	2.63566	0.1947	-0.141549	-0.172512	PF3D7_0309300.1-p1	PF3D7_0309300.1-p1
-0.0969076	-0.131253	-0.131541	0.0969076	0.205173	0.153358	putative	asparagine synthetase [glutamine-hydrolyzing]	C										21	21	21	33.3	33.3	33.3	69.863	0	102.3	9.39999	45	2.91031	0.0567778	0.271713	0.326065	PF3D7_0309500.1-p1	PF3D7_0309500.1-p1
-0.0790768	0.142393	-0.000225067	0.139481	-0.192192	0.000225067		60S acidic ribosomal protein P2	A										7	7	7	65.2	65.2	65.2	11.948	0	163.41	9.62254	39	0.121256	0.798155	-0.0385259	-0.0420608	PF3D7_0309600.1-p1	PF3D7_0309600.1-p1
-0.172803	0.0687094	0.027442	0.228265	-0.0552187	-0.027442	putative	YTH domain-containing protein	N										2	2	2	8.2	8.2	8.2	33.089	0	3.1772	7.59075	4	0.250896	0.588921	0.0740852	0.0807857	PF3D7_0309800.1-p1	PF3D7_0309800.1-p1
-0.015089	-0.0611782	-0.00345802	0.00345802	0.0434837	0.0365753	putative	phosphoglycerate mutase	Q										12	12	12	11.2	11.2	11.2	138.31	0	46.169	8.40495	13	1.18854	0.666148	0.0544141	0.0662357	PF3D7_0310300.1-p1	PF3D7_0310300.1-p1
-0.228738	-0.177947	-0.178308	0.252635	0.266107	0.177947		parasite-infected erythrocyte surface protein	K										39	39	39	30.9	30.9	30.9	154.09	0	298.49	9.88712	112	3.7297	0.0263551	0.427227	0.513375	PF3D7_0310400.1-p1	PF3D7_0310400.1-p1
-0.0268202	-0.0206423	-0.0547724	0.0206423	0.0742655	0.0258932	putative	ATP-dependent RNA helicase DHX57	N										11	11	11	6.1	6.1	6.1	267.23	0	111.23	8.45492	13	1.68509	0.533068	0.0743453	0.0906608	PF3D7_0310500.1-p1	PF3D7_0310500.1-p1
-0.144122	-0.0702848	-0.000922203	0.114242	0.04284	0.000922203	putative	eukaryotic translation initiation factor 3 subunit K	D										8	8	8	34.6	34.6	34.6	27.921	0	38.722	8.67796	16	1.10516	0.264086	0.124444	0.145899	PF3D7_0310600.2-p1;PF3D7_0310600.1-p1	PF3D7_0310600.2-p1;PF3D7_0310600.1-p1
0.135357	-0.00523186	-0.117065	0.00523186	0.102386	-0.146849	putative	trafficking protein particle complex subunit 4	Y										3	3	3	22.1	22.1	22.1	17.018	0	8.6258	7.87468	4	0.0586177	0.905037	-0.01743	-0.019304	PF3D7_0310700.1-p1	PF3D7_0310700.1-p1
0.00308228	-0.00308228	-0.0347557	0.0602741	-0.0397434	0.124931	unknown function	conserved Plasmodium protein	S										1	1	1	7.3	7.3	7.3	12.738	0.0073996	2.0284	7.13062	1	0.537447	0.643512	0.0600726	0.0707307	PF3D7_0310800.1-p1	PF3D7_0310800.1-p1
-0.24687	0.0581532	-0.0746326	0.190441	-0.0581532	0.332016	unknown function	conserved Plasmodium protein	K										2	2	2	4.3	4.3	4.3	92.847	0	6.9961	7.66955	2	0.774931	0.0932554	0.242551	0.256879	PF3D7_0310900.1-p1	PF3D7_0310900.1-p1
-0.031764	-0.0796022	-0.0880671	0.0887232	0.161912	0.031764	putative	phosphatidylinositol 3- and 4-kinase	G										21	21	21	25.5	25.5	25.5	110.56	0	135.2	8.80156	34	1.74335	0.163236	0.160611	0.190852	PF3D7_0311300.1-p1	PF3D7_0311300.1-p1
0.040143	0.0136709	0.0402956	-0.0136709	-0.128572	-0.0645552	putative	dolichyl-diphosphooligosaccharide--protein glycosyltransferase subunit 1	K										5	5	5	6.6	6.6	6.6	84.019	0	9.9378	7.85183	7	1.36228	0.36172	-0.100302	-0.120209	PF3D7_0311600.1-p1	PF3D7_0311600.1-p1
-0.133234	-0.0103626	0.0286636	0.0299168	-0.0641289	0.0103626	unknown function	conserved protein	K										13	13	13	21.3	21.3	21.3	73.523	0	35.929	8.8093	18	0.207646	0.828293	0.0303612	0.035445	PF3D7_0311800.1-p1	PF3D7_0311800.1-p1
-0.159678	-0.0602741	-0.0901146	0.0934944	0.1682	0.0602741	putative	26S proteasome regulatory subunit RPN12	S										3	3	3	14.8	14.8	14.8	35.103	0	72.002	8.35841	8	2.07936	0.0978558	0.210678	0.249789	PF3D7_0312300.1-p1	PF3D7_0312300.1-p1
-0.0774441	-0.10976	-0.136713	0.104908	0.0827389	0.0774441		glycogen synthase kinase 3	K										12	12	12	31.8	31.8	31.8	51.615	0	44.728	9.0463	24	3.29781	0.10627	0.196336	0.239701	PF3D7_0312400.1-p1;Q68D16;A8MT37;Q6FI27;A0A024R0L5;P49841;P49840	PF3D7_0312400.1-p1
-0.120644	-0.0448151	0.0163136	0.00205421	-0.00205421	0.076313	putative	major facilitator superfamily-related transporter	K										7	7	7	11.4	11.4	11.4	67.768	0	49.26	8.39048	12	0.731082	0.544231	0.0751527	0.0887186	PF3D7_0312500.1-p1	PF3D7_0312500.1-p1
-0.023221	0.0344934	0.023221	-0.0701323	-0.0326605	0.0249929	putative	60S ribosomal protein L26	K										2	2	2	7.1	7.1	7.1	14.812	0	4.8419	9.21264	3	0.497897	0.780739	-0.0374311	-0.0449448	PF3D7_0312800.1-p1	PF3D7_0312800.1-p1
-0.0407877	-0.0648661	-0.137198	0.0951586	0.0407877	0.0811625	unknown function	conserved Plasmodium protein	D										7	7	7	30.3	30.3	30.3	40.583	0	32.259	7.96982	10	2.00272	0.17359	0.15332	0.184005	PF3D7_0313000.1-p1	PF3D7_0313000.1-p1
-0.275008	-0.0841608	-0.078969	0.507834	0.078969	0.506749	putative	ubiquitin-protein ligase	K										2	2	2	2.7	2.7	2.7	96.885	0	5.9373	7.64129	2	1.50706	0.0233267	0.510564	0.53369	PF3D7_0313100.1-p1	PF3D7_0313100.1-p1
0.0542746	0.00418377	-0.0691042	-0.00498676	-0.00418377	0.141442	unknown function	conserved Plasmodium protein	Y										4	4	4	7.4	7.4	7.4	79.921	0	23.605	7.77227	4	0.323623	0.720467	0.0476392	0.0553662	PF3D7_0313800.1-p1	PF3D7_0313800.1-p1
0.0213556	-0.00176716	-0.0189981	0.0451097	-0.0203371	0.00176716	putative	HSP20-like chaperone	F										10	10	10	30.2	30.2	30.2	32.61	0	36.859	8.52564	16	0.142553	0.952212	0.00864983	0.0105165	PF3D7_0314000.1-p1	PF3D7_0314000.1-p1
-0.148148	-0.00084877	0.0258217	0.0778828	0.00084877	-0.0391045	putative	vesicle transport v-SNARE protein	I										1	1	1	6.6	6.6	6.6	23.774	0	3.3714	7.27117	2	0.351933	0.685058	0.0542672	0.0628042	PF3D7_0314100.1-p1	PF3D7_0314100.1-p1
-0.277203	-0.0593491	0.0301838	-0.0301838	0.106747	0.139744		DER1-like protein	L										1	1	1	1.8	1.8	1.8	55.218	0.0022116	2.5641	7.61296	1	0.762987	0.160496	0.174225	0.192501	PF3D7_0314300.1-p1	PF3D7_0314300.1-p1
-0.0225725	-0.0239935	-0.117862	0.0225725	0.194629	0.142753		eukaryotic translation initiation factor 4E	K										9	9	9	33.9	33.9	33.9	26.947	0	26.649	9.29754	30	1.36279	0.142464	0.174794	0.203267	PF3D7_0315100.1-p1	PF3D7_0315100.1-p1
0.0995684	0.215238	-0.0360117	-0.157613	-0.110301	0.0360117	unknown function	conserved Plasmodium protein	Y										1	1	1	4.7	4.7	4.7	30.521	0.0007619	2.8982	7.09534	3	0.849298	0.163291	-0.170232	-0.190608	PF3D7_0315400.1-p1	PF3D7_0315400.1-p1
0.0197468	-0.0637245	-0.322979	-0.0197468	0.263058	0.09939	putative	zinc finger protein	G										4	4	4	17.5	17.5	17.5	41.983	0	109.41	7.06408	5	0.832421	0.0955772	0.236553	0.253871	PF3D7_0315800.1-p1	PF3D7_0315800.1-p1
0.0091629	0.0365295	0.139986	-0.328604	-0.0091629	-0.116701		microneme associated antigen	H										1	1	1	2.9	2.9	2.9	37.128	0	3.5464	7.35211	1	0.98102	0.108081	-0.213382	-0.236579	PF3D7_0316000.1-p1	PF3D7_0316000.1-p1
-0.0598173	-0.133576	-0.120898	0.12946	0.190408	0.0598173	inorganic pyrophosp	inorganic pyrophosphatase	G;Y										12	12	12	36.6	36.6	36.6	45.231	0	74.14	9.06277	21	2.20076	0.0792282	0.231326	0.274062	PF3D7_0316300.1-p1;PF3D7_0316300.2-p1	PF3D7_0316300.1-p1;PF3D7_0316300.2-p1
0.146699	0.197471	0.178315	-0.167039	-0.149375	-0.146699	putative	kinetochore protein NUF2	N										18	18	18	40.8	40.8	40.8	54.677	0	153.11	9.00839	33	4.46568	0.0404372	-0.328533	-0.402554	PF3D7_0316500.1-p1	PF3D7_0316500.1-p1
0.00137138	0.032753	-0.00137138	-0.147467	0.0120773	-0.0441608		formate-nitrite transporter	P										5	5	5	13.3	13.3	13.3	34.458	0	41.903	9.53052	26	0.668999	0.573587	-0.0707677	-0.083454	PF3D7_0316600.1-p1	PF3D7_0316600.1-p1
-0.00112724	-0.0271816	0.0132103	0.00112724	0.137079	-0.0225887	putative	protein YOP1	K										9	9	9	27.1	27.1	27.1	26.04	0	34.514	9.40097	22	0.354458	0.742318	0.0435721	0.0511933	PF3D7_0316700.1-p1	PF3D7_0316700.1-p1
0.028862	-0.0676765	-0.0274544	-0.0734138	0.133289	0.0274544	putative	40S ribosomal protein S15A	V										10	10	10	66.2	66.2	66.2	14.873	0	41.536	9.69673	37	0.318134	0.701064	0.0511996	0.0591276	PF3D7_0316800.1-p1	PF3D7_0316800.1-p1
0.184272	0.124187	0.063611	-0.113225	-0.063611	-0.0930567	putative	E3 ubiquitin-protein ligase	S										2	2	2	2.7	2.7	2.7	71.008	0.0021922	2.4485	7.95325	3	2.32324	0.0942801	-0.213987	-0.255448	PF3D7_0316900.1-p1	PF3D7_0316900.1-p1
-0.100034	-0.110637	-0.129323	0.196158	0.126861	0.100034	putative	proteasome subunit alpha type-3	A										11	11	11	52.8	52.8	52.8	29.289	0	52.469	9.53251	35	2.98043	0.0633774	0.254349	0.306485	PF3D7_0317000.1-p1	PF3D7_0317000.1-p1
-0.0707474	-0.0105839	0.0105839	0.0234299	-0.0683174	0.0495453		cdc2-related protein kinase 4	N										6	6	6	4.2	4.2	4.2	182.22	0	19.813	8.21147	10	0.227439	0.857175	0.025135	0.0298073	PF3D7_0317200.1-p1	PF3D7_0317200.1-p1
0.161544	0.20473	0.278085	-0.185077	-0.330966	-0.161544	unknown function	conserved Plasmodium protein	N										27	27	27	8.9	8.9	8.9	402.95	0	129.63	8.90636	36	2.65867	0.0256364	-0.440648	-0.51062	PF3D7_0317300.1-p1	PF3D7_0317300.1-p1
-0.0151224	-0.00792027	0.00792027	0.0589418	-0.581241	0.154365	putative	DNA replication complex GINS protein	S										1	1	1	2.9	2.9	2.9	61.492	0	5.0839	6.88533	1	0.195491	0.391274	-0.117604	-0.114063	PF3D7_0317400.1-p1	PF3D7_0317400.1-p1
0.00635529	0.0564041	0.0204506	-0.102846	-0.209982	-0.00635529		kinesin-5	L										3	3	3	2.2	2.2	2.2	191.78	0	32.754	7.58663	3	1.03844	0.232188	-0.134131	-0.155846	PF3D7_0317500.1-p1	PF3D7_0317500.1-p1
-0.0280447	-0.00687122	0.0853682	-0.0193434	0.00687122	0.0393972	putative	40S ribosomal protein S11	A										10	10	10	52.2	52.2	52.2	18.76	0	64.737	9.8612	38	0.070859	0.956205	-0.00784238	-0.00935019	PF3D7_0317600.1-p1;M0QZC5;P62280	PF3D7_0317600.1-p1
-0.0828981	0.0339556	0.109899	-0.0339556	-0.146813	0.0870905	subunit A	CPSF (cleavage and polyadenylation specific factor)	S										6	6	6	5.5	5.5	5.5	338.53	0	18.288	8.14681	7	0.230174	0.70601	-0.0515448	-0.0580604	PF3D7_0317700.1-p1	PF3D7_0317700.1-p1
-0.043664	-0.0608873	-0.142135	0.043664	0.13528	0.151139	putative	26S proteasome non-ATPase regulatory subunit 9	N										8	8	8	39.1	39.1	39.1	26.466	0	111.16	8.66391	13	1.8817	0.113428	0.192256	0.227466	PF3D7_0317800.1-p1	PF3D7_0317800.1-p1
-0.0207176	-0.0692463	0.0325565	-0.0134983	0.0134983	0.0396805		stomatin-like protein	N										6	6	6	20.1	20.1	20.1	43.083	0	17.558	8.56374	9	0.415191	0.815821	0.0323626	0.038843	PF3D7_0318100.1-p1	PF3D7_0318100.1-p1
0.069459	0.0390024	0.063777	-0.045413	-0.0481272	-0.0390024		DNA-directed RNA polymerase II subunit RPB1	T										34	34	34	14.9	14.9	14.9	278.67	0	167.7	9.06941	52	3.32233	0.341306	-0.101594	-0.125466	PF3D7_0318200.1-p1	PF3D7_0318200.1-p1
0.00443268	-0.00335884	-0.0216675	-0.0329056	0.0146084	0.00335884	unknown function	conserved Plasmodium protein	N										10	10	10	13.3	13.3	13.3	132.98	0	36.166	8.5877	15	0.0393158	0.988812	0.0018851	0.00230935	PF3D7_0318300.1-p1	PF3D7_0318300.1-p1
-0.0113726	0.0601263	4.1008e-05	-4.1008e-05	-0.0295515	0.0791368	unknown function	conserved Plasmodium protein	R										5	5	5	1	1	1	593.25	0	23.471	7.77314	6	0.00207563	0.998845	0.000249863	0.000297702	PF3D7_0318500.1-p1	PF3D7_0318500.1-p1
-0.0243673	0.002244	-0.0432749	-0.00083065	0.00083065	0.0282373	unknown function	conserved protein	Q										7	7	7	15.7	15.7	15.7	53.115	0	18.326	8.71989	10	0.897321	0.818308	0.0312119	0.0382394	PF3D7_0318900.1-p1	PF3D7_0318900.1-p1
-0.0397091	-0.0264816	0.0264816	0.0361919	-0.0372715	0.0610676	putative	P-type ATPase	K										14	14	14	9.2	9.2	9.2	218.02	0	63.186	8.5532	21	0.391899	0.809779	0.0332324	0.039762	PF3D7_0319000.1-p1	PF3D7_0319000.1-p1
-0.0708084	0.00314331	-0.126156	-0.00314331	0.0156765	0.146032	putative	E3 ubiquitin-protein ligase RBX1	A										1	1	1	13.1	13.1	13.1	12.419	0.0067162	2.0501	7.19413	1	0.913703	0.294534	0.117462	0.13658	PF3D7_0319100.1-p1	PF3D7_0319100.1-p1
-0.190113	-0.107809	-0.227594	0.203756	0.149082	0.107809	putative	endonuclease/exonuclease/phosphatase family protein	K										2	2	2	2.6	2.6	2.6	108.31	0	3.2031	7.34477	2	2.72925	0.0441791	0.328721	0.389026	PF3D7_0319200.1-p1	PF3D7_0319200.1-p1
8.86917e-05	-0.0862856	-0.139148	0.0821905	-8.86917e-05	0.28947	putative	kinesin-8	Y										3	3	3	3.2	3.2	3.2	157.39	0	9.6806	7.19789	3	0.979263	0.118925	0.198972	0.222259	PF3D7_0319400.1-p1	PF3D7_0319400.1-p1
-0.000110626	0.000110626	-0.16877	0.154503	-0.186779	0.00967979	putative	RNA-binding protein	G										1	1	1	4.5	4.5	4.5	36.611	0	4.1867	7.18395	1	0.160823	0.733335	0.0487245	0.0533221	PF3D7_0319500.1-p1	PF3D7_0319500.1-p1
-0.189737	-0.205004	-0.20849	0.189737	0.349304	0.199118	putative	elongation factor 1-delta	A										2	2	2	20.5	20.5	20.5	17.706	0	43.221	8.74736	7	2.99723	0.0239612	0.44713	0.524791	PF3D7_0319600.1-p1	PF3D7_0319600.1-p1
-0.0852184	-0.0762348	0.0415974	0.0263958	-0.0263958	0.0273285	putative	ABC transporter I family member 1	K										4	4	4	1.4	1.4	1.4	375.8	0	10.101	7.79844	5	0.478111	0.706384	0.0490615	0.058092	PF3D7_0319700.1-p1	PF3D7_0319700.1-p1
-0.0634947	-0.0434999	-0.0396261	0.116416	0.0523977	0.0396261	unknown function	conserved Plasmodium protein	E										2	2	2	5.4	5.4	5.4	36.143	0	4.6625	8.09398	3	2.04937	0.27363	0.118354	0.14348	PF3D7_0319900.1-p1	PF3D7_0319900.1-p1
-0.0159807	-0.150968	-0.0909891	0.16562	0.172555	0.0159807		protein phosphatase inhibitor 2	K										3	3	3	21.5	21.5	21.5	16.701	0	6.6902	8.36286	3	1.47181	0.10871	0.204031	0.236067	PF3D7_0320000.1-p1	PF3D7_0320000.1-p1
-0.00664234	-0.0503569	-0.0699606	0.110568	0.00664234	0.0849943		protein transport protein SEC22	C										7	7	7	27.6	27.6	27.6	25.934	0	64.339	8.77791	12	1.40338	0.318062	0.109722	0.131177	PF3D7_0320100.1-p1	PF3D7_0320100.1-p1
-0.138744	-0.18763	-0.160332	0.156424	0.138744	0.139368		T-complex protein 1 subunit epsilon	N										26	26	26	57	57	57	59.175	0	160.94	9.66922	65	4.44105	0.0453395	0.307081	0.376655	PF3D7_0320300.1-p1;B4DZY9;Q96GI1;B4DE30;E7ENZ3;B4DYC8;B7ZAR1;B4DDU6;B4DZT5;B4DXI1;E9PCA1;B4DX08;Q9BU08;V9HW37;P48643	PF3D7_0320300.1-p1
-0.102662	-0.130177	-0.119828	0.163692	0.225402	0.102662	putative	nicotinamidase	K										11	11	11	29.4	29.4	29.4	50.151	0	60.859	9.12872	21	2.82533	0.0545283	0.281474	0.336559	PF3D7_0320500.1-p1	PF3D7_0320500.1-p1
0.0473413	-0.171557	0.0539103	-0.0458136	-0.201327	0.0458136	unknown function	conserved Plasmodium protein	N										1	1	1	9.8	9.8	9.8	16.143	0	3.1965	6.63776	1	0.158347	0.758036	-0.0436738	-0.0483438	PF3D7_0320600.1-p1	PF3D7_0320600.1-p1
0.0300245	0.00655079	-0.039588	0.0121508	-0.00655079	-0.0601225	putative	signal peptidase complex subunit SPC2	S										4	4	4	11.7	11.7	11.7	21.011	0	11.899	9.29237	12	0.225345	0.900346	-0.01717	-0.020692	PF3D7_0320700.1-p1	PF3D7_0320700.1-p1
-0.0317898	-0.0923004	-0.0640697	0.250984	0.0317898	0.0738735		ATP-dependent RNA helicase DDX6	S										15	15	15	35.8	35.8	35.8	49.413	0	74.071	9.04088	26	1.22921	0.135394	0.181602	0.208883	PF3D7_0320800.1-p1	PF3D7_0320800.1-p1
-0.0336723	0.00917435	-0.00917435	0.157877	-0.103991	0.0207996	unknown function	conserved Plasmodium protein	N										5	5	5	3.8	3.8	3.8	221.49	0	61.939	8.02313	7	0.179164	0.801694	0.0361195	0.0412024	PF3D7_0321100.1-p1	PF3D7_0321100.1-p1
-0.0168409	0.0168409	0.085206	-0.0750074	0.0376711	-0.0397577	putative	protein kinase	G										9	9	9	28.8	28.8	28.8	38.016	0	37.878	9.3137	19	0.531812	0.677377	-0.0541	-0.0640375	PF3D7_0321400.1-p1	PF3D7_0321400.1-p1
0.21819	0.194821	0.126113	-0.263728	-0.214902	-0.126113	putative	peptidase	V										3	3	3	3	3	3	125.89	0	7.683	8.0839	4	2.83756	0.0327671	-0.381289	-0.449184	PF3D7_0321500.1-p1	PF3D7_0321500.1-p1
-0.020299	-0.0695715	-0.161498	0.0675478	0.0454035	0.020299	putative	ATP-dependent RNA helicase DDX42	N										2	2	2	2.4	2.4	2.4	86.645	0.0063739	2.0644	7.48017	2	1.37387	0.243571	0.128206	0.151981	PF3D7_0321600.1-p1	PF3D7_0321600.1-p1
0.0403805	0.0932083	-0.146158	-0.0403805	-0.0573788	0.214546	putative	WD repeat-containing protein	D										3	3	3	1.2	1.2	1.2	322.24	0	6.1759	7.05846	3	0.13992	0.767491	0.0431188	0.0471737	PF3D7_0321800.1-p1	PF3D7_0321800.1-p1
-0.015048	0.0535822	0.036603	0.015048	-0.20334	-0.101808		cyclic amine resistance locus protein	N										2	2	2	1.9	1.9	1.9	153.4	0	17.392	7.45051	3	0.852073	0.283205	-0.121745	-0.140521	PF3D7_0321900.1-p1	PF3D7_0321900.1-p1
-0.167362	-0.166414	-0.19573	0.166414	0.294254	0.193033		peptidyl-prolyl cis-trans isomerase	S										8	8	8	53.8	53.8	53.8	18.952	0	162.19	10.5292	53	3.22185	0.0275821	0.394403	0.469464	PF3D7_0322000.1-p1	PF3D7_0322000.1-p1
-0.0202065	0.0468807	0.0202065	0.08601	-0.0892181	-0.127129		diacylglycerol O-acyltransferase	N										1	1	1	1.4	1.4	1.4	78.113	0.0050305	2.2012	7.42915	1	0.359514	0.655719	-0.0590725	-0.0680181	PF3D7_0322300.1-p1	PF3D7_0322300.1-p1
0.00267887	-0.00267887	0.0184584	0.0158796	-0.0480108	-0.0716085	putative	40S ribosomal protein S3A	A										29	29	29	68.7	68.7	68.7	30.047	0	232.26	10.3528	122	0.689459	0.752968	-0.0407327	-0.04926	PF3D7_0322900.1-p1	PF3D7_0322900.1-p1
-0.0446196	-0.12942	0.0148039	0.164134	-0.0148039	0.165627	putative	translation machinery-associated protein 7	P										2	2	2	27.8	27.8	27.8	6.0652	0	5.2951	8.16693	2	1.01532	0.177378	0.158065	0.181045	PF3D7_0323000.1-p1	PF3D7_0323000.1-p1
0.119036	0.0604839	0.08111	-0.110579	-0.0604839	-0.103109		Rh5 interacting protein	F										19	19	19	21.4	21.4	21.4	125.89	0	89.473	8.98436	40	2.81289	0.124111	-0.178267	-0.216558	PF3D7_0323400.1-p1	PF3D7_0323400.1-p1
0.121042	-0.107361	-0.111738	0.119759	0.0626431	-0.0626431	unknown function	conserved Plasmodium protein	E										2	2	2	3.9	3.9	3.9	80.693	0	5.4064	7.50178	2	0.316584	0.587227	0.0726051	0.0812258	PF3D7_0323600.1-p1	PF3D7_0323600.1-p1
-0.0117941	0.0357008	-0.0459261	-0.0645132	0.0343103	0.0117941	putative	U4/U6.U5 tri-snRNP-associated protein 1	D										5	5	5	9.7	9.7	9.7	82.899	0	31.783	8.26072	9	0.0104006	0.993439	0.00120354	0.00143597	PF3D7_0323700.1-p1	PF3D7_0323700.1-p1
-0.0419617	-0.203083	-0.411772	0.141916	0.051857	0.0419617	unknown function	conserved Plasmodium protein	E										1	1	1	1.1	1.1	1.1	114.84	0.00076864	2.9805	7.03423	1	1.2507	0.0565602	0.297517	0.326342	PF3D7_0323800.1-p1	PF3D7_0323800.1-p1
0.413026	0.219619	0.310679	-0.219619	-0.297149	-0.245772	unknown function	Plasmodium exported protein (PHISTb)	K										19	19	19	32.3	32.3	32.3	60.269	0	90.797	9.49947	41	3.15101	0.0107692	-0.568621	-0.660937	PF3D7_0401800.1-p1	PF3D7_0401800.1-p1
0.314054	0.220391	0.205541	-0.205541	-0.228274	-0.228301	unknown function	Plasmodium exported protein (PHISTa)	C										13	13	13	22.9	22.9	22.9	49.743	0	155.72	9.84551	61	3.74988	0.0246667	-0.467367	-0.559853	PF3D7_0402000.1-p1	PF3D7_0402000.1-p1
-0.118775	-0.144095	-0.213666	0.132821	0.180379	0.118775	unknown function	Plasmodium exported protein (PHISTb)	G										12	12	12	17.7	17.7	17.7	67.787	0	39.785	9.20134	26	3.05917	0.0475556	0.302837	0.363139	PF3D7_0402100.1-p1	PF3D7_0402100.1-p1
0.00319099	0.0371342	0.0824127	-0.00319099	-0.132362	-0.0742512		reticulocyte binding protein homologue 1	Q										43	43	43	15.1	15.1	15.1	357.66	0	221.76	9.30341	69	1.1887	0.31744	-0.110847	-0.131361	PF3D7_0402300.1-p1	PF3D7_0402300.1-p1
0.142358	0.00622463	-0.116635	-0.00622463	0.0586233	-0.118306	unknown function	Plasmodium exported protein	I										7	7	7	27.6	27.6	27.6	31.019	0	58.007	8.86326	12	0.132006	0.823858	-0.0326182	-0.0366121	PF3D7_0402400.1-p1	PF3D7_0402400.1-p1
0.014699	0.0203543	-0.014699	0.022481	-0.349511	-0.115659	putative	regulator of chromosome condensation	M										3	3	3	5.1	5.1	5.1	73.135	0	13.097	7.47414	3	0.638126	0.199322	-0.154348	-0.16978	PF3D7_0403100.1-p1	PF3D7_0403100.1-p1
0.068141	-0.0511999	-0.0104074	0.187169	0.0104074	-0.0223169	putative	pre-mRNA splicing factor	E										4	4	4	6.6	6.6	6.6	69.422	0	7.1416	8.20583	6	0.310721	0.677074	0.056242	0.0643582	PF3D7_0403200.1-p1	PF3D7_0403200.1-p1
-0.0178595	0.00767612	0.0506105	-0.09834	0.0200109	-0.00767612	putative	pre-mRNA-splicing factor CLF1	N										5	5	5	6.9	6.9	6.9	94.017	0	42.724	8.05767	7	0.441877	0.747699	-0.0421441	-0.0501152	PF3D7_0403700.1-p1	PF3D7_0403700.1-p1
-0.0764046	-0.0462494	-0.140417	0.0462494	0.108198	0.103149	unknown function	conserved Plasmodium protein	K										6	6	6	11.7	11.7	11.7	74.182	0	34.802	8.36816	10	2.1512	0.135909	0.173556	0.208067	PF3D7_0404300.1-p1	PF3D7_0404300.1-p1
-0.0091238	0.00631046	0.0158701	-0.00182438	0.00182438	-0.0111132		dipeptidyl aminopeptidase 3	I										24	24	24	28.8	28.8	28.8	110.48	0	157.02	9.47222	56	0.416341	0.954668	-0.00805664	-0.00996817	PF3D7_0404700.1-p1;REV__PF3D7_1018700.1-p1	PF3D7_0404700.1-p1
9.72748e-05	-9.72748e-05	-0.0461979	0.0478535	0.0704079	-0.0229092		6-cysteine protein	K										16	16	16	52.1	52.1	52.1	43.088	0	169.59	9.49714	56	0.667596	0.715745	0.0471834	0.0567072	PF3D7_0404900.1-p1	PF3D7_0404900.1-p1
0.0149927	-0.0149927	-0.0444632	0.0651636	-0.0266123	0.042428	putative	protein transport protein Sec24B	N										7	7	7	6.6	6.6	6.6	155.94	0	49.622	8.26328	14	0.572493	0.747007	0.0418142	0.0502274	PF3D7_0405100.1-p1	PF3D7_0405100.1-p1
0.061264	-0.0126247	-0.0935192	-0.00236511	0.00236511	0.137337		ag-1 blood stage membrane protein homologue	L										3	3	3	5.9	5.9	5.9	69.103	0	5.3272	7.45361	3	0.401967	0.645308	0.0607389	0.0703	PF3D7_0405200.1-p1	PF3D7_0405200.1-p1
0.0214996	-0.0211143	0.0511894	-0.00791168	-0.00120735	0.00120735	putative	pre-mRNA-processing-splicing factor 8	S										33	33	33	12.3	12.3	12.3	366.39	0	162.95	9.11919	42	0.396032	0.884063	-0.0198288	-0.0241473	PF3D7_0405400.1-p1;Q6P2Q9;I3L3Z8;B4DK16;I3L0J9;Q6JH02;Q6JH03	PF3D7_0405400.1-p1
0.00050354	-0.00050354	0.0232201	-0.0364265	0.161016	-0.0805149	unknown function	conserved Plasmodium membrane protein	S										5	5	5	19.7	19.7	19.7	37.813	0	26.275	8.76574	12	0.0313786	0.965211	0.00695165	0.00794779	PF3D7_0405600.1-p1	PF3D7_0405600.1-p1
0.139828	-0.0173645	0.149961	0.0173645	-0.18314	-0.0433846	unknown function	conserved Plasmodium protein	N										1	1	1	8.8	8.8	8.8	11.835	0	4.5552	8.16319	1	0.933944	0.176071	-0.160528	-0.182344	PF3D7_0405800.1-p1	PF3D7_0405800.1-p1
0.123889	0.148507	0.132308	-0.123889	-0.192315	-0.131974		apical sushi protein	K						+				26	26	26	42.5	42.5	42.5	85.46	0	251.11	9.27919	49	3.62624	0.0532962	-0.284294	-0.345535	PF3D7_0405900.1-p1	PF3D7_0405900.1-p1
-0.077322	-0.0622768	-0.0492249	0.0526028	0.0496807	0.0492249		V-type proton ATPase subunit B	S										25	25	25	61.9	61.9	61.9	55.788	0	232.88	9.74905	85	3.80353	0.283461	0.113444	0.140369	PF3D7_0406100.1-p1;Q71UA2;B4DWH7;C9JL73;P15313;C9JTN0;C9J5E3;C9JNS9;B4DQI9;B4DFM5;A0A140VK65;P21281	PF3D7_0406100.1-p1
0.228936	0.0855646	-0.0430231	0.0430231	-0.0535402	-0.0931292		sexual stage-specific protein precursor	N										4	4	4	17.2	17.2	17.2	16.626	0	20.606	9.12548	13	0.638507	0.281962	-0.125041	-0.140758	PF3D7_0406200.1-p1	PF3D7_0406200.1-p1
-0.159641	-0.095892	-0.303875	0.095892	0.10467	0.143112		cytosolic glyoxalase II	K										5	5	5	20.9	20.9	20.9	30.528	0	69.938	8.38741	11	2.05121	0.053491	0.301027	0.348732	PF3D7_0406400.1-p1	PF3D7_0406400.1-p1
-0.128545	-0.019763	-0.109282	0.019763	0.0296736	0.0561934	unknown function	conserved Plasmodium protein	N										7	7	7	9.7	9.7	9.7	102.29	0	18.103	7.89548	8	1.57863	0.266726	0.121073	0.144957	PF3D7_0406700.1-p1	PF3D7_0406700.1-p1
-0.00927067	0.0110292	0.00927067	0.113402	-0.028966	-0.00949001	putative	peptidyl-tRNA hydrolase 2	S										5	5	5	25.9	25.9	25.9	21.746	0	19.514	7.98953	7	0.179917	0.87828	0.0213057	0.0252128	PF3D7_0407200.1-p1	PF3D7_0407200.1-p1
0.0369225	-0.0656452	-0.00817108	-0.0539188	0.00817108	0.0179329	unknown function	conserved Plasmodium protein	K										1	1	1	0.6	0.6	0.6	197.41	0	3.8152	7.10054	2	0.0272681	0.981864	0.00302633	0.00361462	PF3D7_0407700.1-p1	PF3D7_0407700.1-p1
-0.085887	-0.0804358	-0.275952	0.0804358	0.118018	0.292235	putative	AAA family ATPase	M										2	2	2	3.1	3.1	3.1	77.81	0	5.6175	7.48151	3	1.56234	0.0538773	0.310988	0.348801	PF3D7_0407900.1-p1	PF3D7_0407900.1-p1
-0.0782928	-0.0680866	-0.19084	0.0782795	0.0680866	0.257219	unknown function	conserved Plasmodium protein	S										5	5	5	5.8	5.8	5.8	133.6	0	19.088	7.66479	5	1.55859	0.0717239	0.246935	0.282881	PF3D7_0408100.1-p1	PF3D7_0408100.1-p1
-0.00802898	0.0620279	0.00413799	0.0768843	-0.0432806	-0.00413799	putative	zinc finger Ran-binding domain-containing protein 2	D										3	3	3	29.4	29.4	29.4	42.214	0	5.4351	7.78129	3	0.0814402	0.94948	-0.00955709	-0.0113577	PF3D7_0408300.1-p1	PF3D7_0408300.1-p1
-0.0265598	-0.0261345	-0.014389	0.0576897	0.0765686	0.014389		flap endonuclease 1	G										14	14	14	17.1	17.1	17.1	76.68	0	39.868	8.83479	19	1.72575	0.549832	0.0719102	0.0878204	PF3D7_0408500.1-p1	PF3D7_0408500.1-p1
0.0235891	-0.00782108	0.103652	0.00759029	-0.192737	-0.00759029	putative	U4/U6 small nuclear ribonucleoprotein PRP31	A										3	3	3	4.9	4.9	4.9	61.474	0	5.7346	8.0092	4	0.649254	0.36556	-0.104052	-0.119265	PF3D7_0409100.1-p1	PF3D7_0409100.1-p1
-0.0202999	0.076313	0.121241	0.0202999	-0.433826	-0.158924		chaperone protein DnaJ	L										2	2	2	3	3	3	75.915	0	4.3431	7.36933	3	0.837094	0.0854982	-0.249901	-0.266276	PF3D7_0409400.1-p1	PF3D7_0409400.1-p1
0.0384922	0.0388641	0.125328	-0.0900364	-0.160538	-0.0384922	large subunit	replication protein A1	M										14	14	14	13.1	13.1	13.1	134.2	0	45.451	8.6535	27	1.63875	0.158566	-0.163917	-0.193831	PF3D7_0409600.1-p1	PF3D7_0409600.1-p1
-0.0466261	-0.0060854	-0.0943575	0.0060854	0.165053	0.139735	putative	zinc finger protein	S										5	5	5	8	8	8	68.532	0	8.3589	8.19676	6	1.28896	0.181318	0.152648	0.178426	PF3D7_0409800.1-p1	PF3D7_0409800.1-p1
0.0178242	0.0884342	0.273308	-0.0178242	-0.0896473	-0.243931		erythrocyte vesicle protein 1	Y										2	2	2	2.6	2.6	2.6	100.54	0	3.3353	7.33668	2	1.13175	0.082	-0.243656	-0.270354	PF3D7_0410000.1-p1	PF3D7_0410000.1-p1
-0.187151	-0.118818	-0.014061	0.286711	0.014061	0.262857	putative	exosome complex component RRP4	M										2	2	2	5.9	5.9	5.9	38.76	0	5.1779	7.59134	2	1.36669	0.0567119	0.294553	0.327039	PF3D7_0410400.1-p1	PF3D7_0410400.1-p1
-0.121846	-0.0324507	-0.101722	0.126472	0.0324507	0.0959463	unknown function	conserved Plasmodium protein	V										9	9	9	28.2	28.2	28.2	37.064	0	39.534	8.79281	13	1.93118	0.142457	0.170296	0.20304	PF3D7_0410600.1-p1	PF3D7_0410600.1-p1
0.0138769	0.0489111	0.0798788	-0.0138769	-0.160264	-0.0191851	unknown function	conserved Plasmodium protein	M										4	4	4	4.6	4.6	4.6	117.53	0	11.484	7.80477	4	1.01908	0.316756	-0.111998	-0.131516	PF3D7_0410900.1-p1	PF3D7_0410900.1-p1
-0.0258894	-0.0439329	0.214301	-0.0610056	0.0258894	0.144076	unknown function	conserved Plasmodium protein	M										1	1	1	9.8	9.8	9.8	23.965	0	14.735	7.12859	1	0.0393298	0.940307	-0.0118395	-0.0131219	PF3D7_0411100.1-p1	PF3D7_0411100.1-p1
-0.0407724	0.0158644	-0.044755	0.00272465	-0.00272465	0.104449		DNA polymerase alpha catalytic subunit A	S										8	8	8	5	5	5	225.4	0	20.417	8.18907	11	0.657241	0.651265	0.0580374	0.0690944	PF3D7_0411900.1-p1	PF3D7_0411900.1-p1
-0.0601339	-0.120225	-0.0119047	0.0119047	0.0935621	0.121448	putative	LITAF-like zinc finger protein	T										5	5	5	6.9	6.9	6.9	92.195	0	17.432	8.1949	8	1.43136	0.211356	0.139726	0.165276	PF3D7_0412000.1-p1	PF3D7_0412000.1-p1
0.039794	0.0404825	-0.149899	-0.0505781	0.18891	-0.039794	unknown function	conserved Plasmodium protein	K										2	2	2	8.1	8.1	8.1	39.101	0	7.3121	7.23759	2	0.216849	0.688149	0.0560538	0.0622436	PF3D7_0412200.1-p1	PF3D7_0412200.1-p1
0.155079	0.0164642	0.129889	-0.0402699	-0.0164642	-0.125885		phosphoglucomutase-2	Y										6	6	6	24.7	24.7	24.7	35.232	0	26.227	8.84029	13	1.39225	0.165761	-0.16135	-0.188924	PF3D7_0413500.1-p1	PF3D7_0413500.1-p1
-0.0702696	-0.1596	-0.122975	0.0731554	0.114629	0.0702696	putative	26S protease regulatory subunit 6B	E										23	23	23	58.4	58.4	58.4	44.666	0	238.94	9.67055	68	2.62964	0.101396	0.203633	0.245452	PF3D7_0413600.1-p1;A8K2M0;P43686	PF3D7_0413600.1-p1
-0.12451	-0.091547	-0.146896	0.177771	0.222448	0.091547	putative	lysine decarboxylase-like protein	E										8	8	8	26	26	26	39.02	0	96.507	8.84516	22	2.62188	0.0529231	0.284906	0.338511	PF3D7_0413700.1-p1	PF3D7_0413700.1-p1
0.00183964	0.00691128	-0.243211	-0.227092	0.0631456	-0.00183964	putative	50S ribosomal protein L10	F										1	1	1	3.2	3.2	3.2	33.137	0.0025445	2.3801	6.86383	2	0.0661539	0.880748	0.0228914	0.0248655	PF3D7_0413800.1-p1	PF3D7_0413800.1-p1
-0.106448	-0.11729	-0.0953283	0.0971956	0.0953283	0.130294	putative	ubiquitin carboxyl-terminal hydrolase 13	A										21	21	21	28	28	28	98.47	0	165.36	9.06807	40	4.09717	0.0875509	0.213961	0.263173	PF3D7_0413900.1-p1	PF3D7_0413900.1-p1
-0.0270538	0.00447083	-0.00447083	0.0246811	-0.00525284	0.0487843	putative	structural maintenance of chromosomes protein 3	Y										13	13	13	11.7	11.7	11.7	141.22	0	72.202	8.54925	20	0.805621	0.815699	0.0317554	0.03881	PF3D7_0414000.1-p1	PF3D7_0414000.1-p1
0.0199442	0.0155077	-0.0241365	0.049489	-0.12297	-0.0155077	putative	Rab5-interacting protein	K										3	3	3	20.5	20.5	20.5	13.207	0	4.639	8.23684	3	0.254379	0.81241	-0.0334345	-0.0392332	PF3D7_0414300.1-p1	PF3D7_0414300.1-p1
0.357821	0.128211	0.0488977	-0.382556	-0.0488977	-0.0999594	putative	acylated pleckstrin-homology domain-containing protein	G	CP/UF	conserved Apicomplexan protein, unknown function					+			2	2	2	5.1	5.1	5.1	27.353	0.0021938	2.4524	7.87625	2	1.20108	0.0449623	-0.355448	-0.378501	PF3D7_0414600.1-p1	PF3D7_0414600.1-p1
-0.0153952	-0.038413	-0.0408621	0.0153952	0.137706	0.108611	putative	arsenical pump-driving ATPase	S										12	12	12	39.1	39.1	39.1	43.317	0	40.536	8.62397	19	1.45996	0.278793	0.118794	0.141798	PF3D7_0415000.1-p1	PF3D7_0415000.1-p1
-0.21829	-0.0395279	0.0437775	0.0395279	-0.0702572	0.0587502		cdc2-related protein kinase 3	N										4	4	4	3.4	3.4	3.4	159.56	0	7.8319	7.72025	5	0.3906	0.530703	0.0806872	0.0909534	PF3D7_0415300.1-p1	PF3D7_0415300.1-p1
-0.152289	-0.0416574	0.0416574	0.20749	0.138892	-0.0650282	putative	coatomer subunit zeta	K										2	2	2	15.4	15.4	15.4	23.791	0	8.1278	7.89258	2	0.65947	0.220478	0.144548	0.160741	PF3D7_0415400.1-p1	PF3D7_0415400.1-p1
-0.00973511	0.0144939	0.00973511	-0.0661449	-0.0172844	0.0372486	putative	nuclear cap-binding protein subunit 2	A										9	9	9	35.5	35.5	35.5	28.004	0	30.611	8.40582	18	0.262117	0.883202	-0.0202249	-0.0243448	PF3D7_0415500.1-p1	PF3D7_0415500.1-p1
-0.066452	-0.0480461	0.00973892	0.0723648	-0.00973892	0.0730286		GTP:AMP phosphotransferase	R										4	4	4	17	17	17	26.738	0	10.918	8.1854	7	1.05161	0.498104	0.0801379	0.0958812	PF3D7_0415600.1-p1	PF3D7_0415600.1-p1
0.0420732	0.0229731	0.0272856	-0.0229731	-0.0673857	-0.112533	unknown function	conserved Plasmodium protein	R										4	4	4	6.5	6.5	6.5	55.986	0	8.0808	7.87336	5	1.6867	0.366058	-0.0984077	-0.119067	PF3D7_0415700.1-p1	PF3D7_0415700.1-p1
0.130258	0.141055	0.2454	-0.172875	-0.176312	-0.130258	putative	RING zinc finger protein	A										9	9	9	10.2	10.2	10.2	106.5	0	21.845	8.52397	13	2.95644	0.0436649	-0.332053	-0.395494	PF3D7_0415800.1-p1	PF3D7_0415800.1-p1
-0.0422602	-0.0236292	0.0346708	-0.0286283	0.0861807	0.0236292	putative	60S ribosomal protein L15	G										11	11	11	42.9	42.9	42.9	24.134	0	30.524	9.62629	35	0.39039	0.783227	0.0374667	0.044578	PF3D7_0415900.1-p1	PF3D7_0415900.1-p1
0.0048151	-0.0048151	-0.215446	-0.16899	0.20559	0.218043	putative	RNA-binding protein	N										1	1	1	2.1	2.1	2.1	65.937	0.0097459	1.8874	7.44317	2	0.464283	0.21001	0.156696	0.165656	PF3D7_0416000.1-p1	PF3D7_0416000.1-p1
-0.0870275	-0.0215006	0.0130606	0.132007	-0.0130606	0.0504236	unknown function	conserved protein	D										3	3	3	16.4	16.4	16.4	24.416	0	7.4648	7.86446	4	0.796056	0.452264	0.0882791	0.103708	PF3D7_0416200.1-p1	PF3D7_0416200.1-p1
0.00450134	-0.0167294	0.0293064	-0.00450134	-0.0180721	0.0161953	putative	histone acetyltransferase	R										13	13	13	11.3	11.3	11.3	146.72	0	100.57	8.9987	21	0.178787	0.956563	-0.00781886	-0.00957466	PF3D7_0416400.1-p1	PF3D7_0416400.1-p1
-0.088048	-0.0907888	-0.117591	0.158038	0.190227	0.088048		repressor of RNA polymerase III transcription MAF1	I										4	4	4	8	8	8	46.497	0	36.987	8.28637	5	2.8214	0.0665277	0.244247	0.293707	PF3D7_0416500.1-p1	PF3D7_0416500.1-p1
0.219852	0.251053	0.256405	-0.219852	-0.479559	-0.28326	putative	CDGSH iron-sulfur domain-containing protein	G			+							2	2	2	30.3	30.3	30.3	10.238	0	5.9337	7.96971	3	2.70848	0.012	-0.569994	-0.648457	PF3D7_0416700.1-p1	PF3D7_0416700.1-p1
-0.0941458	-0.0845671	-0.0582914	0.137948	0.115123	0.0582914		small GTP-binding protein sar1	F										9	9	9	44.3	44.3	44.3	22.02	0	74.646	10.0173	30	2.66647	0.11988	0.182789	0.221295	PF3D7_0416800.1-p1;X1WI22;D6RAA2;Q5SQT8;D6RDB2;D6RD69;Q8NG23;Q6FID4;Q5SQT9;Q53F37;B2R679;Q9Y6B6;Q9NR31	PF3D7_0416800.1-p1
-0.0959215	-0.174401	-0.125571	0.18994	0.141101	0.0959215		bifunctional dihydrofolate reductase-thymidylate synthase	M						+				19	19	19	30.3	30.3	30.3	71.736	0	65.695	9.39886	37	2.82061	0.056763	0.274286	0.328288	PF3D7_0417200.1-p1	PF3D7_0417200.1-p1
-0.0460796	0.00346184	-0.00721169	-0.00346184	0.0339069	0.00368118	putative	LETM1-like protein	I										12	12	12	15	15	15	95.485	0	65.958	8.35654	13	0.671426	0.835506	0.0279853	0.0341736	PF3D7_0417300.1-p1	PF3D7_0417300.1-p1
-0.15262	-0.133411	-0.0657444	0.0657444	0.206676	0.101061		memo-like protein	E										8	8	8	24	24	24	34.294	0	30.29	8.93544	16	2.07825	0.0711377	0.241753	0.28446	PF3D7_0417500.1-p1	PF3D7_0417500.1-p1
-0.0711927	-0.0332766	-0.0224867	0.0980501	0.0834646	0.0224867	putative	eukaryotic translation initiation factor 3 subunit M	S										13	13	13	25.6	25.6	25.6	51.029	0	45.929	9.03403	23	1.79896	0.309651	0.110319	0.133324	PF3D7_0418200.1-p1	PF3D7_0418200.1-p1
-0.146188	-0.0993032	-0.134366	0.19119	0.0993032	0.160832	putative	trafficking protein particle complex subunit 3	S										5	5	5	24.1	24.1	24.1	21.316	0	13.453	8.74891	9	3.09058	0.0557204	0.277061	0.333617	PF3D7_0418500.1-p1	PF3D7_0418500.1-p1
-0.0177546	-0.102401	-0.0865889	0.0177546	0.180047	0.0753736	putative	regulator of chromosome condensation	A										10	10	10	5.3	5.3	5.3	236.36	0	39.404	8.19764	14	1.37905	0.169391	0.159973	0.187291	PF3D7_0418600.1-p1	PF3D7_0418600.1-p1
-0.345167	0.023737	-0.0420208	0.110003	-0.023737	0.185909	putative	RNA-binding protein NOB1	E										1	1	1	2.3	2.3	2.3	66.543	0.00076511	2.9402	7.13062	1	0.754353	0.112997	0.211875	0.228048	PF3D7_0418700.1-p1	PF3D7_0418700.1-p1
-0.00394249	0.00114632	-0.00474358	0.0131931	0.0274658	-0.00114632	unknown function	conserved Plasmodium protein	R										29	29	29	12.7	12.7	12.7	296.45	0	134.54	9.08682	53	0.86179	0.905809	0.0156841	0.0193999	PF3D7_0419400.1-p1;PF3D7_0512400.1-p1	PF3D7_0419400.1-p1
-0.0315704	0.0613251	-0.0647087	-0.0120983	0.0357227	0.0120983	unknown function	conserved Plasmodium membrane protein	V										8	8	8	17.5	17.5	17.5	63.995	0	47.214	8.18974	10	0.229857	0.865781	0.0235589	0.0280407	PF3D7_0419500.1-p1	PF3D7_0419500.1-p1
-0.093647	-0.149574	-0.190399	0.209978	0.248247	0.093647	putative	ran-specific GTPase-activating protein 1	D										15	15	14	47.1	47.1	38.9	33.195	0	105.42	9.88909	48	2.4243	0.045098	0.328498	0.384527	PF3D7_0419600.1-p1	PF3D7_0419600.1-p1
-0.024704	0.024704	0.0288849	0.0722504	-0.0913486	-0.0532684		apical merozoite protein	Y						+				14	14	14	45.8	45.8	45.8	38.834	0	67.861	9.39766	25	0.256399	0.810083	-0.0337505	-0.0395978	PF3D7_0419700.1-p1;REV__PF3D7_1116100.1-p1	PF3D7_0419700.1-p1
-0.0073185	0.00332832	-0.0338974	0.0970402	0.0824738	-0.00332832	putative	60S ribosomal protein L7ae/L30e	R										3	3	3	10.6	10.6	10.6	27.563	0	5.3923	8.34092	10	1.00818	0.562702	0.0713577	0.0856418	PF3D7_0419800.1-p1	PF3D7_0419800.1-p1
-0.0402145	-0.102968	0.0402145	-0.0639038	0.0732441	0.318523	putative	phosphatidylinositol 4-kinase	E										5	5	5	1.3	1.3	1.3	611.66	0	24.671	7.06871	5	0.530183	0.230725	0.143611	0.15622	PF3D7_0419900.1-p1	PF3D7_0419900.1-p1
0.173655	0.0207062	0.0551567	-0.02561	-0.0207062	-0.102047	putative	AP2 domain transcription factor	S										10	10	10	2.7	2.7	2.7	400.16	0	21.104	8.29877	11	1.17036	0.233785	-0.132627	-0.155431	PF3D7_0420300.1-p1	PF3D7_0420300.1-p1
-0.00390434	-0.075983	0.0573444	0.0750923	-0.127758	0.00390434		ribosome-recycling factor	Y										4	4	4	20.7	20.7	20.7	31.57	0	25.38	8.17181	6	0.0420399	0.954424	-0.00873947	-0.0100359	PF3D7_0420400.1-p1	PF3D7_0420400.1-p1
0.254487	0.347871	0.260129	-0.269343	-0.254487	-0.261353	unknown function	conserved Plasmodium protein	S										4	4	4	7.8	7.8	7.8	69.678	0	20.87	8.5469	7	4.25056	0.0109375	-0.549224	-0.661289	PF3D7_0420600.1-p1	PF3D7_0420600.1-p1
-0.0334816	0.0468521	-0.0365124	-0.197973	0.0798206	0.0334816	putative	transmembrane emp24 domain-containing protein	Y										2	2	2	6	6	6	44.929	0	8.4201	8.16414	5	0.080298	0.890471	-0.0205097	-0.0230406	PF3D7_0422100.1-p1	PF3D7_0422100.1-p1
-0.0735445	-0.0368948	0.0328493	-0.00926304	0.00926304	0.0400076		40S ribosomal protein S19	A										17	17	17	69.4	69.4	69.4	19.722	0	248.36	10.3681	107	0.498222	0.769181	0.0391992	0.0469815	PF3D7_0422400.1-p1	PF3D7_0422400.1-p1
0.00286293	-0.0046196	-0.00148392	0.0177917	-0.045517	0.00148392	putative	pre-mRNA-splicing helicase BRR2	A										23	23	23	8.6	8.6	8.6	337.9	0	101.66	8.78172	32	0.14956	0.95656	-0.00766691	-0.00936014	PF3D7_0422500.1-p1	PF3D7_0422500.1-p1
-0.0122862	-0.0480185	-0.033206	0.0122862	0.038476	0.0711527	putative	eukaryotic initiation factor 4A-III	E										9	9	8	24.9	24.9	20.8	44.799	0	38.307	8.20066	12	1.64374	0.55116	0.0718085	0.0875784	PF3D7_0422700.1-p1;A0A024R8W0;P38919;Q59GT8;J3KT04;J3KS93;Q5JWW0;J3QQP0;E9PBH4;F8WE11;E7EMV8;Q86WD0;I3L3H2;B4E102;J3QS69	PF3D7_0422700.1-p1
-0.0326071	-0.0173502	0.0173502	-0.0391073	0.0489511	0.0365343	putative	serpentine receptor	I										4	4	4	8.9	8.9	8.9	56.052	0	13.117	7.54422	4	0.349938	0.849326	0.0263284	0.0316738	PF3D7_0422800.1-p1	PF3D7_0422800.1-p1
-0.0461721	-0.037467	-0.017211	0.306026	0.017211	0.216039	putative	AP-4 complex subunit sigma	I										1	1	1	6.8	6.8	6.8	17.449	0.0094109	1.8924	7.10931	1	1.16996	0.104346	0.213375	0.240896	PF3D7_0423100.1-p1	PF3D7_0423100.1-p1
0.0172338	0.145144	0.0237799	-0.130071	-0.137382	-0.0172338	putative	BSD-domain protein	G	BDS-domain	BSD domain, putative					+			2	2	2	15.4	15.4	15.4	16.582	0	4.7933	7.62145	3	1.29215	0.175468	-0.156948	-0.18315	PF3D7_0423200.1-p1	PF3D7_0423200.1-p1
0.000876427	0.145806	0.191491	-0.000876427	-0.0929804	-0.0182657	unknown function	conserved Plasmodium protein	R										2	2	2	5.3	5.3	5.3	58.35	0	17.921	8.21139	5	1.10232	0.192284	-0.150099	-0.17372	PF3D7_0423300.1-p1	PF3D7_0423300.1-p1
0.140655	0.136159	0.15799	-0.146173	-0.169127	-0.136159		glideosome associated protein with multiple membrane spans 2	G	GapM2	glideosome associated protein with multiple membrane spans 2								4	4	4	8.9	8.9	8.9	42.618	0	60.581	9.45126	27	4.81891	0.0470041	-0.295421	-0.363903	PF3D7_0423500.1-p1	PF3D7_0423500.1-p1
-0.0434818	0.00900269	0.137701	-0.0236988	0.0583153	-0.00900269	unknown function	conserved Plasmodium protein	N										6	6	6	4.6	4.6	4.6	190.94	0	19.502	9.04317	8	0.163733	0.85638	-0.0258694	-0.0300999	PF3D7_0423600.1-p1	PF3D7_0423600.1-p1
0.0196295	-0.0587149	-0.0117884	0.03333	0.0117884	-0.0937605		early transcribed membrane protein 4	K										2	2	2	17.6	17.6	17.6	14.891	0	13.424	8.84728	9	0.00537086	0.995787	0.000743866	0.000879909	PF3D7_0423700.1-p1	PF3D7_0423700.1-p1
-0.0286274	-0.0123959	0.000465393	-0.000465393	0.165361	0.000658035		cysteine-rich protective antigen	I										7	7	7	22.7	22.7	22.7	42.775	0	25.296	7.97147	14	0.54494	0.591841	0.068704	0.0802871	PF3D7_0423800.1-p1	PF3D7_0423800.1-p1
0.169931	-0.0155525	0.0155525	0.021286	-0.120535	-0.0912838		reticulocyte binding protein homologue 5	I										6	6	6	12.2	12.2	12.2	62.995	0	16.293	8.55901	14	0.770466	0.290813	-0.120155	-0.137821	PF3D7_0424100.1-p1	PF3D7_0424100.1-p1
0.028738	0.0567818	0.0847626	-0.028738	-0.137545	-0.0547237		reticulocyte binding protein homologue 4	N										38	38	38	27	27	27	205.84	0	323.31	9.28883	66	1.62964	0.231711	-0.13043	-0.155909	PF3D7_0424200.1-p1	PF3D7_0424200.1-p1
0.0431757	-0.0396662	-0.0949736	-0.055644	0.0750628	0.0396662	FIKK family	serine/threonine protein kinase	L										5	4	4	8.8	7.5	7.5	70.39	0	9.2945	7.44835	5	0.375958	0.702861	0.050183	0.0586257	PF3D7_0500900.1-p1	PF3D7_0500900.1-p1
0.00884914	0.111302	0.0592718	-0.00884914	-0.0680494	-0.165969	unknown function	Plasmodium exported protein	M										8	8	8	33.1	33.1	33.1	30.715	0	43.894	9.45856	33	1.21296	0.213281	-0.140764	-0.164726	PF3D7_0501000.1-p1	PF3D7_0501000.1-p1
0.0302067	0.023983	-0.0453205	-0.0142059	-0.0631046	0.0142059	type II	heat shock protein 40	S										8	8	8	24.1	24.1	24.1	44.964	0	53.887	8.51267	12	0.293539	0.861737	-0.0239913	-0.0287976	PF3D7_0501100.2-p1;PF3D7_0501100.1-p1	PF3D7_0501100.2-p1;PF3D7_0501100.1-p1
0.021636	0.018363	0.00307751	-0.0481539	-0.00307751	-0.140344		parasite-infected erythrocyte surface protein	L										10	10	10	23	23	23	48.72	0	72.847	10.0367	37	0.893843	0.520857	-0.0782172	-0.0930272	PF3D7_0501200.1-p1	PF3D7_0501200.1-p1
-0.0689487	0.0050106	0.025013	-0.00088501	-0.0716171	0.00088501		skeleton-binding protein 1	C										4	4	4	20.5	20.5	20.5	36.298	0	63.768	9.81151	18	0.105486	0.940412	-0.0108973	-0.0130158	PF3D7_0501300.1-p1	PF3D7_0501300.1-p1
0.072732	0.0335741	0.0618563	-0.129172	-0.0335741	-0.121036		rhoptry-associated protein 3	I										22	22	22	46.5	46.5	46.5	47.004	0	128.82	10.4381	123	1.99864	0.177101	-0.150648	-0.180904	PF3D7_0501500.1-p1	PF3D7_0501500.1-p1
0.0650187	0.000971794	0.0596609	-0.207025	-0.000971794	-0.156917		rhoptry-associated protein 2	G										18	18	18	44.5	44.5	44.5	46.738	0	257.35	10.3057	130	1.17655	0.165941	-0.163521	-0.188966	PF3D7_0501600.1-p1	PF3D7_0501600.1-p1
0.0202436	0.0361681	-0.0070219	-0.146436	-0.237174	0.0070219		chromosome assembly factor 1	P										5	5	5	5.4	5.4	5.4	125.35	0	48.329	7.80393	6	0.916226	0.216015	-0.141993	-0.162766	PF3D7_0501800.1-p1	PF3D7_0501800.1-p1
-0.171288	-0.164605	-0.0101233	0.177722	0.0266638	0.0101233	unknown function	conserved protein	S										1	1	1	2.1	2.1	2.1	45.465	0.007397	2.0239	6.7834	1	1.17242	0.126862	0.186842	0.21355	PF3D7_0501900.1-p1	PF3D7_0501900.1-p1
0.0111141	-0.0111141	-0.0207863	-0.0313835	0.0284882	0.0564766	putative	vacuolar protein sorting-associated protein 11	F										6	6	6	5.8	5.8	5.8	151.64	0	16.89	7.94563	7	0.377183	0.856627	0.0247892	0.0299538	PF3D7_0502000.1-p1	PF3D7_0502000.1-p1
0.29459	-0.00683022	0.00683022	-0.119272	0.377012	-0.0398445		HCNGP-like protein	N										1	1	1	4.7	4.7	4.7	27.839	0.00076046	2.8813	7.00582	1	0.0479694	0.874342	-0.0255648	-0.0260173	PF3D7_0502100.1-p1	PF3D7_0502100.1-p1
-0.016717	-0.0154676	0.00131702	-0.00131702	0.125998	0.0527964	putative	protein Mpv17	F										1	1	1	3.6	3.6	3.6	53.225	0	7.1936	7.9074	1	0.86499	0.57684	0.0694485	0.0829388	PF3D7_0502200.1-p1	PF3D7_0502200.1-p1
-0.13068	-0.0256805	-0.0639172	0.254654	0.0256805	0.159807		merozoite surface protein 8	V										8	8	8	15.2	15.2	15.2	69.447	0	20.448	8.0865	10	1.40232	0.0968347	0.22014	0.252117	PF3D7_0502400.1-p1	PF3D7_0502400.1-p1
-0.10493	-0.0554609	-0.0579271	0.0554609	0.0820837	0.0996504	putative	4-diphosphocytidyl-2-C-methyl-D-erythritol kinase	N										1	1	1	1.7	1.7	1.7	63.375	0	4.5338	7.5076	3	2.74403	0.172524	0.151838	0.185034	PF3D7_0503100.1-p1	PF3D7_0503100.1-p1
0.127551	-0.0403357	-0.0781698	-0.139762	0.0403357	0.197124	unknown function	conserved Plasmodium protein	K										1	1	1	1	1	1	115.09	0.002193	2.4496	7.00484	1	0.0906734	0.845964	0.0295506	0.0322584	PF3D7_0503200.1-p1	PF3D7_0503200.1-p1
0.00525379	0.036973	0.00455189	-0.00455189	-0.0369196	-0.0637083		serine/arginine-rich splicing factor 12	G										7	7	7	20.1	20.1	20.1	37.699	0	33.65	9.03906	11	1.18071	0.691188	-0.0506528	-0.061759	PF3D7_0503300.1-p1	PF3D7_0503300.1-p1
-0.0682821	-0.328847	-0.267951	0.200549	0.0682821	0.115655		actin-depolymerizing factor 1	I										4	4	4	54.1	54.1	54.1	13.741	0	54.334	8.54355	6	1.78861	0.0437513	0.349855	0.394118	PF3D7_0503400.1-p1	PF3D7_0503400.1-p1
-0.135448	0.0125341	-0.0125341	0.0402803	0.0222712	-0.0476637	putative	protein kinase	L										2	2	2	3.1	3.1	3.1	100.34	0	12.622	7.7181	2	0.400082	0.702611	0.0501118	0.0587469	PF3D7_0503500.1-p1	PF3D7_0503500.1-p1
-0.024972	0.0179052	0.0479155	-0.114213	0.0670328	-0.0179052		60S ribosomal protein L31	V										3	3	3	26.7	26.7	26.7	14.065	0	9.4703	8.86106	10	0.247457	0.802184	-0.0353114	-0.0412292	PF3D7_0503800.1-p1	PF3D7_0503800.1-p1
-0.0775003	-0.0696154	0.0427542	-0.0173216	0.0173216	0.211621	unknown function	conserved Plasmodium protein	N										2	2	2	3.5	3.5	3.5	78.417	0	6.0518	7.51512	3	0.578294	0.363889	0.105328	0.119535	PF3D7_0503900.1-p1	PF3D7_0503900.1-p1
0.00793839	-0.0139675	-0.00793839	-0.0426235	0.240982	0.0101471		cation transporting P-ATPase	A										6	6	6	2.2	2.2	2.2	283.03	0	25.843	8.2782	10	0.352998	0.572965	0.0741577	0.0835742	PF3D7_0504000.1-p1	PF3D7_0504000.1-p1
-0.315408	-0.0308905	0.0308905	0.0694551	-0.337117	0.0323839	putative	AN1-type zinc finger protein	A										1	1	1	5.4	5.4	5.4	17.615	0.0050269	2.1823	6.73952	1	0.0548429	0.868306	0.0267099	0.0275935	PF3D7_0504100.1-p1	PF3D7_0504100.1-p1
0.120009	0.0237112	0.0136251	-0.0136251	-0.0635786	-0.0817709	putative	ATP-dependent helicase	K										3	3	3	4	4	4	87.597	0	6.855	7.61135	4	1.25135	0.341644	-0.10544	-0.125591	PF3D7_0504400.1-p1	PF3D7_0504400.1-p1
0.00790119	0.0173292	-0.00790119	-0.0429163	0.0246668	-0.0134802	mitochondrial	2-oxoisovalerate dehydrogenase subunit beta	M										7	7	7	26.8	26.8	26.8	43.031	0	36.052	8.86526	18	0.320818	0.902707	-0.016353	-0.0199207	PF3D7_0504600.1-p1	PF3D7_0504600.1-p1
0.0660172	0.207897	0.131733	-0.0660172	-0.212194	-0.137779	unknown function	conserved Plasmodium protein	D										9	9	9	1.5	1.5	1.5	672.01	0	17.671	7.98355	9	2.01663	0.0592086	-0.273879	-0.318897	PF3D7_0504800.1-p1	PF3D7_0504800.1-p1
0.106683	0.154109	0.0326147	-0.0684004	-0.0326147	-0.0363913	unknown function	conserved protein	P										3	3	3	14	14	14	20.093	0	8.545	7.87763	4	1.744	0.196189	-0.143604	-0.171544	PF3D7_0504900.1-p1	PF3D7_0504900.1-p1
-0.0795708	-0.020771	-0.0362911	0.140627	0.020771	0.100454	putative	trafficking protein particle complex subunit 8	A										13	13	13	5.1	5.1	5.1	328.67	0	61.932	8.32127	13	1.55371	0.225064	0.132828	0.158248	PF3D7_0505100.1-p1	PF3D7_0505100.1-p1
0.0352497	0.0129166	0.0532131	-0.122005	-0.0129166	-0.0813923	putative	actin-like protein	D										8	8	8	18.9	18.9	18.9	65.868	0	55.731	8.73707	16	1.45111	0.33444	-0.105898	-0.126991	PF3D7_0505200.1-p1	PF3D7_0505200.1-p1
-0.111023	-0.0842781	-0.177135	0.0842781	0.22316	0.155111	putative	DNA mismatch repair protein MSH6	A										25	25	25	18.8	18.8	18.8	156.44	0	120.98	9.11384	47	2.33463	0.0562751	0.278329	0.327957	PF3D7_0505500.1-p1	PF3D7_0505500.1-p1
0.00979042	0.0164738	0.0665092	-0.00979042	-0.221191	-0.115883	unknown function	conserved Plasmodium membrane protein	K										11	11	11	10.7	10.7	10.7	112.7	0	50.882	8.98092	21	1.0833	0.199284	-0.146546	-0.169693	PF3D7_0505700.1-p1	PF3D7_0505700.1-p1
-0.0269327	-0.0751963	-0.132613	0.094018	0.0269327	0.0898294		small ubiquitin-related modifier	G										4	4	4	34	34	34	11.06	0	11.508	9.04739	8	1.77919	0.183349	0.148507	0.177329	PF3D7_0505800.1-p1	PF3D7_0505800.1-p1
-0.00739956	-0.0641985	-0.0760164	0.133132	0.133954	0.00739956	unknown function	conserved Plasmodium protein	S										3	3	3	24.6	24.6	24.6	14.828	0	10.367	8.3448	7	1.39362	0.208782	0.1407	0.1661	PF3D7_0505900.1-p1	PF3D7_0505900.1-p1
0.0841951	-0.194905	0.0639887	-0.195214	0.0516043	-0.0516043	putative	60S ribosomal subunit protein L24	R										2	2	2	10.8	10.8	10.8	24.871	0	3.8764	6.91399	2	0.161936	0.727985	-0.0494976	-0.0541032	PF3D7_0506100.1-p1	PF3D7_0506100.1-p1
-0.108615	-0.0962458	0.0133238	0.174689	-0.0133238	0.104543	putative	transcription factor 25	S										3	3	3	3.9	3.9	3.9	110.19	0	10.739	7.96564	3	1.06708	0.186067	0.152482	0.17584	PF3D7_0506800.1-p1	PF3D7_0506800.1-p1
0.157837	0.00994682	-0.00994682	-0.151958	0.0260944	-0.194792		rhomboid protease ROM4	G										35	35	35	47.7	47.7	47.7	86.653	0	289.94	9.63081	88	0.863818	0.178632	-0.159498	-0.180045	PF3D7_0506900.1-p1	PF3D7_0506900.1-p1
-0.00162506	-0.014183	0.0386162	-0.00235558	0.0567799	0.00162506		60S ribosomal protein L4	A										23	23	23	53.3	53.3	53.3	46.211	0	323.31	10.3228	123	0.168256	0.937583	0.0110804	0.0134332	PF3D7_0507100.1-p1	PF3D7_0507100.1-p1
-0.0205116	-0.0606327	0.0893974	0.183123	-0.0418472	0.0205116		subtilisin-like protease 3	I										3	3	3	3.8	3.8	3.8	88.046	0	28.739	7.80696	3	0.251588	0.706596	0.051178	0.0581125	PF3D7_0507200.1-p1	PF3D7_0507200.1-p1
0.0908556	0.163312	0.124877	-0.0911055	-0.172124	-0.0908556	unknown function	conserved Plasmodium protein	K										2	2	2	14.4	14.4	14.4	17.892	0	6.7983	7.97585	2	2.69267	0.0669407	-0.244377	-0.292947	PF3D7_0507400.1-p1	PF3D7_0507400.1-p1
-0.0695581	-0.102159	-0.0810995	0.0695581	0.122821	0.0799055	putative	cell differentiation protein	V										7	7	7	13.8	13.8	13.8	73.423	0	100.59	8.53636	11	3.12211	0.127075	0.175034	0.213744	PF3D7_0507600.1-p1	PF3D7_0507600.1-p1
0.0713806	-0.0185032	-0.0801811	-0.0109158	0.0787144	0.0109158	putative	nuclear protein localization protein 4	S										11	11	11	19.6	19.6	19.6	62.574	0	73.832	8.52996	25	0.274749	0.800937	0.0353394	0.0414967	PF3D7_0507700.1-p1	PF3D7_0507700.1-p1
-0.0540228	-0.070199	-0.0478983	0.0904493	0.0478983	0.0802622	unknown function	conserved Plasmodium protein	N										16	16	16	12.9	12.9	12.9	177.42	0	57.734	8.44855	22	3.07626	0.222514	0.130243	0.159916	PF3D7_0507800.1-p1	PF3D7_0507800.1-p1
0.00768471	-0.00768471	0.0351238	0.0147419	-0.0343761	-0.0248852		6-cysteine protein	K						+				15	15	15	44.1	44.1	44.1	40.587	0	147.83	9.38641	46	0.608249	0.846094	-0.0265477	-0.0323922	PF3D7_0508000.1-p1	PF3D7_0508000.1-p1
-0.101651	0.0409555	-0.00380611	-0.0967588	0.0285997	0.00380611	putative	SET domain protein	S										1	1	1	1	1	1	195.63	0	4.768	6.53555	1	0.00028378	0.999691	4.95911e-05	5.787e-05	PF3D7_0508100.1-p1	PF3D7_0508100.1-p1
0.141734	0.0765638	-0.0113306	-0.106328	-0.0939875	0.0113306		triose phosphate transporter	K										1	1	1	6.7	6.7	6.7	39.04	0	15.047	8.29012	9	1.07013	0.237684	-0.131984	-0.153833	PF3D7_0508300.1-p1	PF3D7_0508300.1-p1
-0.242342	-0.240368	-0.128134	0.128134	0.259899	0.201473		guanidine nucleotide exchange factor	Y										2	2	2	0.8	0.8	0.8	304.12	0	8.0013	8.18327	2	2.76284	0.0290667	0.400117	0.468716	PF3D7_0508500.1-p1	PF3D7_0508500.1-p1
-0.207759	0.049037	0.0164633	-0.0289526	-0.0164633	0.0848093	putative	pre-mRNA-processing ATP-dependent RNA helicase PRP5	Y										4	4	4	2.1	2.1	2.1	175.81	0	4.1007	7.28948	4	0.274938	0.655811	0.0605507	0.0681577	PF3D7_0508700.1-p1	PF3D7_0508700.1-p1
0.168797	-0.0107565	0.0107565	0.0744715	-0.121625	-0.0252829		single-stranded DNA-binding protein	G										2	2	2	6	6	6	33.86	0	3.4887	7.52195	3	0.429447	0.528291	-0.0804113	-0.0913705	PF3D7_0508800.1-p1	PF3D7_0508800.1-p1
0.131218	0.130669	0.130976	-0.130669	-0.251192	-0.147728	unknown function	conserved Plasmodium protein	S										38	38	38	13.4	13.4	13.4	370.18	0	188.53	8.94772	45	2.91206	0.0479654	-0.307484	-0.367077	PF3D7_0508900.1-p1	PF3D7_0508900.1-p1
0.0907021	0.0435715	-0.0435715	-0.197823	0.0693054	-0.0681591	putative	alpha-soluble NSF attachment protein	E										8	8	8	36.6	36.6	36.6	34.646	0	44.599	8.24532	15	0.480723	0.426234	-0.0957928	-0.108048	PF3D7_0509000.1-p1	PF3D7_0509000.1-p1
-0.0301399	0.00590324	-0.00590324	-0.00696945	0.0188274	0.0242786	putative	structural maintenance of chromosomes protein 4	T										22	22	22	14.4	14.4	14.4	201.67	0	83.83	8.6401	35	0.703175	0.870222	0.0220922	0.0271292	PF3D7_0509100.1-p1	PF3D7_0509100.1-p1
-0.0252914	-0.009161	0.0757866	0.009161	-0.0569382	0.116421	unknown function	conserved Plasmodium protein	N										4	4	4	29.6	29.6	29.6	13.505	0	9.2775	8.43104	6	0.0527045	0.952044	0.00910314	0.0105918	PF3D7_0509300.1-p1	PF3D7_0509300.1-p1
-0.105843	0.00318718	-0.0169582	0.102156	-0.00318718	0.0777016		phosphatidylinositol 4-kinase	E										4	4	4	2.8	2.8	2.8	182.66	0	7.4053	7.68474	5	1.00269	0.378916	0.0987612	0.11671	PF3D7_0509800.1-p1	PF3D7_0509800.1-p1
-0.0412216	-0.0719433	-0.150568	0.0412216	0.119274	0.0689011	unknown function	conserved Plasmodium protein	E										10	10	10	4.9	4.9	4.9	297.57	0	31.558	8.08693	13	1.83972	0.156227	0.164377	0.195739	PF3D7_0510100.1-p1	PF3D7_0510100.1-p1
-0.113063	-0.091958	0.0173674	0.14733	-0.0173674	0.0827837		peptidyl-prolyl cis-trans isomerase	S										4	4	4	4.7	4.7	4.7	87.039	0	8.0119	8.14656	6	0.998676	0.23533	0.133467	0.154711	PF3D7_0510200.1-p1	PF3D7_0510200.1-p1
0.185314	0.053669	0.130526	-0.179953	-0.121769	-0.053669		topoisomerase I	Q										5	5	5	6.4	6.4	6.4	98.108	0	13.51	8.26095	7	1.99049	0.0717386	-0.241633	-0.283336	PF3D7_0510500.1-p1	PF3D7_0510500.1-p1
-0.0571489	-0.0944414	-0.0831423	0.16966	0.178216	0.0571489		translationally-controlled tumor protein homolog	K										9	9	9	42.1	42.1	42.1	19.979	0	64.131	9.98779	39	2.20389	0.0958961	0.213252	0.253709	PF3D7_0511000.1-p1	PF3D7_0511000.1-p1
-0.0785828	-0.0193005	-0.0534286	0.0297585	0.0193005	0.0287552		stearoyl-CoA desaturase	I										11	11	11	8.6	8.6	8.6	114.07	0	31.175	8.71062	17	1.92016	0.518136	0.0763753	0.0934256	PF3D7_0511200.1-p1	PF3D7_0511200.1-p1
-0.222042	-0.0222149	-0.23625	0.0222149	0.109646	0.351627	putative	MORN repeat protein	K										2	2	2	1.5	1.5	1.5	168.01	0	8.9622	7.20074	3	1.25344	0.0540725	0.321332	0.349146	PF3D7_0511300.1-p1	PF3D7_0511300.1-p1
-0.0893698	-0.086978	-0.0533819	0.070466	0.0533819	0.0695505	putative	RNA pseudouridylate synthase	D										19	19	19	1.9	1.9	1.9	1187.6	0	43.594	8.2624	21	3.40404	0.192379	0.141043	0.173511	PF3D7_0511500.1-p1	PF3D7_0511500.1-p1
0.0167532	0.0723772	-0.182544	0.0229654	-0.201449	-0.0167532		apical rhoptry neck protein	K										3	3	3	12.5	12.5	12.5	24.731	0	5.9534	8.21651	7	0.119175	0.820598	-0.0339413	-0.037555	PF3D7_0511600.1-p1	PF3D7_0511600.1-p1
-0.117746	-0.138233	-0.104607	0.189571	0.197405	0.104607		inositol-3-phosphate synthase	E										34	34	34	49.7	49.7	49.7	69.111	0	323.31	10.302	151	3.08857	0.0536478	0.284056	0.341708	PF3D7_0511800.1-p1	PF3D7_0511800.1-p1
-0.110279	-0.0713711	-0.227613	0.165621	0.0713711	0.0949306	putative	prefoldin subunit 6	S										8	8	8	60.5	60.5	60.5	13.667	0	72.119	8.65318	13	1.96746	0.0687303	0.247062	0.289017	PF3D7_0512000.1-p1	PF3D7_0512000.1-p1
-0.0782299	-0.109865	-0.0308399	0.106691	0.0819454	0.0308399		glutathione synthetase	E										13	13	13	21.1	21.1	21.1	77.48	0	106.95	8.70455	19	1.98625	0.186515	0.146137	0.175639	PF3D7_0512200.1-p1	PF3D7_0512200.1-p1
-0.0630436	-0.144707	0.00398636	-0.00398636	0.227701	0.0917072		CDK-activating kinase assembly factor MAT1	D										1	1	1	6.5	6.5	6.5	31.306	0.0011157	2.646	7.05994	2	1.01806	0.154659	0.173062	0.196708	PF3D7_0512300.1-p1	PF3D7_0512300.1-p1
0.00702858	-0.0230064	-0.00702858	0.0646744	0.030695	-0.0570946		ras-related protein Rab-1B	N										16	16	15	64	64	60	22.886	0	128.02	9.88847	54	0.212491	0.883058	0.0204271	0.0243963	PF3D7_0512600.1-p1;Q92927	PF3D7_0512600.1-p1
-0.16229	-0.161822	-0.228024	0.161822	0.32149	0.297753		orotate phosphoribosyltransferase	T										4	4	4	14.6	14.6	14.6	33.006	0	19.868	8.16316	5	2.9132	0.0246857	0.444401	0.520141	PF3D7_0512700.1-p1	PF3D7_0512700.1-p1
0.0874844	-0.00183105	-0.144672	0.155966	-0.0279255	0.00183105		AKAP-like protein	N										2	2	2	6	6	6	31.952	0	3.211	7.96093	2	0.287559	0.643873	0.0629635	0.070871	PF3D7_0512900.1-p1	PF3D7_0512900.1-p1
-0.00453091	-0.0388708	-0.0570135	0.00453091	0.0960398	0.144677	unknown function	conserved Plasmodium protein	T										6	6	6	22.3	22.3	22.3	28.852	0	72.503	8.62932	14	1.23354	0.294473	0.115221	0.136539	PF3D7_0513100.1-p1	PF3D7_0513100.1-p1
-0.00750446	0.124089	0.125678	0.00594044	-0.0626612	-0.00594044	unknown function	conserved Plasmodium protein	I										6	6	6	3	3	3	332.13	0	26.017	7.84401	8	0.972944	0.363359	-0.101641	-0.119727	PF3D7_0513200.1-p1	PF3D7_0513200.1-p1
-0.162826	-0.243438	-0.169597	0.162826	0.167956	0.168992		purine nucleoside phosphorylase	D										15	15	15	56.3	56.3	56.3	26.858	0	269.9	10.1129	71	3.80266	0.036961	0.358545	0.434133	PF3D7_0513300.1-p1	PF3D7_0513300.1-p1
0.00630951	-0.00346375	0.00346375	0.0303078	-0.00794029	-0.0106773	putative	deoxyribodipyrimidine photo-lyase	A										26	26	26	21.8	21.8	21.8	129.2	0	70.713	9.02629	37	0.0452551	0.988466	0.00179354	0.00220461	PF3D7_0513600.1-p1	PF3D7_0513600.1-p1
-0.0729351	-0.001091	0.022131	0.0754261	0.000892639	-0.000892639		ras-related protein Rab-1A	T										6	6	6	33.3	33.3	33.3	23.859	0	112.76	8.70686	14	0.484565	0.745659	0.0424404	0.0506392	PF3D7_0513800.1-p1	PF3D7_0513800.1-p1
-0.0769196	-0.0792294	-0.0433407	0.0433407	0.0787544	0.0634117		ATP-dependent DNA helicase UvrD	N										3	3	3	2.3	2.3	2.3	170.29	0	6.9852	7.45139	3	2.93712	0.227949	0.128332	0.15737	PF3D7_0514100.1-p1	PF3D7_0514100.1-p1
0.0209684	0.099761	0.173003	-0.0294752	-0.0293646	-0.0209684	unknown function	conserved Plasmodium protein	K										3	3	3	10.3	10.3	10.3	51.899	0	4.2714	7.55329	3	1.32498	0.259282	-0.124514	-0.14753	PF3D7_0514900.1-p1	PF3D7_0514900.1-p1
-0.0100002	-0.0282383	0.0226269	0.0197945	-0.0136356	0.0100002	putative	pre-mRNA-splicing factor CWC2	S										3	3	3	3.8	3.8	3.8	98.381	0	8.1918	7.93903	6	0.232416	0.940855	0.0105902	0.0129483	PF3D7_0515000.1-p1	PF3D7_0515000.1-p1
-0.10921	-0.310644	-0.00310278	0.710381	0.00310278	0.266214		phosphatidylinositol 3-kinase	K										2	2	2	1	1	1	255.92	0	3.3768	6.6103	2	0.972546	0.0306014	0.467552	0.456042	PF3D7_0515300.1-p1	PF3D7_0515300.1-p1
0.0783386	0.177937	0.175249	-0.146355	-0.0783386	-0.130489	unknown function	conserved Plasmodium protein	S										6	6	6	8.4	8.4	8.4	89.967	0	32.803	7.98122	7	2.60761	0.0633013	-0.262236	-0.31268	PF3D7_0515400.1-p1	PF3D7_0515400.1-p1
0.0211945	0.0523949	0.0743561	-0.139637	-0.0607491	-0.0211945	putative	glideosome-associated protein 40	K	Gap40	glideosome-associated protein 40, putative								5	5	5	9.6	9.6	9.6	51.799	0	10.232	9.91756	21	1.49717	0.261377	-0.123175	-0.146974	PF3D7_0515700.1-p1	PF3D7_0515700.1-p1
0.0331488	-0.0331488	0.0636396	-0.0886717	0.127267	-0.159326	putative	NLI interacting factor-like phosphatase	K										2	2	2	4.9	4.9	4.9	39.749	0	3.6521	7.88455	2	0.271085	0.651548	-0.0614567	-0.0689893	PF3D7_0515900.1-p1	PF3D7_0515900.1-p1
0.127688	0.0938292	-0.00918865	-0.0231314	0.00918865	-0.0243998		40S ribosomal protein S11	A										8	8	8	37.7	37.7	37.7	16.076	0	88.096	9.86645	42	0.915896	0.477091	-0.0835571	-0.0991656	PF3D7_0516200.1-p1;H0YB22;E5RH77;P62263	PF3D7_0516200.1-p1
-0.128213	-0.0493631	-0.141126	0.096652	0.0760145	0.0493631	putative	phosducin-like protein	S										7	7	7	24.2	24.2	24.2	39.797	0	91.417	8.41677	14	2.32183	0.123499	0.180244	0.216697	PF3D7_0516400.1-p1	PF3D7_0516400.1-p1
-0.144914	-0.115691	-0.149142	0.12617	0.115691	0.160449	putative	ubiquitin carboxyl-terminal hydrolase 2	D										17	17	17	13	13	13	156.33	0	50.045	8.95193	26	4.02867	0.0570507	0.270686	0.331266	PF3D7_0516700.1-p1	PF3D7_0516700.1-p1
-0.074954	-0.0570631	0.0358229	-0.00160313	0.0123663	0.00160313		60S ribosomal protein L2	G										10	10	10	42.3	42.3	42.3	27.999	0	85.142	9.75222	44	0.450288	0.79043	0.0361869	0.0433587	PF3D7_0516900.1-p1;B4DVG7;E9PKU4;P62917;E9PP36;G3V1A1;E9PKZ0	PF3D7_0516900.1-p1
0.0176249	-0.00227642	0.0852308	-0.0460825	0.00227642	-0.0501223	putative	60S ribosomal protein L12	A										9	9	9	63	63	63	18.112	0	70.109	10.0586	42	0.96779	0.605673	-0.0648359	-0.0779858	PF3D7_0517000.1-p1;D3DS95;Q76P68;Q59FI9;P30050	PF3D7_0517000.1-p1
0.123886	0.022234	0.0905418	-0.022234	-0.171011	-0.117859		serine/arginine-rich splicing factor 1	V										18	18	18	40.3	40.3	40.3	34.561	0	140.29	9.69695	32	1.58688	0.126685	-0.182589	-0.2141	PF3D7_0517300.1-p1	PF3D7_0517300.1-p1
0.0353584	-0.00735855	0.0521259	-0.00661659	0.00661659	-0.0392818	putative	eukaryotic translation initiation factor 3 subunit B	V										22	22	22	33.4	33.4	33.4	84.056	0	141.55	9.32697	61	0.825182	0.757769	-0.0398026	-0.0484009	PF3D7_0517700.1-p1	PF3D7_0517700.1-p1
0.0176678	0.061554	-0.0176678	-0.161461	-0.0311813	0.0822239	putative	zinc finger protein	S										1	1	1	2.3	2.3	2.3	65.057	0.0043368	2.2683	6.89042	2	0.316959	0.668657	-0.0573241	-0.0655854	PF3D7_0517900.1-p1	PF3D7_0517900.1-p1
0.046608	0.0832787	0.194092	-0.0883236	-0.117062	-0.046608	putative	NOSIP domain-containing protein	A										3	3	3	17	17	17	31.471	0	24.01	7.73661	5	1.76781	0.113829	-0.191991	-0.226185	PF3D7_0518000.1-p1	PF3D7_0518000.1-p1
0.00893784	-0.00893784	0.0147285	0.0787163	-0.227867	-0.163406		SWIB/MDM2 domain-containing protein	K										10	10	10	48.9	48.9	48.9	15.496	0	37.863	8.94551	20	0.510683	0.354104	-0.109095	-0.122086	PF3D7_0518200.1-p1	PF3D7_0518200.1-p1
-0.110279	-0.166073	-0.176502	0.204016	0.13619	0.110279	putative	proteasome subunit beta type-1	D										10	10	10	45	45	45	27.268	0	86.869	9.59623	35	3.01327	0.0481446	0.301113	0.360747	PF3D7_0518300.1-p1	PF3D7_0518300.1-p1
-0.106592	-0.015274	0.0324802	0.015274	-0.0739365	0.0753155	putative	ATP-dependent RNA helicase DDX23	F										12	12	12	11	11	11	131.16	0	26.47	8.44369	15	0.233099	0.802042	0.0353463	0.0411226	PF3D7_0518500.1-p1	PF3D7_0518500.1-p1
-0.24513	-0.123252	0.0496054	0.145818	-0.0496054	0.108655	putative	histone RNA hairpin-binding protein	N										1	1	1	2.7	2.7	2.7	35.706	0.0021962	2.4625	7.51362	1	0.769843	0.159695	0.174548	0.192997	PF3D7_0519000.1-p1	PF3D7_0519000.1-p1
0.0741329	0.00704384	-0.00704384	-0.13139	-0.0782356	0.0416794		V-type proton ATPase 16 kDa proteolipid subunit	R										2	2	2	15.2	15.2	15.2	17.065	0	8.7715	8.48233	2	0.638859	0.51204	-0.0806929	-0.0941593	PF3D7_0519200.1-p1	PF3D7_0519200.1-p1
0.0986519	-0.0171356	0.0171356	0.137133	-0.0497017	-0.0421944		40S ribosomal protein S24	T										8	8	8	38.3	38.3	38.3	15.391	0	17.459	9.94008	26	0.0904906	0.900977	-0.0178051	-0.0204643	PF3D7_0519400.1-p1	PF3D7_0519400.1-p1
-0.0713634	0.00713539	0.0329361	0.060482	-0.0356731	-0.00713539	putative	zinc finger protein	S										3	3	3	4	4	4	90.652	0	7.6434	8.00436	3	0.142799	0.905606	0.0163218	0.0193757	PF3D7_0519600.1-p1	PF3D7_0519600.1-p1
0.0983944	-0.00889587	-0.0629749	0.00889587	0.0462875	-0.0874939	putative	FoP domain-containing protein	A										9	9	9	40.1	40.1	40.1	22.734	0	47.79	9.23707	23	0.114992	0.890415	-0.0196114	-0.0227525	PF3D7_0519700.1-p1	PF3D7_0519700.1-p1
-0.0608482	-0.0203152	-0.00196075	0.00196075	0.0279541	0.0146523	putative	EELM2 domain-containing protein	N										5	5	5	9.4	9.4	9.4	78.29	0	14.899	8.12639	12	1.05562	0.738529	0.0425638	0.0519738	PF3D7_0519800.1-p1	PF3D7_0519800.1-p1
-0.0615969	-0.0398607	0.0109167	0.00516796	0.034812	-0.00516796	putative	40S ribosomal protein S9	P										11	11	11	47.6	47.6	47.6	22.123	0	87.498	10.35	60	0.783473	0.745608	0.0417843	0.0506722	PF3D7_0520000.1-p1	PF3D7_0520000.1-p1
0.0792446	-0.020998	-0.148777	-0.0222149	0.020998	0.0970535	putative	protein phosphatase PPM9	S										1	1	1	2	2	2	83.404	0.0050233	2.173	6.59996	1	0.344883	0.642853	0.0621223	0.0710272	PF3D7_0520100.1-p1	PF3D7_0520100.1-p1
0.000873566	0.000494003	-0.0340939	-0.000494003	0.0423794	-0.0246849	unknown function	conserved Plasmodium protein	K										8	8	8	11.9	11.9	11.9	82.394	0	27.558	8.48413	14	0.29626	0.902094	0.0166423	0.0202269	PF3D7_0520200.1-p1	PF3D7_0520200.1-p1
-0.195861	-0.122487	-0.171268	0.149318	0.160569	0.122487	putative	phosphomethylpyrimidine kinase	E										6	6	6	18.4	18.4	18.4	34.974	0	18.665	8.05408	8	3.64485	0.045991	0.30733	0.372819	PF3D7_0520500.1-p1	PF3D7_0520500.1-p1
-0.222855	-0.10623	-0.226194	0.143911	0.181444	0.10623		bis(5'-nucleosyl)-tetraphosphatase [asymmetrical]	K										2	2	2	21.1	21.1	21.1	17.75	0	5.9774	7.52879	2	2.72898	0.0446231	0.328955	0.389284	PF3D7_0520600.1-p1	PF3D7_0520600.1-p1
0.076664	0.0647163	-6.67572e-05	-0.0830555	6.67572e-05	-0.102131	putative	CDC73 domain-containing protein	E										5	5	5	4.5	4.5	4.5	118	0	10.134	7.88486	6	1.29442	0.321739	-0.108811	-0.129629	PF3D7_0520700.1-p1	PF3D7_0520700.1-p1
0.119148	0.0566254	0.0533199	-0.0846691	-0.0533199	-0.0660858	unknown function	conserved Plasmodium protein	I										5	5	5	2.7	2.7	2.7	244.1	0	12.905	7.3286	5	2.46469	0.186805	-0.144389	-0.175386	PF3D7_0520800.1-p1	PF3D7_0520800.1-p1
-0.161786	-0.122972	-0.122668	0.201848	0.198268	0.122668		adenosylhomocysteinase	V										24	24	24	45.1	45.1	45.1	53.838	0	323.31	10.3524	154	3.3688	0.0460917	0.31007	0.374074	PF3D7_0520900.1-p1	PF3D7_0520900.1-p1
-0.0902205	0.0344229	-0.0344229	0.0856447	-0.0645914	0.0586081	unknown function	conserved Plasmodium protein	L										6	6	6	13.3	13.3	13.3	66.512	0	29.366	7.80691	9	0.410275	0.667194	0.0566273	0.0659509	PF3D7_0521400.1-p1	PF3D7_0521400.1-p1
-0.0658293	-0.0591288	-0.0404959	0.0404959	0.101333	0.0472326	putative	ATP-dependent RNA helicase DDX1	S										12	12	12	16.8	16.8	16.8	97.337	0	34.354	8.23902	20	2.3326	0.270725	0.118172	0.14399	PF3D7_0521700.1-p1	PF3D7_0521700.1-p1
-0.130941	0.0258102	0.080265	-0.0258102	-0.0845509	0.039463	unknown function	conserved Plasmodium protein	V										6	6	6	10.1	10.1	10.1	90.222	0	30.067	7.84043	6	0.0740495	0.918039	-0.015344	-0.0175814	PF3D7_0522100.1-p1	PF3D7_0522100.1-p1
0.173133	0.403413	-0.0527678	-0.333356	-0.0558386	0.0527678	putative	transcription initiation factor TFIID subunit 10	D										1	1	1	11.2	11.2	11.2	13.633	0	3.3195	6.58114	1	0.753756	0.0661111	-0.286735	-0.294144	PF3D7_0522200.1-p1	PF3D7_0522200.1-p1
-0.0834541	-0.0198421	0.0399933	0.0136528	-0.010004	0.010004	unknown function	conserved Plasmodium protein	I										19	19	19	2.2	2.2	2.2	1117.2	0	77.752	8.33834	20	0.28419	0.853693	0.0256519	0.0306697	PF3D7_0522400.1-p1	PF3D7_0522400.1-p1
0.0223227	0.0254221	-0.0223227	-0.124991	0.0431242	-0.0705061		inner membrane complex protein	E										4	4	4	9.5	9.5	9.5	55.563	0	34.845	8.9988	13	0.499014	0.649965	-0.0592651	-0.0695708	PF3D7_0522600.1-p1	PF3D7_0522600.1-p1
-0.0825024	-0.0223579	-0.0903358	0.0223579	0.0339355	0.0655441	putative	pre-mRNA-splicing factor BUD31	P										4	4	4	29.9	29.9	29.9	17.389	0	24.457	8.10633	5	1.86974	0.329835	0.105678	0.128086	PF3D7_0522800.1-p1	PF3D7_0522800.1-p1
0.0806866	-0.0386581	0.00985527	-0.00985527	0.0809879	-0.0277328		multidrug resistance protein 1	G										40	40	40	28.6	28.6	28.6	162.25	0	323.31	9.81733	92	0.0194848	0.983096	-0.00282796	-0.00333365	PF3D7_0523000.1-p1	PF3D7_0523000.1-p1
0.0666132	0.0334311	0.0488653	-0.0776358	-0.0334311	-0.0860147	putative	mitochondrial-processing peptidase subunit alpha	K										18	18	18	33.3	33.3	33.3	61.772	0	58.365	9.17298	29	2.43608	0.28181	-0.11533	-0.140832	PF3D7_0523100.1-p1	PF3D7_0523100.1-p1
0.0326672	-0.053688	-0.011652	0.021059	0.011652	-0.17552	unknown function	conserved Plasmodium protein	K										2	2	2	13.1	13.1	13.1	15.603	0	3.2748	7.80787	2	0.206632	0.798136	-0.036712	-0.0422609	PF3D7_0523300.1-p1	PF3D7_0523300.1-p1
0.0877743	0.0387363	0.0474968	-0.0498219	-0.0387363	-0.044445	putative	DnaJ protein	D										11	11	11	22.3	22.3	22.3	61.902	0	56.075	8.93789	22	2.57114	0.341741	-0.102337	-0.1255	PF3D7_0523400.1-p1	PF3D7_0523400.1-p1
0.117038	0.0532961	0.0894003	-0.0659056	-0.237344	-0.0532961	unknown function	conserved Plasmodium protein	T										1	1	1	4.8	4.8	4.8	24.555	0.001114	2.6298	6.80513	1	1.52576	0.107131	-0.205427	-0.238269	PF3D7_0523600.1-p1	PF3D7_0523600.1-p1
-0.0138512	-0.027029	0.100084	0.0138512	0.152206	-0.0656643	unknown function	conserved Plasmodium membrane protein	I										1	1	1	4.4	4.4	4.4	23.339	0.0014815	2.6059	6.69261	1	0.063331	0.928314	0.0137297	0.0156845	PF3D7_0523900.1-p1	PF3D7_0523900.1-p1
-0.045207	-0.054574	-0.0818224	0.045207	0.170571	0.0791006		karyopherin beta	D										41	41	41	39.4	39.4	39.4	127.35	0	323.31	10.0363	123	1.81774	0.164929	0.158827	0.189302	PF3D7_0524000.1-p1	PF3D7_0524000.1-p1
-0.207535	-0.0776043	0.0808372	0.107664	-0.00631905	0.00631905	unknown function	conserved Plasmodium protein	H										2	2	2	5.4	5.4	5.4	49.18	0	6.9911	7.85821	3	0.500034	0.378715	0.103989	0.11673	PF3D7_0524300.1-p1	PF3D7_0524300.1-p1
-0.010437	-0.0740891	-0.0702038	0.125214	0.0940323	0.010437	putative	ribosome-interacting GTPase 1	S										13	13	13	39.5	39.5	39.5	40.684	0	36.12	8.74254	15	1.48484	0.242701	0.128138	0.152548	PF3D7_0524400.1-p1	PF3D7_0524400.1-p1
0.0418215	0.0947809	-0.084012	-0.0180521	-0.10258	0.0180521	apicoplast	50S ribosomal protein L12	K										5	5	5	18.7	18.7	18.7	29.877	0	29.396	8.43689	8	0.333514	0.699765	-0.0517235	-0.0598688	PF3D7_0524600.1-p1	PF3D7_0524600.1-p1
0.00400162	-0.0498772	-0.0408611	0.0133858	0.00706482	-0.00400162	putative	mitochondrial import receptor subunit TOM22	G	TOM22	mitochondrial import receptor subunit TOM22, putative					+			1	1	1	8.6	8.6	8.6	12.017	0	4.9973	8.37118	2	0.922481	0.798279	0.0343952	0.0420778	PF3D7_0524700.1-p1	PF3D7_0524700.1-p1
-0.112705	-0.122763	-0.0768967	0.112638	0.110289	0.0768967		acyl-CoA synthetase	D										36	36	36	46.1	46.1	46.1	76.851	0	196.55	10.0473	97	3.45434	0.0978783	0.204063	0.249441	PF3D7_0525100.1-p1	PF3D7_0525100.1-p1
0.0855494	0.107297	0.147183	-0.151437	-0.17714	-0.0855494	putative	structural maintenance of chromosomes protein 6	N										9	9	9	4.9	4.9	4.9	217.23	0	30.463	8.23315	11	2.81222	0.0650526	-0.251385	-0.30189	PF3D7_0525200.1-p1	PF3D7_0525200.1-p1
0.202468	0.11757	0.100121	-0.100121	-0.205699	-0.188844	unknown function	conserved Plasmodium protein	A										3	3	3	7.1	7.1	7.1	55.816	0	20.773	8.15217	5	2.58799	0.047952	-0.304941	-0.360657	PF3D7_0525300.1-p1	PF3D7_0525300.1-p1
-0.00287724	0.0250006	-0.0323	-0.0418043	0.00287724	0.0521975	putative	G-protein coupled receptor	G										3	3	3	7.1	7.1	7.1	55.704	0	13.596	7.90574	5	0.0873005	0.956651	0.00781568	0.00939621	PF3D7_0525400.1-p1	PF3D7_0525400.1-p1
-0.0114117	-0.00339127	-0.0174923	0.00339127	0.0949554	0.0381584	putative	ADP-ribosylation factor GTPase-activating protein	S										10	10	10	23.8	23.8	23.8	58.511	0	60.835	8.46644	13	0.976668	0.656332	0.0562668	0.0680375	PF3D7_0526200.2-p1;PF3D7_0526200.1-p1	PF3D7_0526200.2-p1;PF3D7_0526200.1-p1
0.00846481	0.0567513	-0.00846481	-0.0860558	-0.113297	0.0879917	unknown function	conserved Plasmodium protein	F										2	2	2	1.6	1.6	1.6	165.38	0.00076923	3.0097	7.30307	2	0.352891	0.67509	-0.0560373	-0.0647077	PF3D7_0526500.1-p1	PF3D7_0526500.1-p1
-0.0134325	-0.0414648	0.0256281	-0.00471973	0.0738039	0.00471973	unknown function	conserved protein	I										3	3	3	4.5	4.5	4.5	93.603	0	29.464	7.68899	3	0.473068	0.801619	0.0343577	0.041321	PF3D7_0526700.1-p1	PF3D7_0526700.1-p1
-0.00840759	0.00840759	0.0565376	0.179029	-0.0519466	-0.0112286	unknown function	conserved Plasmodium protein	S										3	3	3	8.2	8.2	8.2	43.781	0	44.524	7.00225	3	0.0958258	0.891254	0.0197722	0.022628	PF3D7_0526800.1-p1	PF3D7_0526800.1-p1
0.00677586	-0.00677586	0.0403681	0.0630751	-0.205182	-0.0854464	putative	transmembrane emp24 domain-containing protein	M										2	2	2	8.4	8.4	8.4	24.561	0	4.1852	8.49178	8	0.494001	0.464105	-0.0893071	-0.101619	PF3D7_0526900.1-p1	PF3D7_0526900.1-p1
-0.0248394	-0.00281143	-0.0027256	0.121382	0.0027256	0.0887871	putative	DNA replication licensing factor MCM3	E										17	17	17	21.4	21.4	21.4	109.8	0	58.298	8.82262	30	1.05399	0.491003	0.0810903	0.0969806	PF3D7_0527000.1-p1	PF3D7_0527000.1-p1
-0.25354	-0.136864	-0.113319	0.215794	0.152084	0.113319	putative	ubiquitin-conjugating enzyme E2 N	S										10	10	10	77.6	77.6	77.6	17.411	0	43.009	9.22464	38	2.47246	0.0453202	0.328307	0.385044	PF3D7_0527100.1-p1;F8VQQ8;V9HW41;P61088;F8VSD4;F8VV71;Q5JXB2	PF3D7_0527100.1-p1
-0.146751	-0.0730209	-0.0926266	0.145557	0.10919	0.0730209		ubiquitin carboxyl-terminal hydrolase 14	T										15	15	15	25.5	25.5	25.5	70.732	0	227.72	9.11291	38	2.66327	0.0934114	0.213389	0.256969	PF3D7_0527200.1-p1	PF3D7_0527200.1-p1
0.00166702	0.0904331	0.0525856	-0.00166702	-0.0963326	-0.0847645	putative	methionine aminopeptidase 1a	S										1	1	1	3.1	3.1	3.1	37.411	0.0011232	2.723	7.23558	1	1.29912	0.320843	-0.10915	-0.130037	PF3D7_0527300.1-p1	PF3D7_0527300.1-p1
-0.077529	-0.110192	-0.103518	0.187419	0.168313	0.077529		Hsc70-interacting protein	I										10	10	10	26.6	26.6	26.6	51.125	0	94.737	9.71844	39	2.62044	0.068632	0.2415	0.289107	PF3D7_0527500.1-p1	PF3D7_0527500.1-p1
0.00625801	0.117556	-0.0703888	0.166674	-0.0285664	-0.00625801	unknown function	conserved Plasmodium protein	Q										7	7	7	17.4	17.4	17.4	52.971	0	25.143	8.0599	8	0.115305	0.857996	0.0261415	0.0296267	PF3D7_0527600.1-p1	PF3D7_0527600.1-p1
0.0378265	-0.03652	-0.0748119	0.03652	-0.0658512	0.0717373	putative	ATP-dependent RNA helicase DDX41	N										6	6	6	9.2	9.2	9.2	76.204	0	13.709	8.09947	7	0.296299	0.77934	0.0386372	0.045302	PF3D7_0527900.1-p1;B3KRK2;Q53HI2;J3KNN5;Q9UJV9	PF3D7_0527900.1-p1
0.00235462	-0.0216875	-0.0421019	-0.00235462	0.0840216	0.0745134	putative	AP-1 complex subunit beta	S										13	13	13	17.7	17.7	17.7	106.15	0	73.686	9.09527	20	1.1291	0.551221	0.0725384	0.0873732	PF3D7_0528100.1-p1	PF3D7_0528100.1-p1
0.0146694	-0.0623951	-0.0715675	-0.0146694	0.102261	0.0839844	putative	eukaryotic translation initiation factor 3 subunit E	E										14	14	14	30.2	30.2	30.2	61.418	0	66.81	9.44384	37	1.00046	0.388688	0.0969563	0.114679	PF3D7_0528200.1-p1	PF3D7_0528200.1-p1
-0.000505447	0.00673103	0.000505447	-0.00191307	-0.0330982	0.0232353	unknown function	conserved Plasmodium protein	K										1	1	1	3.2	3.2	3.2	58.825	0	7.5072	6.90149	2	0.138657	0.96646	-0.006169	-0.00755589	PF3D7_0528300.1-p1	PF3D7_0528300.1-p1
0.00879574	0.00222111	-0.00222111	0.107949	-0.102901	-0.0329885		palmitoyltransferase DHHC7	T										4	4	4	8.9	8.9	8.9	48.242	0	11.848	8.86358	9	0.0689115	0.932903	-0.0122452	-0.0142041	PF3D7_0528400.1-p1	PF3D7_0528400.1-p1
0.0122557	-0.00192738	0.00192738	-0.249461	-0.1473	0.0185041		peptidyl-prolyl cis-trans isomerase	F										1	1	1	8.3	8.3	8.3	23.199	0	18.08	7.6505	5	0.766247	0.256872	-0.130171	-0.148226	PF3D7_0528700.1-p1	PF3D7_0528700.1-p1
0.0389919	-0.00543213	0.112272	-0.170828	-5.14984e-05	5.14984e-05	putative	nucleolar preribosomal GTPase	V										4	4	4	7.3	7.3	7.3	63.933	0	9.6407	7.47204	4	0.726863	0.354871	-0.105553	-0.121818	PF3D7_0528800.1-p1	PF3D7_0528800.1-p1
0.0753555	0.0211754	0.0859814	-0.120926	-0.0211754	-0.06884	unknown function	conserved Plasmodium protein	Y										11	11	11	14.3	14.3	14.3	82.904	0	31.066	8.84551	18	1.6948	0.2289	-0.131151	-0.157047	PF3D7_0529000.1-p1	PF3D7_0529000.1-p1
-0.0766058	0.0178461	0.184583	0.282557	-0.1284	-0.0178461		apicoplast TIC22 protein	C										2	2	2	9	9	9	33.474	0	4.2033	7.23022	2	0.00794743	0.981777	0.00349617	0.00370127	PF3D7_0529300.1-p1	PF3D7_0529300.1-p1
0.125405	0.151103	0.195104	-0.125405	-0.325303	-0.193435	unknown function	conserved Plasmodium protein	N										26	26	26	15.4	15.4	15.4	185.37	0	96.18	8.94732	34	2.40779	0.037359	-0.371918	-0.431406	PF3D7_0529400.1-p1;PF3D7_0529400.2-p1	PF3D7_0529400.1-p1;PF3D7_0529400.2-p1
-0.147349	-0.115811	-0.16339	0.131665	0.14605	0.115811	putative	cell cycle regulator protein	K										5	5	5	36.9	36.9	36.9	20.258	0	21.301	8.33347	6	4.11145	0.0558528	0.273359	0.334802	PF3D7_0529500.1-p1	PF3D7_0529500.1-p1
0.0435314	0.0519676	0.0368557	-0.0368557	-0.219439	-0.0945702	unknown function	conserved Plasmodium protein	D										3	2	2	1.4	1	1	225.53	0	16.824	7.18173	2	1.3898	0.166323	-0.161073	-0.188597	PF3D7_0529800.1-p1;Q8IX12	PF3D7_0529800.1-p1
0.0162048	0.0790977	0.14341	-0.0409584	-0.0263176	-0.0162048	putative	RING zinc finger protein	V										3	3	3	9.9	9.9	9.9	34.146	0	7.8747	7.96332	5	1.34238	0.329474	-0.107398	-0.128249	PF3D7_0529900.1-p1	PF3D7_0529900.1-p1
0.127548	-0.0166454	0.0166454	-0.033886	0.0721951	-0.0538216	unknown function	conserved Plasmodium protein	N										2	2	2	11.3	11.3	11.3	11.54	0	7.3962	8.30959	3	0.336138	0.719573	-0.0476869	-0.0555428	PF3D7_0530000.1-p1	PF3D7_0530000.1-p1
-0.00752926	0.0111055	-0.0107336	0.0472631	-0.0824213	0.00752926	putative	SNARE protein	D										5	5	5	22.2	22.2	22.2	26.69	0	34.628	8.69525	11	0.0607447	0.964114	-0.00682386	-0.00813371	PF3D7_0530100.1-p1	PF3D7_0530100.1-p1
-0.137474	0.0515862	0.0705795	0.0900517	-0.0791759	-0.0515862		phosphoenolpyruvate/phosphate translocator	N										3	3	3	4.2	4.2	4.2	59.788	0	9.892	8.40753	8	0.0338125	0.95616	-0.00846736	-0.00957188	PF3D7_0530200.1-p1	PF3D7_0530200.1-p1
0.0198364	-0.00673676	-0.00893974	-0.0366364	0.00673676	0.0161877	unknown function	conserved Plasmodium membrane protein	I										7	7	7	4.1	4.1	4.1	173.26	0	15.648	8.2633	7	0.11572	0.96756	-0.00595729	-0.00727644	PF3D7_0530300.1-p1	PF3D7_0530300.1-p1
-0.0661697	-0.0429878	0.0202389	0.0939789	-0.0202389	0.0867405	putative	XAP-5 DNA binding protein	N										2	2	2	6.3	6.3	6.3	52.033	0	38.304	7.17208	2	0.857648	0.484547	0.0831331	0.0983756	PF3D7_0530600.1-p1	PF3D7_0530600.1-p1
-0.0252762	0.0252762	0.0395374	-0.105858	-0.0465469	0.0294819		formin 1	E										2	2	2	0.7	0.7	0.7	309.47	0	4.6728	7.3453	2	0.546362	0.676232	-0.0541534	-0.064176	PF3D7_0530900.1-p1	PF3D7_0530900.1-p1
0.0170546	-0.0286036	0.0883017	-0.0193701	0.103698	-0.0170546	unknown function	conserved Plasmodium protein	N										2	2	2	0.8	0.8	0.8	325.26	0	8.7512	6.97787	2	0.0198523	0.982093	-0.00315984	-0.00370439	PF3D7_0531100.1-p1	PF3D7_0531100.1-p1
-0.0853729	-0.0344734	-0.0711365	0.106405	0.0349674	0.0344734		early transcribed membrane protein 5	R										5	5	5	26	26	26	19.03	0	129.76	9.98017	37	1.9052	0.258919	0.122276	0.147623	PF3D7_0532100.1-p1	PF3D7_0532100.1-p1
0.1228	0.181827	0.184663	-0.1228	-0.378192	-0.241902	unknown function	Plasmodium exported protein (PHISTb)	R										22	22	22	35	35	35	60.188	0	182.82	9.62297	55	2.236	0.0288529	-0.410728	-0.468607	PF3D7_0532300.1-p1	PF3D7_0532300.1-p1
-0.176132	-0.103994	-0.155081	0.152723	0.103994	0.13061	putative	ATP-dependent RNA helicase	S										6	6	6	5.1	5.1	5.1	157.31	0	21.752	8.09212	6	3.36354	0.0561441	0.274178	0.332082	PF3D7_0602100.1-p1	PF3D7_0602100.1-p1
-0.174062	-0.120685	-0.140527	0.124066	0.128858	0.120685	putative	MYND-type zinc finger protein	V										12	12	12	50.8	50.8	50.8	29.441	0	110.53	8.74003	22	4.16493	0.056944	0.269627	0.330524	PF3D7_0602200.1-p1	PF3D7_0602200.1-p1
-0.0147915	-0.151552	0.0229321	0.0147915	-0.0444527	0.190737		elongation factor G	I										2	2	2	3.2	3.2	3.2	108.31	0	4.3283	7.38005	2	0.502464	0.390868	0.101496	0.114258	PF3D7_0602400.1-p1	PF3D7_0602400.1-p1
0.0630474	-0.0630474	-0.202068	-0.0890388	0.119272	0.120958	putative	SAC3 domain-containing protein	N										2	2	2	2.2	2.2	2.2	153.72	0	9.6982	7.19645	3	0.496251	0.320683	0.117753	0.130323	PF3D7_0602600.1-p1	PF3D7_0602600.1-p1
-0.0376749	0.0651598	0.0376749	-0.0838251	-0.105552	0.0703363	unknown function	conserved Plasmodium protein	L										1	1	1	2.1	2.1	2.1	56.37	0	3.8125	6.97987	1	0.412116	0.64279	-0.0614001	-0.0711204	PF3D7_0602900.1-p1	PF3D7_0602900.1-p1
-0.0789185	-0.0311813	-0.0217209	0.130201	0.0927563	0.0217209	unknown function	conserved Plasmodium protein	T										1	1	1	1.7	1.7	1.7	69.665	0	3.5677	7.3146	3	1.58305	0.250087	0.1255	0.150047	PF3D7_0603000.1-p1	PF3D7_0603000.1-p1
0.00330448	0.173467	0.162734	-0.0152922	-0.240388	-0.00330448	putative	RNA-binding protein	S										4	4	4	9.7	9.7	9.7	53.576	0	30.846	7.83965	6	0.987395	0.118483	-0.199497	-0.22297	PF3D7_0603100.1-p1	PF3D7_0603100.1-p1
-0.020731	0.020731	0.0298309	0.0790539	-0.0371552	-0.0384312		dihydroorotate dehydrogenase	I										10	10	10	20	20	20	65.558	0	38.023	8.61458	14	0.0735104	0.952382	-0.00878779	-0.0104375	PF3D7_0603300.1-p1	PF3D7_0603300.1-p1
-0.0765877	-0.0364265	0.00152779	0.0287418	-0.00152779	0.037693		trophozoite exported protein 1	S										11	11	11	10.4	10.4	10.4	132.47	0	40.083	8.29796	14	1.08469	0.642777	0.0587978	0.0712283	PF3D7_0603400.1-p1	PF3D7_0603400.1-p1
0.614201	0.20924	0.236465	-0.276472	-0.221764	-0.20924		cation/H+ antiporter	V										4	4	4	10.2	10.2	10.2	48.918	0	20.86	8.59439	6	1.9499	0.0149143	-0.589127	-0.631903	PF3D7_0603500.1-p1	PF3D7_0603500.1-p1
0.129251	0.0993528	-0.212089	-0.0261145	-0.0181665	0.0181665	unknown function	conserved Plasmodium protein	K										2	2	2	0.9	0.9	0.9	239.91	0.001127	2.7713	6.80197	2	0.0441012	0.92779	-0.0142097	-0.0156153	PF3D7_0604000.1-p1	PF3D7_0604000.1-p1
-0.0342283	0.0287447	0.0452452	0.0724802	-0.137946	-0.0287447		AP2 domain transcription factor	E										5	5	5	3.7	3.7	3.7	229.62	0	65.807	7.92518	10	0.273886	0.74021	-0.0446574	-0.0516028	PF3D7_0604100.1-p1	PF3D7_0604100.1-p1
0.0967388	-0.235912	-0.146099	0.0302162	0.0377579	-0.0302162	unknown function	conserved Plasmodium protein	Q										2	2	2	3	3	3	91.569	0	3.5754	7.67587	2	0.456884	0.36475	0.107677	0.119421	PF3D7_0604300.1-p1	PF3D7_0604300.1-p1
-0.05369	-0.103785	-0.115881	0.131865	0.05369	0.0607452	unknown function	conserved Plasmodium protein	E										47	47	47	19.3	19.3	19.3	334.41	0	323.31	9.44812	83	2.27833	0.135627	0.173218	0.208347	PF3D7_0604500.1-p1;A0A024R0H9;B3KV38;REV__Q09MP3;Q5SQL3;J3KP92;B4DZ33;Q86Z02	PF3D7_0604500.1-p1
-0.143299	0.0398846	-0.10409	-0.0398846	0.0855961	0.229647		glyoxalase I-like protein GILP	K										2	2	2	7.2	7.2	7.2	35.838	0	4.5921	7.30101	2	0.774689	0.179027	0.160954	0.17969	PF3D7_0604700.1-p1	PF3D7_0604700.1-p1
0.00319386	-0.0246801	0.0397787	-0.0218325	0.0545511	-0.00319386	putative	RNA-binding protein	I										16	16	16	23	23	23	85.63	0	101.48	9.23847	37	0.0431145	0.978534	0.00374413	0.00451309	PF3D7_0605100.1-p1	PF3D7_0605100.1-p1
-0.152522	-0.178565	-0.0256109	0.165626	0.0256109	0.0961466	putative	DNA repair protein RAD50	T										5	5	5	2.7	2.7	2.7	267.95	0	9.9279	7.65082	5	1.5853	0.0974224	0.214694	0.249014	PF3D7_0605800.1-p1	PF3D7_0605800.1-p1
-0.0454082	-0.106604	-0.0868759	0.0454082	0.118528	0.0468102	putative	long chain polyunsaturated fatty acid elongation enzyme	N										5	5	5	18.4	18.4	18.4	34.732	0	13.05	9.06243	10	2.11737	0.177897	0.149878	0.180547	PF3D7_0605900.1-p1	PF3D7_0605900.1-p1
0.106894	0.0334969	0.0322685	-0.0346851	-0.0322685	-0.118927	unknown function	conserved Plasmodium protein	T										9	9	9	9.5	9.5	9.5	123.33	0	29.253	8.25727	11	1.47074	0.274883	-0.119513	-0.14267	PF3D7_0606000.1-p1	PF3D7_0606000.1-p1
-0.0129271	-0.120475	-0.108695	0.0129271	0.195029	0.0431089	putative	RNA-binding protein	S										4	4	4	8.9	8.9	8.9	67.899	0	67.324	7.39192	5	1.17394	0.164245	0.164387	0.189859	PF3D7_0606100.1-p1	PF3D7_0606100.1-p1
0.0054512	-0.0054512	0.0365715	-0.006464	-0.0270157	0.119249	putative	ubiquitin-conjugating enzyme E2 PEX4	T										4	4	4	35.5	35.5	35.5	17.815	0	16.904	8.24561	7	0.126747	0.905006	0.0163994	0.0193522	PF3D7_0606200.1-p1	PF3D7_0606200.1-p1
0.0467405	0.0386	-0.0251951	-0.0249548	-0.012105	0.012105	putative	polypyrimidine tract-binding protein	N										5	5	5	8.9	8.9	8.9	77.218	0	11.308	7.31628	6	0.490307	0.833953	-0.0283667	-0.0343754	PF3D7_0606500.1-p1	PF3D7_0606500.1-p1
-0.129013	-0.0173817	0.0173817	0.117882	-0.0312119	0.0865307	unknown function	conserved Plasmodium protein	N										12	12	12	4.9	4.9	4.9	280.36	0	25.475	8.34955	15	0.728504	0.378728	0.100738	0.116686	PF3D7_0606600.1-p1	PF3D7_0606600.1-p1
-0.0231371	-0.0619097	-0.020133	0.020133	0.110728	0.0882235	putative	coatomer alpha subunit	L										23	23	23	16	16	16	176.94	0	109.95	9.25154	37	1.62673	0.321015	0.108088	0.130168	PF3D7_0606700.1-p1	PF3D7_0606700.1-p1
-0.0447435	-0.0818052	-0.108823	0.0882311	0.200736	0.0447435		VFT protein	M						+				8	8	8	29.1	29.1	29.1	34.502	0	29.578	9.22477	18	1.71515	0.118053	0.189694	0.223156	PF3D7_0606800.1-p1	PF3D7_0606800.1-p1
-0.0295792	-0.12002	-0.261253	0.236633	0.465425	0.0295792		glutaredoxin-like protein	D										1	1	1	11.4	11.4	11.4	26.034	0	3.2709	7.06285	1	1.25203	0.0403094	0.38083	0.403941	PF3D7_0606900.1-p1	PF3D7_0606900.1-p1
0.192699	0.0545979	0.0882187	-0.0841808	-0.0779648	-0.0545979	putative	translation initiation factor IF-2	S										25	25	25	27	27	27	112.36	0	243.82	9.22144	42	1.90734	0.123521	-0.184086	-0.218489	PF3D7_0607000.1-p1	PF3D7_0607000.1-p1
-0.021719	0.0642796	0.141506	-0.0217285	0.021719	-0.0522747	putative	RING zinc finger protein	N										1	1	1	2.3	2.3	2.3	50.861	0.00038521	3.0776	7.24699	3	0.692672	0.521414	-0.0787837	-0.0924908	PF3D7_0607200.1-p1	PF3D7_0607200.1-p1
-0.090456	-0.111731	0.0534019	-0.00798035	0.00798035	0.0529594	putative	G-protein associated signal transduction protein	K										6	6	6	8.1	8.1	8.1	76.179	0	12.251	8.28099	8	0.540005	0.600749	0.067248	0.0786546	PF3D7_0607400.1-p1	PF3D7_0607400.1-p1
0.0649872	0.129646	0.106251	-0.0853958	-0.153522	-0.0649872	putative	spindle assembly abnormal protein 6	N										6	6	6	8.4	8.4	8.4	101.23	0	48.135	8.19376	6	2.45086	0.104162	-0.201597	-0.24208	PF3D7_0607600.1-p1	PF3D7_0607600.1-p1
-0.116043	-0.0281086	-0.108124	0.0608044	0.0281086	0.0875397	unknown function	conserved Plasmodium protein	V										3	3	3	1.2	1.2	1.2	325.01	0	10.938	7.33212	4	1.9119	0.196272	0.142909	0.171575	PF3D7_0607700.1-p1	PF3D7_0607700.1-p1
0.0136929	-0.0136929	-0.0511208	-0.0237827	0.0735073	0.0359669	putative	sorting assembly machinery 50 kDa subunit	N										7	7	7	15.7	15.7	15.7	53.721	0	87.54	8.57635	11	0.600663	0.724929	0.0456041	0.0546818	PF3D7_0608310.1-p1	PF3D7_0608310.1-p1
-0.0745764	-0.107211	-0.0852938	0.132743	0.147237	0.0745764	putative	proteasome subunit alpha type-2	A										13	13	13	62.6	62.6	62.6	26.528	0	132.33	9.62647	46	2.9914	0.0981376	0.207212	0.251413	PF3D7_0608500.1-p1	PF3D7_0608500.1-p1
-0.135752	-0.136953	-0.111111	0.111111	0.149977	0.167982		T-complex protein 1 subunit zeta	S										19	19	19	36.8	36.8	36.8	61.533	0	104.38	9.44275	62	3.87286	0.0567122	0.270962	0.330935	PF3D7_0608700.1-p1	PF3D7_0608700.1-p1
-0.105733	-0.147536	-0.0951471	0.106847	0.13267	0.0951471		ornithine aminotransferase	D										27	27	27	55.6	55.6	55.6	46.055	0	323.31	10.7826	255	3.5156	0.076099	0.227694	0.277858	PF3D7_0608800.1-p1	PF3D7_0608800.1-p1
-0.112452	-0.0270748	-0.129265	0.0688	0.090559	0.0270748	unknown function	conserved Plasmodium protein	N										3	3	3	3.2	3.2	3.2	120.67	0	4.5889	7.54889	3	1.84	0.177211	0.151742	0.181355	PF3D7_0608900.1-p1	PF3D7_0608900.1-p1
0.119286	0.132151	0.175266	-0.134369	-0.244047	-0.119286	unknown function	conserved Plasmodium protein	K										29	29	28	4.9	4.9	4.7	720.51	0	131.38	8.73942	35	2.70474	0.0471489	-0.308135	-0.365606	PF3D7_0609000.1-p1	PF3D7_0609000.1-p1
0.0828266	-0.0385361	0.0114021	0.195099	-0.0965729	-0.0114021	putative	citrate synthase-like protein	I										1	1	1	3	3	3	56.203	0.0011368	2.853	6.85565	1	0.0380284	0.947717	0.0104771	0.0117261	PF3D7_0609200.1-p1	PF3D7_0609200.1-p1
0.060482	0.0725422	0.170553	-0.15082	-0.262354	-0.060482	putative	palmitoyltransferase DHHC2	R										4	4	4	13.4	13.4	13.4	33.146	0	21.736	8.87942	6	1.7227	0.0640441	-0.259078	-0.298478	PF3D7_0609800.1-p1	PF3D7_0609800.1-p1
-0.0790319	-0.00231075	-0.0770979	0.213468	0.0797586	0.00231075	putative	RNA-binding protein 25	I										2	2	2	1.9	1.9	1.9	115.74	0	4.7748	7.37326	2	1.06719	0.189671	0.151326	0.174611	PF3D7_0610200.1-p1	PF3D7_0610200.1-p1
0.0329466	0.0243807	0.0490847	-0.0243807	-0.10974	-0.0663557		calcium-dependent protein kinase 2	G					+					4	4	4	8.6	8.6	8.6	59.047	0	11.072	7.75475	5	1.78614	0.346035	-0.102296	-0.123893	PF3D7_0610600.1-p1	PF3D7_0610600.1-p1
-0.141508	-0.154604	-0.165127	0.151566	0.199694	0.141508		transketolase	N										19	19	19	26	26	26	75.814	0	137.13	9.24532	49	4.10786	0.0439604	0.318002	0.388181	PF3D7_0610800.1-p1	PF3D7_0610800.1-p1
0.00589752	0.0515003	0.0432358	-0.00589752	-0.112717	-0.0617886	putative	transcription elongation factor SPT5	A										17	17	17	14.3	14.3	14.3	149.36	0	69.671	8.57668	19	1.29569	0.399321	-0.0936788	-0.11234	PF3D7_0610900.1-p1	PF3D7_0610900.1-p1
0.045516	-0.0156755	-0.064887	-0.0504217	0.19637	0.0156755	putative	SNARE associated Golgi protein	N										1	1	1	2.8	2.8	2.8	33.324	0.0050215	2.1718	7.88803	2	0.336784	0.627419	0.0655568	0.0744647	PF3D7_0611000.1-p1	PF3D7_0611000.1-p1
0.00485992	-0.0199261	-0.0522118	-0.00485992	0.0457745	0.0508366	unknown function	conserved Apicomplexan protein	F										6	6	6	26.8	26.8	26.8	33.476	0	12.341	8.33634	8	1.02532	0.676052	0.0530097	0.0643108	PF3D7_0611300.1-p1	PF3D7_0611300.1-p1
0.108295	0.0713158	0.0404358	-0.19768	-0.057375	-0.0404358		SWIB/MDM2 domain-containing protein	E										10	10	10	13.3	13.3	13.3	97.789	0	67.3	8.32938	13	1.48646	0.143522	-0.171846	-0.20133	PF3D7_0611400.1-p1	PF3D7_0611400.1-p1
0.182631	0.280555	0.251842	-0.434293	-0.260016	-0.182631		basal complex transmembrane protein 1	K										9	9	9	12.6	12.6	12.6	76.663	0	21.885	9.22961	13	2.57396	0.0224615	-0.530656	-0.60309	PF3D7_0611600.1-p1	PF3D7_0611600.1-p1
-0.67726	0.269166	0.246509	0.0494738	-0.0494738	-0.228246		60S ribosomal protein L39	G										1	1	1	19.6	19.6	19.6	6.5187	0	14.88	7.70465	3	0.0230422	0.903487	-0.02222	-0.0198006	PF3D7_0611700.1-p1	PF3D7_0611700.1-p1
-0.0736771	-0.017662	0.017662	0.0716038	-0.0495663	0.0541553	unknown function	conserved Plasmodium protein	E										3	3	3	1	1	1	374.89	0	26.085	7.62888	3	0.467641	0.701691	0.0499566	0.0590342	PF3D7_0611800.1-p1	PF3D7_0611800.1-p1
-0.100039	0.100039	0.131586	0.16246	-0.127073	-0.101974	putative	lsm12	V										1	1	1	5.7	5.7	5.7	20.264	0.0007593	2.8669	7.29365	1	0.218691	0.640204	-0.0660578	-0.0719875	PF3D7_0611900.1-p1	PF3D7_0611900.1-p1
-0.0578222	-0.110271	-0.0162573	0.0510149	0.0162573	0.0646143	putative	eukaryotic translation initiation factor 3 subunit L	A										12	12	12	19.4	19.4	19.4	78.129	0	52.568	9.0677	20	1.57426	0.334742	0.105412	0.126884	PF3D7_0612100.1-p1	PF3D7_0612100.1-p1
0.0507956	0.111386	0.0203447	-0.139108	-0.118901	-0.0203447		leucine-rich repeat protein	L										8	8	8	5.7	5.7	5.7	220.29	0	75.783	7.99846	11	1.5575	0.177522	-0.153627	-0.181719	PF3D7_0612200.1-p1	PF3D7_0612200.1-p1
0.110713	0.00166035	-0.0211115	-0.0297403	0.125569	-0.00166035		6-cysteine protein	I						+				12	12	12	39.2	39.2	39.2	39.434	0	79.961	9.40014	39	0.00505826	0.99497	0.000968933	0.00112307	PF3D7_0612700.1-p1	PF3D7_0612700.1-p1
0.0780916	0.0576696	0.132243	-0.0576696	-0.164453	-0.0704641		rhoptry protein ROP14	D										35	35	35	26.3	26.3	26.3	172.01	0	174.11	9.66578	66	2.00868	0.119081	-0.186864	-0.222363	PF3D7_0613300.1-p1	PF3D7_0613300.1-p1
0.0319605	-0.0175962	-0.00205326	-0.00667667	0.00205326	0.0546522	putative	AP-3 complex subunit beta	D										5	5	5	4	4	4	159.77	0	15.096	7.53399	5	0.201001	0.927202	0.0125726	0.0152561	PF3D7_0613500.1-p1	PF3D7_0613500.1-p1
0.0959911	-0.113287	0.0359745	-0.0556107	-0.0359745	0.0471916	unknown function	conserved Plasmodium protein	I										3	3	3	3.1	3.1	3.1	123.72	0	7.6506	7.36241	3	0.108972	0.884177	-0.0210241	-0.0241728	PF3D7_0613600.1-p1	PF3D7_0613600.1-p1
-0.0450592	0.0136261	0.0919285	-0.0136261	-0.0337315	0.0498219	putative	syntaxin-binding protein	S										13	13	13	16.8	16.8	16.8	82.767	0	71.849	8.87752	24	0.153837	0.890104	-0.0193437	-0.0228381	PF3D7_0613700.1-p1	PF3D7_0613700.1-p1
0.101365	0.0919657	0.159888	-0.0919657	-0.109748	-0.120471	putative	AP2 domain transcription factor	E										22	22	22	5.8	5.8	5.8	485.58	0	106.24	8.65197	32	3.2278	0.0794391	-0.225135	-0.273615	PF3D7_0613800.1-p1	PF3D7_0613800.1-p1
0.0445557	0.0512142	0.105768	-0.0499783	-0.0987911	-0.0445557	putative	myosin E	I										57	57	57	28.6	28.6	28.6	255.08	0	302.18	9.61445	109	2.14754	0.223993	-0.131621	-0.159357	PF3D7_0613900.1-p1	PF3D7_0613900.1-p1
-0.0578203	-0.0463724	-0.051507	0.098815	0.0980139	0.0463724	putative	major facilitator superfamily-related transporter	S						+				18	18	18	20.5	20.5	20.5	96.979	0	129.09	9.41977	46	2.7781	0.216215	0.132967	0.162619	PF3D7_0614300.1-p1	PF3D7_0614300.1-p1
-0.0876522	0.0476398	0.00235367	-0.00235367	0.0771694	-0.0341949	putative	pre-mRNA-splicing factor CWF7	D										4	4	4	18.4	18.4	18.4	30.85	0	13.811	8.04692	5	0.193424	0.853202	0.0260932	0.030635	PF3D7_0614400.1-p1	PF3D7_0614400.1-p1
0.0367393	0.00438118	0.0519238	-0.00438118	-0.12472	-0.0863094		60S ribosomal protein L19	S										8	8	8	24.7	24.7	24.7	21.58	0	32.149	9.9854	28	1.26443	0.351461	-0.102818	-0.122672	PF3D7_0614500.1-p1	PF3D7_0614500.1-p1
0.0438795	0.031579	0.0517168	-0.031579	-0.241265	-0.126966	unknown function	conserved Plasmodium membrane protein	N										4	4	4	4.5	4.5	4.5	130.93	0	12.594	7.74466	10	1.34868	0.142175	-0.175662	-0.204045	PF3D7_0614900.1-p1	PF3D7_0614900.1-p1
0.00212479	0.0619564	0.117107	-0.0568638	-0.0189667	-0.00212479	putative	GPI-anchored wall transfer protein 1	S										2	2	2	2.7	2.7	2.7	105.76	0	12.875	7.02173	2	1.09963	0.454246	-0.0863813	-0.103211	PF3D7_0615300.1-p1	PF3D7_0615300.1-p1
0.0329447	0.0821543	0.0277605	-0.173678	-0.142959	-0.0277605	putative	ribonuclease	N										11	11	11	4.2	4.2	4.2	323.2	0	33.898	7.91918	16	1.5669	0.162275	-0.162419	-0.191605	PF3D7_0615400.1-p1	PF3D7_0615400.1-p1
0.000161171	-0.000161171	-0.0163221	0.10716	-0.00248814	0.0491285	putative	zinc finger protein	K										4	4	4	1.9	1.9	1.9	304.06	0	15.676	7.62835	4	0.817064	0.655709	0.0567074	0.0681469	PF3D7_0615600.1-p1	PF3D7_0615600.1-p1
-0.138055	-0.111728	-0.159257	0.144422	0.111728	0.136611	unknown function	conserved Plasmodium protein	K										4	4	4	3.2	3.2	3.2	141.14	0	7.9756	8.72154	5	4.02794	0.0565439	0.267267	0.327165	PF3D7_0615800.1-p1	PF3D7_0615800.1-p1
0.153369	0.244842	0.353801	-0.153369	-0.492917	-0.226676	putative	kinetochore protein NDC80	N										10	10	10	16.9	16.9	16.9	69.874	0	52.644	8.65866	14	1.99151	0.0211084	-0.541658	-0.58984	PF3D7_0616200.1-p1	PF3D7_0616200.1-p1
0.092845	0.109878	0.294179	-0.092845	-0.295451	-0.157748	unknown function	conserved Plasmodium protein	E										1	1	1	4	4	4	26.9	0	3.1319	7.95178	1	1.77637	0.0453061	-0.347649	-0.391549	PF3D7_0616300.1-p1	PF3D7_0616300.1-p1
-0.0230293	0.00564766	-0.00564766	-0.0136414	0.0444851	0.0321331		malate:quinone oxidoreductase	I										17	17	17	29.9	29.9	29.9	59.506	0	72.331	9.40465	32	0.664762	0.831254	0.0286687	0.0349811	PF3D7_0616800.1-p1	PF3D7_0616800.1-p1
0.0786381	-0.0358429	-0.0586109	0.016758	-0.016758	0.0274086	putative	mitochondrial import receptor subunit TOM40	E										8	8	8	19.1	19.1	19.1	43.624	0	63.172	8.69268	12	0.11785	0.921249	0.0144081	0.0170611	PF3D7_0617000.1-p1	PF3D7_0617000.1-p1
-0.0332737	0.00951576	-0.00951576	0.0688133	-0.0898705	0.0429745	putative	AP-2 complex subunit alpha	I										7	7	7	5.1	5.1	5.1	145.36	0	14.148	8.14457	9	0.133695	0.895996	0.018397	0.0216259	PF3D7_0617100.1-p1	PF3D7_0617100.1-p1
0.192157	0.0953455	0.138877	-0.0953455	-0.143859	-0.192941	unknown function	conserved Plasmodium protein	T										35	35	35	49.3	49.3	49.3	52.98	0	287.41	9.94871	92	2.70629	0.0529772	-0.286175	-0.340799	PF3D7_0617200.1-p1	PF3D7_0617200.1-p1
-0.0281534	0.00449467	0.0157347	-0.0274763	0.000823021	-0.000823021	unknown function	conserved Plasmodium protein	D										3	3	3	25.9	25.9	25.9	16.324	0	12.988	8.16935	7	0.151599	0.965253	-0.00651741	-0.00798661	PF3D7_0617300.1-p1	PF3D7_0617300.1-p1
0.0108948	-0.0169811	0.0415764	0.0154724	-0.0108948	-0.0728436	unknown function	conserved Plasmodium membrane protein	S										27	27	27	31.9	31.9	31.9	92.754	0	323.31	9.91762	88	0.482415	0.800316	-0.0345853	-0.0416108	PF3D7_0618000.1-p1	PF3D7_0618000.1-p1
-0.08426	-0.132384	-0.103564	0.220572	0.08426	0.0916548	unknown function	conserved Plasmodium protein	N										6	6	6	33.2	33.2	33.2	23.333	0	155.86	8.87157	17	2.17023	0.0720548	0.238899	0.282248	PF3D7_0618200.1-p1	PF3D7_0618200.1-p1
0.00865078	-0.00865078	0.026227	-0.0536928	0.0919447	-0.0913191	putative	60S ribosomal protein L27a	A										14	14	14	57.4	57.4	57.4	16.722	0	82.99	9.8266	54	0.176658	0.853237	-0.0264314	-0.0308496	PF3D7_0618300.1-p1;Q9BQQ5;E9PLL6;Q6NZ52;P46776	PF3D7_0618300.1-p1
-0.0970764	-0.108318	-0.212767	0.169731	0.106003	0.0970764		malate dehydrogenase	T										10	10	10	47	47	47	34.04	0	101.05	8.85198	22	2.43221	0.0628241	0.263657	0.312628	PF3D7_0618500.1-p1	PF3D7_0618500.1-p1
-0.0627623	0.114718	0.0627623	0.508809	-0.1244	-0.133655		rhomboid protease ROM10	S										1	1	1	3.6	3.6	3.6	31.339	0.0025538	2.4333	6.89607	1	0.0725683	0.783009	0.0453453	0.0444973	PF3D7_0618600.1-p1	PF3D7_0618600.1-p1
0.00194359	-0.00194359	0.0171909	-0.075901	0.338833	-0.0504684	putative	trafficking protein particle complex subunit 6A	S										1	1	1	3.5	3.5	3.5	33.698	0	3.4167	7.67347	1	0.184864	0.649307	0.0650908	0.0696655	PF3D7_0618700.1-p1	PF3D7_0618700.1-p1
-0.0356216	0.0356216	-0.0379639	0.255991	-0.0837288	0.0968227		phosphatidylinositol N-acetylglucosaminyltransferase subunit GPI1	S										1	1	1	1.4	1.4	1.4	68.549	0.0077247	1.9939	7.22559	1	0.433609	0.393412	0.10235	0.113588	PF3D7_0618900.2-p1;PF3D7_0618900.1-p1	PF3D7_0618900.2-p1;PF3D7_0618900.1-p1
-0.018939	0.0144758	-0.0144758	0.107856	-0.0463343	0.197806	unknown function	conserved protein	W										7	7	7	4.2	4.2	4.2	213.73	0	25.288	7.99582	7	0.572823	0.435875	0.0927556	0.106365	PF3D7_0619000.1-p1;PF3D7_0619000.2-p1	PF3D7_0619000.1-p1;PF3D7_0619000.2-p1
0.030057	0.0890131	-0.000451088	-0.527793	-0.0654497	0.000451088	unknown function	conserved Plasmodium protein	V										1	1	1	1.4	1.4	1.4	126.38	0.00076953	3.0115	7.20273	1	0.635432	0.101621	-0.237137	-0.244912	PF3D7_0619200.1-p1	PF3D7_0619200.1-p1
-0.0635481	-0.0656366	-0.08566	0.113547	0.117152	0.0635481	putative	cell division cycle protein 48 homologue	E										68	68	65	69.9	69.9	66.4	92.386	0	323.31	10.5795	299	3.08939	0.136912	0.169697	0.207282	PF3D7_0619400.1-p1	PF3D7_0619400.1-p1
-0.128417	-0.101344	-0.0991659	0.154473	0.187587	0.0991659		acyl-CoA synthetase	N										24	24	24	18.2	18.2	18.2	163.9	0	98.389	9.21619	38	3.13766	0.0634089	0.256718	0.31025	PF3D7_0619500.1-p1	PF3D7_0619500.1-p1
0.0476284	0.0753746	0.0808887	-0.08391	-0.0476284	-0.0624256	unknown function	conserved Plasmodium protein	G			+							3	3	3	5.7	5.7	5.7	76.558	0	13.142	7.54721	4	3.07481	0.216423	-0.132619	-0.162777	PF3D7_0619700.1-p1	PF3D7_0619700.1-p1
-0.119326	-0.00123787	0.0235691	0.0827999	0.00123787	-0.0296288		merozoite surface protein 10	M						+				9	9	9	20.2	20.2	20.2	61.38	0	100.55	8.90951	17	0.383248	0.701801	0.0504678	0.0589998	PF3D7_0620400.1-p1	PF3D7_0620400.1-p1
-0.126441	-0.0436373	0.00714016	0.020421	-0.00714016	0.0383768	putative	cleavage stimulation factor subunit 1	K										3	3	3	4.2	4.2	4.2	76.491	0	6.084	7.77804	3	0.804381	0.565105	0.0715319	0.0850439	PF3D7_0620500.1-p1	PF3D7_0620500.1-p1
0.0507088	0.00762367	-0.0207005	-0.103458	0.0596256	-0.00762367	putative	DnaJ protein	N										3	3	3	7.7	7.7	7.7	42.792	0	13.688	7.96858	4	0.224556	0.831896	-0.0296961	-0.034868	PF3D7_0620700.1-p1	PF3D7_0620700.1-p1
-0.0792685	-0.104383	-0.0754404	0.0878439	0.111005	0.0754404	unknown function	conserved Plasmodium protein	I										17	17	17	14.6	14.6	14.6	159.36	0	59.793	8.96619	37	3.67671	0.123362	0.177794	0.218468	PF3D7_0621100.1-p1	PF3D7_0621100.1-p1
-0.0147753	-0.089469	-0.0844316	0.0751772	0.0147753	0.0203371		pyridoxine biosynthesis protein PDX1	E										16	16	16	46.8	46.8	46.8	33.013	0	183.12	9.65092	48	1.49483	0.362664	0.0996552	0.119942	PF3D7_0621200.1-p1	PF3D7_0621200.1-p1
0.0123606	0.00856495	0.0599356	-0.138955	-0.0262728	-0.00856495		mRNA-binding protein PUF3	T										2	2	2	2.5	2.5	2.5	94.283	0.00076336	2.9181	7.45355	2	0.898744	0.470989	-0.0848846	-0.100568	PF3D7_0621300.1-p1	PF3D7_0621300.1-p1
-0.105008	-0.0670767	-0.0906878	0.229278	0.0670767	0.139878	putative	nascent polypeptide-associated complex subunit alpha	Q										9	9	9	59.2	59.2	59.2	20.623	0	93.319	9.46057	34	2.07413	0.0785996	0.233002	0.274704	PF3D7_0621800.1-p1	PF3D7_0621800.1-p1
-0.0705519	-0.0705614	-0.0815802	0.0705519	0.117614	0.14325	putative	signal recognition particle subunit SRP68	N										9	9	9	17.5	17.5	17.5	92.451	0	86.029	8.43045	14	2.98832	0.11539	0.184703	0.224808	PF3D7_0621900.1-p1	PF3D7_0621900.1-p1
-0.141389	-0.0179834	0.00598812	-0.00598812	0.33291	0.308721	putative	RNA methyltransferase	N										1	1	1	4.1	4.1	4.1	50.753	0	3.5419	6.81773	1	1.04418	0.0685517	0.263009	0.286401	PF3D7_0622500.1-p1	PF3D7_0622500.1-p1
0.479149	0.106352	-0.106352	-0.50135	0.64962	-0.274813	putative	cytochrome b-c1 complex subunit 9	V										1	1	1	16.7	16.7	16.7	11.696	0	7.0194	7.60107	2	0.198471	0.200124	-0.201897	-0.169461	PF3D7_0622600.1-p1	PF3D7_0622600.1-p1
-0.0965405	-0.125486	-0.140606	0.171459	0.120993	0.0965405	putative	leucine--tRNA ligase	A										29	29	29	19	19	19	170.24	0	223.96	9.18831	41	3.21623	0.06425	0.250542	0.303478	PF3D7_0622800.1-p1	PF3D7_0622800.1-p1
-0.164249	0.0173607	0.0315571	0.118607	-0.0295944	-0.0173607		chorismate synthase	S										4	4	4	11.6	11.6	11.6	59.665	0	20.354	7.10051	4	0.324335	0.643282	0.0623277	0.0709136	PF3D7_0623000.1-p1	PF3D7_0623000.1-p1
0.00912857	0.0781174	0.00848961	-0.00848961	-0.0726891	-0.0659657	putative	nuclear polyadenylated RNA-binding protein NAB2	L										9	9	9	12.8	12.8	12.8	91.144	0	36.62	8.52748	18	1.23444	0.488427	-0.08096	-0.0974479	PF3D7_0623100.1-p1	PF3D7_0623100.1-p1
-0.0441608	0.00677299	0.0409393	0.05439	-0.0714569	-0.00677299	putative	EGF-like membrane protein	F										1	1	1	6.4	6.4	6.4	27.419	0.0036284	2.3536	7.03015	1	0.072851	0.951451	-0.00913048	-0.0108188	PF3D7_0623300.1-p1	PF3D7_0623300.1-p1
0.0233116	-0.0637512	-0.013855	-0.00748062	0.068409	0.00748062		superoxide dismutase [Fe]	N										7	7	7	31.2	31.2	31.2	31.292	0	32.263	8.69024	15	0.524788	0.754532	0.0409012	0.049026	PF3D7_0623500.1-p1	PF3D7_0623500.1-p1
-0.0565453	0.0267506	-0.0382423	0.107569	-0.0267506	0.0597477	putative	transcription or splicing factor-like protein	Y										2	2	2	2.8	2.8	2.8	70.426	0	13.868	7.77422	3	0.675767	0.583629	0.0695343	0.0821209	PF3D7_0623600.1-p1	PF3D7_0623600.1-p1
0.0512609	-0.0131311	-0.0267668	-0.10315	0.0131311	0.0706778	putative	ribonuclease H2 subunit A	E										6	6	6	27.8	27.8	27.8	33.095	0	25.743	8.2085	6	0.0629482	0.946142	-0.0102348	-0.0119495	PF3D7_0623900.1-p1	PF3D7_0623900.1-p1
-0.116553	-0.162206	-0.132417	0.116553	0.184276	0.13255		hexokinase	S										29	29	29	64.1	64.1	64.1	55.261	0	268.4	9.8337	97	3.48983	0.0532937	0.281518	0.341471	PF3D7_0624000.1-p1	PF3D7_0624000.1-p1
0.027298	0.117752	0.0363197	-0.0858612	-0.165571	-0.027298	unknown function	conserved Plasmodium protein	S										3	2	2	8.5	6.5	6.5	40.904	0	5.32	7.47834	2	1.44489	0.178081	-0.153367	-0.180574	PF3D7_0624200.1-p1	PF3D7_0624200.1-p1
0.110103	0.163045	0.247027	-0.110103	-0.237769	-0.145457	unknown function	conserved Plasmodium protein	I										2	2	2	2.8	2.8	2.8	73.113	0	12.354	7.8104	4	2.44502	0.0434375	-0.337835	-0.395076	PF3D7_0624400.1-p1	PF3D7_0624400.1-p1
0.25043	0.181056	0.11906	-0.11906	-0.306283	-0.160403	putative	sphingomyelin synthase 1	I										2	2	2	5	5	5	51.828	0	6.9098	7.49845	2	2.28647	0.0367105	-0.378764	-0.436215	PF3D7_0625000.1-p1;PF3D7_0625000.2-p1	PF3D7_0625000.1-p1;PF3D7_0625000.2-p1
-0.212651	0.030282	-0.030282	0.180783	-0.117677	0.303704	putative	DNA polymerase 1	K										4	4	4	2.9	2.9	2.9	171.13	0	10.721	8.46879	8	0.596435	0.141717	0.193154	0.204427	PF3D7_0625300.1-p1	PF3D7_0625300.1-p1
0.119904	0.11587	0.119955	-0.11587	-0.255907	-0.201048	unknown function	conserved Plasmodium protein	K										9	9	9	18.2	18.2	18.2	48.543	0	28.52	8.56949	14	2.79217	0.0478777	-0.309518	-0.368139	PF3D7_0625400.1-p1	PF3D7_0625400.1-p1
0.0223713	0.0315304	-0.0223713	-0.0707703	-0.10598	0.101837	putative	poly(A) polymerase PAP	H										3	3	3	4.9	4.9	4.9	75.163	0	5.6138	7.51858	3	0.206841	0.802744	-0.0354811	-0.0409553	PF3D7_0625600.1-p1	PF3D7_0625600.1-p1
0.0588884	-0.0223703	-0.0916452	0.0246229	0.0162344	-0.0162344	unknown function	conserved Plasmodium protein	T										3	3	3	31.6	31.6	31.6	12.007	0	6.929	8.13618	4	0.230293	0.850657	0.0265834	0.0314503	PF3D7_0625700.1-p1	PF3D7_0625700.1-p1
0.00431061	-0.0607452	-0.101646	-0.00431061	0.1173	0.104498	unknown function	conserved Plasmodium protein	N										5	5	5	2.9	2.9	2.9	209.43	0	12.502	7.74591	5	1.1913	0.259345	0.125189	0.147386	PF3D7_0626000.1-p1	PF3D7_0626000.1-p1
-0.141542	-0.0829067	0.00592422	0.153944	-0.00592422	0.207773	short-chain dehydro	oxidoreductase	Q										4	4	4	9.7	9.7	9.7	44.758	0	9.0719	7.64503	4	1.16647	0.123047	0.191439	0.218246	PF3D7_0626100.1-p1	PF3D7_0626100.1-p1
0.00980186	0.0977039	0.127439	-0.00980186	-0.112711	-0.110147		Sec14 domain containing protein	E										7	7	7	13	13	13	136.29	0	13.465	8.18353	9	1.47648	0.174433	-0.155869	-0.183603	PF3D7_0626400.1-p1	PF3D7_0626400.1-p1
-0.0992889	-0.108452	-0.160038	0.213829	0.15176	0.0992889		ATPase	K										13	13	13	32.8	32.8	32.8	43.649	0	84.65	9.16074	21	2.72321	0.056881	0.277552	0.331159	PF3D7_0626700.1-p1	PF3D7_0626700.1-p1
-0.144204	-0.167253	-0.142507	0.230306	0.142507	0.205197		pyruvate kinase	S										31	31	31	71.8	71.8	71.8	55.66	0	323.31	10.7448	205	3.64137	0.0406391	0.343991	0.415799	PF3D7_0626800.1-p1	PF3D7_0626800.1-p1
-0.00804806	-0.121446	0.0073843	0.0415201	-0.0073843	0.10101	putative	ankyrin-repeat protein	K										4	4	4	2.8	2.8	2.8	198.28	0	14.874	7.62809	4	0.769703	0.469414	0.0857519	0.10073	PF3D7_0627100.1-p1	PF3D7_0627100.1-p1
-0.0875988	-0.011982	0.011982	0.0792065	0.0547447	-0.0512619	putative	mitochondrial import inner membrane translocase subunit TIM22	S										1	1	1	6.2	6.2	6.2	21.447	0	3.5809	7.18469	2	0.494861	0.664899	0.0567627	0.0667767	PF3D7_0627400.1-p1	PF3D7_0627400.1-p1
-0.162647	-0.181589	-0.156368	0.174772	0.221325	0.156368		protein DJ-1	S										10	10	10	75.1	75.1	75.1	20.292	0	97.145	9.54602	42	4.14413	0.0375404	0.351023	0.42768	PF3D7_0627500.1-p1	PF3D7_0627500.1-p1
-0.103498	-0.146823	-0.16067	0.120072	0.145238	0.103498		transportin	N										21	21	21	16.9	16.9	16.9	132.84	0	81.791	9.22167	34	3.60576	0.0609424	0.259933	0.31658	PF3D7_0627700.1-p1	PF3D7_0627700.1-p1
-0.134374	-0.071023	-0.10098	0.0717878	0.071023	0.109199	putative	acetyl-CoA synthetase	N										20	20	20	23.8	23.8	23.8	113.88	0	96.027	9.20745	45	2.95465	0.113724	0.186129	0.226375	PF3D7_0627800.1-p1	PF3D7_0627800.1-p1
-0.0645761	-0.0625334	-0.135369	0.121524	0.0625334	0.118548	putative	ribonuclease P protein subunit p29	E										1	1	1	3.1	3.1	3.1	34.317	0.0036232	2.314	7.06213	1	2.44733	0.113878	0.188361	0.226755	PF3D7_0627900.1-p1	PF3D7_0627900.1-p1
0.000375748	0.00731277	0.0296555	-0.000375748	-0.13126	-0.0435219	putative	HECT-domain (ubiquitin-transferase)	K										63	63	63	6.1	6.1	6.1	1206	0	226.55	9.69315	88	0.831366	0.567287	-0.0708338	-0.0843755	PF3D7_0628100.1-p1	PF3D7_0628100.1-p1
-0.0516052	-0.0758038	0.002985	0.0273151	-0.002985	0.0329361		eukaryotic translation initiation factor 2-alpha kinase	C										15	15	15	5	5	5	364.33	0	60.92	8.56671	23	1.10234	0.631663	0.0605634	0.073336	PF3D7_0628200.1-p1	PF3D7_0628200.1-p1
0.138912	-0.0980988	0.0548267	-0.157866	0.167818	-0.0548267	putative	choline/ethanolaminephosphotransferase	G										7	7	7	15.1	15.1	15.1	45.081	0	34.201	9.58196	19	0.146976	0.743822	-0.0468381	-0.0509925	PF3D7_0628300.1-p1	PF3D7_0628300.1-p1
0.255264	0.124107	0.0156612	-0.337358	-0.100023	-0.0156612	putative	DNA methyltransferase 1-associated protein 1	S										3	3	3	9.4	9.4	9.4	46.557	0	6.2067	7.04567	3	1.12067	0.0633876	-0.282692	-0.307733	PF3D7_0628600.1-p1	PF3D7_0628600.1-p1
-0.145472	-0.153845	-0.121433	0.132488	0.121433	0.122355	putative	nicotinate phosphoribosyltransferase	Q										12	12	12	17.6	17.6	17.6	77.125	0	52.843	9.00255	22	4.86566	0.0561143	0.265675	0.327857	PF3D7_0629100.1-p1	PF3D7_0629100.1-p1
0.00951576	-0.00951576	0.0545082	0.0185852	-0.111753	-0.010601	putative	DnaJ protein	I										16	16	16	40.5	40.5	40.5	44.669	0	69.473	9.65883	41	0.530284	0.687236	-0.0527592	-0.0625245	PF3D7_0629200.1-p1	PF3D7_0629200.1-p1
-0.148739	-0.108707	-0.1061	0.234135	0.141722	0.1061	putative	phospholipase	S										4	4	4	5.6	5.6	5.6	99.23	0	11.952	8.05219	6	2.64667	0.0553951	0.281834	0.335289	PF3D7_0629300.1-p1	PF3D7_0629300.1-p1
-0.06287	-0.0119076	0.0873585	0.0119076	0.120922	-0.0430832	putative	polyadenylate-binding protein 3	N										2	2	2	2.2	2.2	2.2	90.782	0	3.7494	7.98753	2	0.146378	0.857607	0.0257219	0.0297249	PF3D7_0629400.1-p1	PF3D7_0629400.1-p1
0.0633926	0.084795	0.109627	-0.0633926	-0.124802	-0.222923		amino acid transporter AAT1	N										5	5	5	5.9	5.9	5.9	68.858	0	11.402	8.52165	10	2.00282	0.0877724	-0.222977	-0.26284	PF3D7_0629500.1-p1	PF3D7_0629500.1-p1
0.0306005	0.0613718	0.0594492	-0.0306005	-0.264323	-0.155972	putative	SET domain protein	S										9	9	9	1.2	1.2	1.2	796.04	0	27.127	8.34056	9	1.37332	0.110918	-0.200773	-0.231236	PF3D7_0629700.1-p1	PF3D7_0629700.1-p1
-0.104376	-0.00509834	0.00509834	0.0481529	-0.098999	0.0573215	putative	cullin-like protein	D										4	4	4	3.5	3.5	3.5	136.34	0	7.3265	7.47844	4	0.236238	0.793695	0.0369504	0.04289	PF3D7_0629800.1-p1	PF3D7_0629800.1-p1
-0.074955	0.139229	0.0531635	-0.0531635	-0.0685673	0.109488	putative	sec14-like cytosolic factor or phosphatidylinositol/phosphatidylcholine transfer protein	S										2	2	2	6.1	6.1	6.1	38.072	0	3.2818	7.94651	3	0.196985	0.755393	-0.0432269	-0.0488794	PF3D7_0629900.1-p1	PF3D7_0629900.1-p1
-0.0933714	-0.0504732	-0.00436497	0.138669	0.00436497	0.125394	putative	DNA polymerase epsilon catalytic subunit A	S										7	7	7	2.8	2.8	2.8	344.6	0	31.114	7.91331	8	1.30497	0.215306	0.138879	0.163414	PF3D7_0630300.1-p1	PF3D7_0630300.1-p1
-0.0111113	0.0111113	0.0916376	0.156842	-0.177402	-0.191808	unknown function	conserved Plasmodium protein	R										5	5	5	16.5	16.5	16.5	45.8	0	13.031	8.01557	7	0.357329	0.410033	-0.101335	-0.110376	PF3D7_0630400.1-p1	PF3D7_0630400.1-p1
0.17195	0.019927	-0.0536928	-0.189883	0.30296	-0.019927	putative	ribosome biogenesis protein YTM1	S										1	1	1	2.6	2.6	2.6	58.622	0.0011215	2.7209	6.87237	2	0.0318183	0.927724	-0.0150115	-0.015652	PF3D7_0630500.1-p1	PF3D7_0630500.1-p1
-0.100649	-0.0945263	-0.0131435	0.129309	0.0131435	0.129076	unknown function	conserved protein	K										11	11	11	14.7	14.7	14.7	110.12	0	40.618	8.64805	17	1.54052	0.166503	0.159949	0.188647	PF3D7_0630600.1-p1	PF3D7_0630600.1-p1
-0.0253115	-0.142287	-0.00622272	0.141179	0.00622272	0.0209932		ATP-dependent RNA helicase HAS1	M										1	1	1	2.5	2.5	2.5	69.359	0	5.3238	6.93651	2	0.881211	0.311243	0.114072	0.132597	PF3D7_0630900.1-p1	PF3D7_0630900.1-p1
-0.0175714	0.0175714	0.066247	0.235913	-0.133983	-0.0191698		Pfmc-2TM Maurer's cleft two transmembrane protein	F										1	1	1	4.8	4.8	4.8	27.18	0	3.2375	7.7138	1	0.0163061	0.97415	0.00550461	0.0060359	PF3D7_1100800.1-p1;PF3D7_0700800.1-p1	PF3D7_1100800.1-p1;PF3D7_0700800.1-p1
0.00954914	-0.00876141	-0.0210791	0.0641184	0.00876141	-0.119935		small exported membrane protein 1	S										7	7	7	50.4	50.4	50.4	14.195	0	107.25	9.50404	30	0.0557494	0.952032	-0.00892131	-0.0104313	PF3D7_0702400.1-p1	PF3D7_0702400.1-p1
-0.0135384	0.0403595	0.0135384	0.0739994	-0.0846691	-0.021843	unknown function	Plasmodium exported protein	A										8	8	8	37.2	37.2	37.2	27.673	0	53.403	9.14876	18	0.191099	0.863297	-0.0242907	-0.0286216	PF3D7_0702500.1-p1	PF3D7_0702500.1-p1
-0.272508	-0.081336	-0.146894	0.168797	0.081336	0.223285	unknown function	conserved Plasmodium protein	K										4	4	4	2.5	2.5	2.5	220.45	0	10.304	7.00574	4	2.01828	0.0458813	0.324718	0.373378	PF3D7_0703000.1-p1	PF3D7_0703000.1-p1
-0.0069828	0.0502758	0.0498466	-0.14138	0.0069828	-0.114088	unknown function	conserved Plasmodium protein	D										3	3	3	2.2	2.2	2.2	182.54	0	8.2033	7.7829	3	1.08375	0.305597	-0.113875	-0.134066	PF3D7_0703200.1-p1	PF3D7_0703200.1-p1
-0.0503006	-0.0419331	-0.0486908	0.0691204	0.0419331	0.0514202		erythrocyte membrane-associated antigen	F										54	54	54	26.2	26.2	26.2	264.91	0	323.31	9.56152	109	3.57029	0.3414	0.101133	0.125107	PF3D7_0703500.1-p1	PF3D7_0703500.1-p1
0.0614634	-0.029933	0.029933	0.16854	-0.0577364	-0.108788	unknown function	conserved Plasmodium protein	E										5	5	4	19.8	19.8	19.8	31.437	0	37.656	8.23623	7	0.078148	0.893051	-0.0198161	-0.0222819	PF3D7_0703600.1-p1	PF3D7_0703600.1-p1
0.0573387	0.0947685	-0.0237942	0.0237942	-0.545923	-0.328846	unknown function	conserved Plasmodium protein	L										1	1	1	5.2	5.2	5.2	28.515	0.002551	2.4181	8.10568	1	0.897302	0.0548734	-0.326429	-0.336645	PF3D7_0703700.1-p1	PF3D7_0703700.1-p1
-0.0534067	0.0276976	0.0241251	-0.000166893	-0.0611048	0.000166893	unknown function	conserved Plasmodium membrane protein	D										6	6	6	1.3	1.3	1.3	529.36	0	11.596	7.67699	6	0.233312	0.88672	-0.0198402	-0.0238066	PF3D7_0703900.1-p1	PF3D7_0703900.1-p1
-0.0591564	-0.132965	-0.0782528	0.0591564	0.0973339	0.0779705	unknown function	conserved Plasmodium membrane protein	S										4	4	4	1	1	1	393.46	0	7.4375	7.79242	4	2.61433	0.142009	0.168278	0.204045	PF3D7_0704000.1-p1	PF3D7_0704000.1-p1
0.209456	0.203725	0.209027	-0.203725	-0.322352	-0.260627	unknown function	conserved Plasmodium membrane protein	K										20	20	20	6	6	6	425.26	0	56.057	8.61711	22	3.78282	0.0249438	-0.469638	-0.56291	PF3D7_0704100.1-p1	PF3D7_0704100.1-p1
-0.0335283	-0.0931025	-0.128823	0.0335283	0.155671	0.120542	putative	tRNA m5C-methyltransferase	E										3	3	3	3.2	3.2	3.2	141.23	0	25.921	7.98466	5	1.83543	0.118153	0.188398	0.222766	PF3D7_0704200.1-p1	PF3D7_0704200.1-p1
-0.0139885	-0.00665665	-0.00449371	0.026453	0.0227985	0.00449371	unknown function	conserved Plasmodium membrane protein	E										42	42	42	28	28	28	217.49	0	323.31	9.55434	85	1.62931	0.845017	0.0262947	0.0325681	PF3D7_0704300.1-p1	PF3D7_0704300.1-p1
-0.0993385	-0.10235	0.00628662	0.155724	0.016964	-0.00628662	putative	phosphoinositide-binding protein	D										10	10	10	10.2	10.2	10.2	118.84	0	25.077	8.43009	15	0.909121	0.284601	0.120601	0.139922	PF3D7_0704400.1-p1	PF3D7_0704400.1-p1
-0.138293	-0.0626307	-0.216519	0.0626307	0.0723524	0.24986		E3 ubiquitin-protein ligase	K										20	20	20	5.9	5.9	5.9	460.41	0	104.11	8.8158	30	1.62321	0.0635587	0.267429	0.305512	PF3D7_0704600.1-p1	PF3D7_0704600.1-p1
-0.0554361	0.0103979	0.102286	-0.0103979	-0.0473375	0.0554171	putative	protein phosphatase PPM12	E										4	4	4	3.9	3.9	3.9	152.65	0	64.588	7.94633	5	0.133653	0.889411	-0.0198555	-0.0232303	PF3D7_0704800.1-p1	PF3D7_0704800.1-p1
0.171061	0.0956764	0.123299	-0.122644	-0.140326	-0.0956764	unknown function	conserved Plasmodium protein	S										2	2	2	2.1	2.1	2.1	118.34	0	5.0953	7.00467	2	3.21003	0.0642851	-0.249561	-0.302292	PF3D7_0705100.1-p1	PF3D7_0705100.1-p1
0.306805	-0.0258961	0.0258961	0.149178	-0.0487938	-0.0437489	putative	origin recognition complex subunit 2	L										1	1	1	1.1	1.1	1.1	98.008	0.003268	2.375	7.26468	1	0.27376	0.535001	-0.0833899	-0.0904266	PF3D7_0705300.1-p1	PF3D7_0705300.1-p1
-0.0594463	0.08848	0.178093	-0.00180817	-0.0749531	0.00180817		DNA replication licensing factor MCM7	G										14	14	14	19.7	19.7	19.7	94.236	0	45.484	8.89622	25	0.567501	0.427923	-0.0940266	-0.107627	PF3D7_0705400.1-p1	PF3D7_0705400.1-p1
0.0324335	-0.0290365	0.00885868	0.0869818	-0.00885868	-0.00910091	putative	inositol-phosphate phosphatase	N										21	21	21	7.5	7.5	7.5	330.7	0	116.99	8.59195	25	0.198634	0.890854	0.0189222	0.0226164	PF3D7_0705500.1-p1	PF3D7_0705500.1-p1
-0.0371475	-0.0454178	0.0457973	0.0648556	-0.0689392	0.0371475	putative	40S ribosomal protein S29	G										7	7	7	50	50	50	6.4156	0	13.403	9.73422	25	0.17626	0.869112	0.0232773	0.0273816	PF3D7_0705700.1-p1	PF3D7_0705700.1-p1
-0.141828	-0.134952	-0.130145	0.130145	0.193339	0.132211	putative	importin-7	Q										30	30	30	22.3	22.3	22.3	145.51	0	212.96	9.63291	90	3.78269	0.0536496	0.28754	0.350229	PF3D7_0706000.1-p1	PF3D7_0706000.1-p1
-0.00886345	-0.0757389	0.00886345	0.0538292	-0.0450687	0.14872	unknown function	conserved Plasmodium protein	I										3	3	3	1.7	1.7	1.7	184.19	0	6.0843	7.54236	3	0.559941	0.536099	0.0777397	0.090228	PF3D7_0706100.1-p1	PF3D7_0706100.1-p1
0.363384	0.185585	0.186949	-0.185585	-0.380514	-0.256428	unknown function	conserved Plasmodium protein	E										4	4	4	31.4	31.4	31.4	14.261	0	9.1455	8.27749	5	2.49695	0.0208571	-0.519482	-0.588953	PF3D7_0706300.1-p1	PF3D7_0706300.1-p1
0.0974245	-0.010808	0.010808	-0.147027	0.0169706	-0.287099		60S ribosomal protein L37	G										6	6	6	32.6	32.6	32.6	10.539	0	13.488	9.3616	16	0.848565	0.161585	-0.171527	-0.191889	PF3D7_0706400.1-p1	PF3D7_0706400.1-p1
-0.0272236	-0.011488	-0.0189075	0.0571175	0.011488	0.0185795	unknown function	conserved Plasmodium protein	S										31	31	31	19.6	19.6	19.6	196.57	0	177.74	9.14186	43	1.50022	0.701131	0.048268	0.0592327	PF3D7_0706500.1-p1	PF3D7_0706500.1-p1
-0.103075	-0.0174065	-0.0590248	0.0454884	0.0174065	0.0556774	unknown function	conserved Plasmodium protein	A										13	13	13	6.3	6.3	6.3	256.94	0	50.605	8.56304	15	1.66053	0.361755	0.0993595	0.120108	PF3D7_0707200.1-p1	PF3D7_0707200.1-p1
0.0499926	-0.0359488	0.00532627	0.134572	-0.00532627	-0.0183382		rhoptry-associated membrane antigen	N						+				15	15	15	18.7	18.7	18.7	103.64	0	205.94	10.3389	77	0.216215	0.827639	0.0305125	0.0356923	PF3D7_0707300.1-p1	PF3D7_0707300.1-p1
-0.0309534	0.0231562	0.0748606	0.108743	-0.139932	-0.0231562	putative	AAA family ATPase	N										7	7	7	11.5	11.5	11.5	78.186	0	16.927	8.43417	12	0.199631	0.77598	-0.0404695	-0.0460898	PF3D7_0707400.1-p1	PF3D7_0707400.1-p1
0.19787	0.0687065	-0.103941	-0.2115	0.266872	-0.0687065	unknown function	conserved Plasmodium protein	K										1	1	1	5.7	5.7	5.7	28.976	0	26.803	7.51335	2	0.129303	0.694601	-0.0586567	-0.0606854	PF3D7_0707600.1-p1	PF3D7_0707600.1-p1
-0.0254421	0.0119076	-0.0119076	0.0208721	-0.0575371	0.145466	putative	E3 ubiquitin-protein ligase	E										8	8	8	9.5	9.5	9.5	110.78	0	38.185	7.96093	14	0.302823	0.738358	0.0447477	0.0520258	PF3D7_0707700.1-p1	PF3D7_0707700.1-p1
-0.0962019	0.00926685	0.120326	0.0286779	-0.0391645	-0.00926685	II	DNA-directed RNA polymerases I	I										2	2	2	29	29	29	8.2408	0	4.2555	7.69616	2	0.0967694	0.901376	-0.0177148	-0.0204672	PF3D7_0708100.1-p1	PF3D7_0708100.1-p1
-0.0433922	-0.138189	-0.126451	0.0433922	0.224007	0.0935268		EKC/KEOPS complex subunit BUD32	S										2	2	2	9.6	9.6	9.6	26.615	0	6.1389	7.45246	3	1.65176	0.0924475	0.222986	0.258821	PF3D7_0708300.1-p1	PF3D7_0708300.1-p1
-0.0441074	-0.0737667	-0.117804	0.116196	0.131245	0.0441074		heat shock protein 90	S										49	49	47	60	60	58.4	86.165	0	323.31	10.8384	272	2.15988	0.132029	0.175742	0.210628	PF3D7_0708400.1-p1;Q86U12;Q96HX7;O75322;Q2VPJ6;Q8TBA7;B4DMA2;B4DGL0;A0A024RD80;K9JA46;P08238;P07900;Q6PK50;F8W026;B4DQX3;Q96GW1;A0A1W2PRR1;Q9H6X9;A8K3W9	PF3D7_0708400.1-p1
0.0951195	0.0821075	-0.0542812	0.0294189	-0.0294189	-0.064867		Cg8 protein	L										3	3	3	9.6	9.6	9.6	27.55	0	13.209	8.03945	4	0.495488	0.631947	-0.0626043	-0.0732106	PF3D7_0708700.1-p1	PF3D7_0708700.1-p1
-0.103308	-0.115911	-0.117537	0.107872	0.156923	0.103308		heat shock protein 110	S										42	42	42	56.6	56.6	56.6	99.963	0	323.31	10.4309	168	3.72618	0.0683763	0.234953	0.287319	PF3D7_0708800.1-p1;REV__Q15149	PF3D7_0708800.1-p1
-0.0452681	0.0380735	-0.0489931	-0.00353909	0.00353909	0.0762014	putative	protein SCO1	N										4	4	4	13.2	13.2	13.2	37.054	0	11.161	7.33405	5	0.505837	0.735502	0.0441297	0.0526499	PF3D7_0708900.1-p1	PF3D7_0708900.1-p1
-0.0660715	-0.0236177	-0.00330257	0.00330257	0.028163	0.0769014		chloroquine resistance transporter	K										9	9	9	22.9	22.9	22.9	48.675	0	43.139	9.41152	16	1.10957	0.588373	0.0671196	0.0810187	PF3D7_0709000.1-p1	PF3D7_0709000.1-p1
-0.0182161	-0.0416975	0.0182161	-0.0195665	0.0429525	0.0363817		Cg1 protein	F										12	12	12	10.4	10.4	10.4	146.63	0	42.714	8.2237	15	0.569502	0.802121	0.0338217	0.0409263	PF3D7_0709100.1-p1	PF3D7_0709100.1-p1
-0.156552	0.031024	-0.031024	0.0665159	-0.182343	0.127055		glutaredoxin-like protein	N										3	3	3	16.9	16.9	16.9	32.052	0	12.727	7.66741	4	0.196102	0.69212	0.0559266	0.0614866	PF3D7_0709200.1-p1	PF3D7_0709200.1-p1
-0.0222597	-0.022666	-0.0593996	0.0222597	0.023591	0.104266		Cg2 protein	M										8	8	8	3	3	3	325.49	0	19.338	7.86755	9	1.33262	0.459878	0.0848141	0.102213	PF3D7_0709300.1-p1	PF3D7_0709300.1-p1
0.00091362	0.00927925	-0.0184097	0.0426235	-0.00091362	-0.00944138	unknown function	conserved Plasmodium protein	D										4	4	4	24.4	24.4	24.4	15.512	0	9.0881	8.50862	5	0.30358	0.92527	0.0134951	0.0164959	PF3D7_0709500.1-p1	PF3D7_0709500.1-p1
-0.0435152	-0.023654	-0.00631618	0.0356264	0.00631618	0.0528517		prodrug activation and resistance esterase	K										14	14	14	37.8	37.8	37.8	42.357	0	68.904	9.10353	26	1.49868	0.653715	0.0560932	0.0686306	PF3D7_0709700.1-p1;PF3D7_0102400.1-p1	PF3D7_0709700.1-p1
-0.0774956	0.00233459	-0.0161343	0.174158	-0.00233459	0.0712337	unknown function	conserved Plasmodium protein	K										6	6	6	13.1	13.1	13.1	55.348	0	15.067	8.47359	7	0.920007	0.320907	0.111451	0.130111	PF3D7_0710100.1-p1;REV__B3KX45;REV__A0A087WVV7;REV__B4DHC2;REV__Q9C0H9;REV__A0A087X165	PF3D7_0710100.1-p1
0.199275	0.24912	0.309731	-0.322747	-0.428517	-0.199275	unknown function	conserved Plasmodium protein	R										33	33	33	14.1	14.1	14.1	350.7	0	160.27	8.76704	40	2.82471	0.0121791	-0.569555	-0.652009	PF3D7_0710200.1-p1	PF3D7_0710200.1-p1
0.0158472	0.02913	0.0670671	-0.368907	-0.0466452	-0.0158472	unknown function	conserved Plasmodium membrane protein	N										1	1	1	4.4	4.4	4.4	23.833	0.0097527	1.8894	7.1811	1	0.727974	0.151105	-0.181148	-0.198205	PF3D7_0710300.1-p1	PF3D7_0710300.1-p1
0.00425148	0.0259209	0.131889	-0.0421219	-0.00425148	-0.0506783		60S ribosomal protein L34	A										5	5	5	26.7	26.7	26.7	17.351	0	19.425	10.0038	38	0.964595	0.458077	-0.0863711	-0.102586	PF3D7_0710600.1-p1	PF3D7_0710600.1-p1
-0.0183725	0.106694	0.0183725	0.196961	-0.105365	-0.173913	unknown function	conserved Plasmodium protein	I										1	1	1	3.2	3.2	3.2	43.971	0	18.192	7.74314	1	0.202851	0.653756	-0.0630035	-0.0684952	PF3D7_0710800.1-p1	PF3D7_0710800.1-p1
0.0264435	-0.0272217	0.00578308	0.00762939	-0.0741253	-0.00578308	CDC48 subfamily	AAA family ATPase	K										27	26	26	25.2	23.8	23.8	142.08	0	126.56	9.06748	40	0.36114	0.852408	-0.0257613	-0.0310471	PF3D7_0711000.1-p1;B7Z9U2;B4DH19;B4DGR3;B4DSK5;I3L0N3;B7Z5J7;P46459	PF3D7_0711000.1-p1
0.00328541	0.0537481	-0.0838366	-0.00328541	0.178321	-0.0404615	unknown function	conserved Plasmodium protein	S										3	3	3	25.2	25.2	25.2	14.284	0	13.192	8.66869	7	0.274506	0.692726	0.0537923	0.0612228	PF3D7_0711300.1-p1	PF3D7_0711300.1-p1
-0.0559387	-0.00252914	0.00252914	0.0250816	-0.0425415	0.116127	putative	histone deacetylase complex subunit SAP18	S										2	2	2	2.3	2.3	2.3	88.442	0.00076628	2.956	7.74407	2	0.446451	0.694275	0.0515353	0.0606562	PF3D7_0711400.1-p1	PF3D7_0711400.1-p1
-0.153049	-0.0492029	0.094615	0.118657	-0.0805578	0.0492029		GPCR-like receptor SR25	A										1	1	1	3.4	3.4	3.4	43.095	0	11.107	7.11694	1	0.282923	0.635134	0.0649796	0.0728028	PF3D7_0713400.1-p1	PF3D7_0713400.1-p1
0.151029	0.0658712	-0.0658712	-0.0859671	0.106759	-0.170468	unknown function	conserved Plasmodium protein	F										5	5	5	21.5	21.5	21.5	24.381	0	72.016	9.20531	25	0.411585	0.40743	-0.100235	-0.110942	PF3D7_0713700.1-p1	PF3D7_0713700.1-p1
-0.01859	-0.0407991	0.01859	0.05338	0.111737	-0.0678415	putative	negative elongation factor A	E										2	2	2	8.3	8.3	8.3	28.383	0	5.3181	7.65045	2	0.342255	0.730613	0.046025	0.0537893	PF3D7_0713800.1-p1	PF3D7_0713800.1-p1
0.00272179	-0.00272179	0.0374565	0.032711	-0.0239296	-0.106398	unknown function	conserved Plasmodium protein	N										14	14	14	12.6	12.6	12.6	159.53	0	48.885	8.6636	18	0.459474	0.732994	-0.0450242	-0.0534538	PF3D7_0714200.1-p1	PF3D7_0714200.1-p1
-0.0177927	-0.0645247	-0.00359631	0.119903	0.0465651	0.00359631	putative	transcription elongation factor s-II	S										10	10	10	26.1	26.1	26.1	47.352	0	49.828	9.07624	20	1.03763	0.463725	0.0853259	0.101745	PF3D7_0714500.1-p1	PF3D7_0714500.1-p1
-0.0408001	-0.122301	0.07411	0.19982	-0.0285378	0.0285378	unknown function	conserved Plasmodium protein	S										1	1	1	1.6	1.6	1.6	67.349	0.0046881	2.2426	6.81664	1	0.467086	0.425717	0.0962702	0.108268	PF3D7_0714600.1-p1	PF3D7_0714600.1-p1
-0.00119591	-0.017601	0.0119305	0.0200996	-0.0993233	0.00119591	unknown function	conserved Plasmodium protein	S										8	8	8	4.1	4.1	4.1	258.4	0	21.907	7.87202	9	0.246694	0.863556	-0.0237204	-0.0283049	PF3D7_0715200.1-p1	PF3D7_0715200.1-p1
-0.11651	-0.0957699	-0.0762234	0.0891247	0.0933628	0.0762234	putative	calcium/calmodulin-dependent protein kinase	V										3	3	3	7.2	7.2	7.2	61.331	0	10.061	7.94247	4	3.86168	0.115232	0.182405	0.224437	PF3D7_0715300.1-p1	PF3D7_0715300.1-p1
-0.219666	0.0178432	0.200603	-0.101402	0.0197086	-0.0178432	mitochondrial	ATP synthase subunit epsilon	W										1	1	1	11.3	11.3	11.3	8.4956	0.0063989	2.0878	6.61008	1	0.09214	0.829203	-0.0327727	-0.0353604	PF3D7_0715500.1-p1	PF3D7_0715500.1-p1
-0.000118256	-0.0434685	0.000118256	0.168505	-0.0843945	0.087677	putative	GTP-binding translation elongation factor tu family protein	L										7	7	7	10.2	10.2	10.2	86.236	0	17.797	8.12015	8	0.399692	0.58491	0.0717519	0.0819116	PF3D7_0715600.1-p1	PF3D7_0715600.1-p1
-0.0837994	0.0219421	0.0336304	0.00560188	-0.0504589	-0.00560188	putative	drug/metabolite transporter DMT1	S										4	4	4	12.9	12.9	12.9	50.248	0	28.402	8.42357	9	0.0626636	0.958712	-0.00741069	-0.00881083	PF3D7_0715800.1-p1	PF3D7_0715800.1-p1
-0.129986	0.021389	-0.021389	-0.0216255	0.0704594	0.0339718	putative	cation diffusion facilitator family protein	P										3	3	3	5.8	5.8	5.8	62.943	0	39.791	8.39876	4	0.606687	0.575416	0.0709305	0.0832118	PF3D7_0715900.1-p1	PF3D7_0715900.1-p1
-0.189901	-0.0979366	-0.109196	0.103798	0.155615	0.0979366	putative	RNA-binding protein	M										4	4	4	3.7	3.7	3.7	132.71	0	12.446	8.32125	6	2.73587	0.0648727	0.251461	0.301413	PF3D7_0716000.1-p1	PF3D7_0716000.1-p1
-0.00415039	-0.0151329	-0.120523	0.0800362	0.00415039	0.037096	unknown function	conserved Plasmodium protein	K										3	3	3	7.1	7.1	7.1	60.6	0	18.492	7.84138	3	0.944323	0.454268	0.0870298	0.103224	PF3D7_0716300.1-p1	PF3D7_0716300.1-p1
-0.0867338	-0.0284128	-0.112203	0.0284128	0.0441561	0.110353	putative	transcription initiation factor IIA subunit 1	S										2	2	2	9.8	9.8	9.8	20.009	0	7.7741	7.94683	4	1.74689	0.214977	0.136757	0.163724	PF3D7_0716400.1-p1	PF3D7_0716400.1-p1
-0.0214529	-0.0239954	0.00707912	0.0116358	0.0416708	-0.00707912	putative	eukaryotic translation initiation factor 3 subunit I	K										13	13	13	40.1	40.1	40.1	37.284	0	69.283	9.39131	40	0.746372	0.833307	0.0281989	0.0345006	PF3D7_0716800.1-p1	PF3D7_0716800.1-p1
-0.161986	-0.0913229	0.138888	0.118194	0.00406742	-0.00406742	unknown function	conserved Plasmodium protein	A										2	2	2	3	3	3	108.93	0	7.2075	7.47547	2	0.321085	0.558337	0.0775382	0.0862457	PF3D7_0717100.1-p1	PF3D7_0717100.1-p1
-0.155424	0.0561638	-0.179506	0.110235	0.0534096	-0.0534096	unknown function	conserved Plasmodium protein	P										4	4	4	9.7	9.7	9.7	50.261	0	64.266	8.02387	4	0.660539	0.263959	0.129667	0.145871	PF3D7_0717200.1-p1	PF3D7_0717200.1-p1
0.219769	-0.0865469	-0.092906	0.0233507	0.297956	-0.0233507	putative	transcription initiation factor IIE subunit alpha	E										2	2	2	3.8	3.8	3.8	46.825	0.0018471	2.5853	7.56175	3	0.234594	0.530716	0.0858796	0.0909888	PF3D7_0717300.1-p1	PF3D7_0717300.1-p1
-0.0461683	-0.0316248	-0.0391073	0.0316248	0.118001	0.0363722		calcium-dependent protein kinase 4	G	CDPK4	Calcium-dependent protein kinase 4					+			12	12	12	21	21	21	60.779	0	49.495	8.97718	24	1.62804	0.354725	0.100966	0.121889	PF3D7_0717500.1-p1	PF3D7_0717500.1-p1
0.0478745	0.0183754	-0.0494614	-0.0604172	0.0913506	-0.0183754	unknown function	conserved Plasmodium protein	H										4	4	4	4.3	4.3	4.3	125.44	0	59.841	7.90838	5	0.0086476	0.992362	-0.00141017	-0.00165195	PF3D7_0717600.1-p1	PF3D7_0717600.1-p1
-0.108728	-0.101845	-0.0599766	0.184183	0.14241	0.0599766	putative	serine--tRNA ligase	V										28	28	28	51	51	51	62.453	0	163.04	9.51837	48	2.28462	0.0902268	0.21904	0.260904	PF3D7_0717700.1-p1	PF3D7_0717700.1-p1
-0.140011	-0.0266857	0.0402737	0.0244713	-0.0244713	0.0419025		thioredoxin-like protein	N										2	2	2	4.7	4.7	4.7	53.377	0	3.3866	7.62636	2	0.426075	0.668252	0.0561085	0.0655289	PF3D7_0717900.1-p1	PF3D7_0717900.1-p1
-0.145066	-0.10183	-0.13675	0.168475	0.198333	0.10183	putative	prefoldin subunit 3	S										7	7	7	29.7	29.7	29.7	22.642	0	48.589	8.95644	14	3.07991	0.0534702	0.284095	0.341686	PF3D7_0718500.1-p1	PF3D7_0718500.1-p1
0.209044	0.25539	0.39533	-0.249866	-0.290152	-0.209044	putative	actin-related protein	S										2	2	2	1.7	1.7	1.7	121.13	0	7.7972	7.33397	2	3.04309	0.016169	-0.536275	-0.623075	PF3D7_0719300.1-p1	PF3D7_0719300.1-p1
-0.0794334	-0.0398731	0.0225201	0.0300846	-0.0225201	0.0740891	unknown function	conserved Plasmodium protein	S										10	10	10	5.1	5.1	5.1	205.97	0	46.948	8.42127	13	0.661225	0.643753	0.05948	0.0707464	PF3D7_0719400.1-p1	PF3D7_0719400.1-p1
-0.000750542	-0.0159788	0.0682707	0.135839	-0.0612192	0.000750542	putative	LEM3/CDC50 family protein	K										5	5	5	11.9	11.9	11.9	55.314	0	10.3	7.98356	7	0.0425038	0.956959	0.00794284	0.0091964	PF3D7_0719500.1-p1	PF3D7_0719500.1-p1
-0.117431	-0.0522909	0.0445662	-0.0445662	0.0624094	0.0483103	putative	60S ribosomal protein L11a	E										4	4	4	31.8	31.8	31.8	20.227	0	53.709	9.78786	31	0.4791	0.627057	0.0637697	0.0743409	PF3D7_0719600.1-p1	PF3D7_0719600.1-p1
-0.0154696	-0.0406027	-0.00936985	0.0843153	0.00936985	0.104575	putative	40S ribosomal protein S10	D										9	9	8	49.6	49.6	47.4	16.478	0	24.242	9.42987	23	1.34786	0.439603	0.0879008	0.105842	PF3D7_0719700.1-p1	PF3D7_0719700.1-p1
0.120869	-0.0110607	0.0110607	0.0985241	-0.0333786	-0.0370235	unknown function	conserved Plasmodium protein	I										1	1	1	3.3	3.3	3.3	54.959	0	3.6205	7.20588	1	0.196614	0.826516	-0.0309156	-0.0359303	PF3D7_0719800.1-p1	PF3D7_0719800.1-p1
-0.0015583	-0.0214901	0.0015583	0.12409	-0.0259819	0.0807247	unknown function	conserved Plasmodium membrane protein	N										8	8	8	2.4	2.4	2.4	402.7	0	33.639	8.01477	11	0.670786	0.600266	0.0667744	0.079007	PF3D7_0719900.1-p1	PF3D7_0719900.1-p1
-0.132687	0.000144958	-0.211882	-0.000144958	0.148314	0.215109	unknown function	conserved Plasmodium protein	E										1	1	1	11.6	11.6	11.6	14.4	0	3.2094	7.57358	2	1.24821	0.0861474	0.2359	0.265436	PF3D7_0720200.1-p1	PF3D7_0720200.1-p1
-0.0607624	-0.0253124	0.012888	0.0900688	-0.012888	0.0171146		ferrodoxin reductase-like protein	R										18	18	18	30.7	30.7	30.7	72.721	0	108.87	9.13564	29	0.681485	0.66492	0.0558275	0.0666803	PF3D7_0720400.1-p1	PF3D7_0720400.1-p1
-0.183761	0.0120535	-0.0120535	0.127175	-0.228814	0.0585432	unknown function	conserved Plasmodium protein	S										2	2	2	16.4	16.4	16.4	16.059	0	4.5443	7.43556	2	0.138371	0.745938	0.0468884	0.0506759	PF3D7_0720500.1-p1	PF3D7_0720500.1-p1
0.00666237	0.00954437	-0.0410938	-0.00647926	0.00647926	-0.00727463	putative	phosphoinositide-binding protein	M										22	22	22	9.3	9.3	9.3	258.42	0	84.062	8.97825	25	0.126424	0.967858	0.00587082	0.0071857	PF3D7_0720700.1-p1	PF3D7_0720700.1-p1
-0.158179	-0.184798	-0.193166	0.158179	0.249673	0.179334	putative	Ham1-like protein	E										6	6	6	32.3	32.3	32.3	23.08	0	20.018	8.83188	11	3.64822	0.0308138	0.374443	0.451355	PF3D7_0720800.1-p1	PF3D7_0720800.1-p1
0.071908	-0.145898	-0.187419	-0.0217333	0.340636	0.0217333	unknown function	conserved Plasmodium protein	F										1	1	1	4.5	4.5	4.5	31.125	0.00076775	2.9729	6.73869	1	0.649323	0.12689	0.200682	0.213558	PF3D7_0720900.1-p1	PF3D7_0720900.1-p1
0.0127335	0.113012	-0.0168457	-0.00751114	-0.2202	0.00751114	unknown function	conserved Plasmodium membrane protein	V										2	2	2	1.1	1.1	1.1	420.42	0	6.903	7.12937	2	0.587411	0.344647	-0.1097	-0.124183	PF3D7_0721000.1-p1	PF3D7_0721000.1-p1
-0.119945	-0.0928659	-0.132602	0.218032	0.249772	0.0928659	unknown function	conserved Plasmodium protein	S										10	10	10	34.4	34.4	34.4	29.25	0	35.228	9.58717	42	2.44379	0.0493132	0.302027	0.355615	PF3D7_0721100.1-p1	PF3D7_0721100.1-p1
-0.0716944	-0.113799	-0.0925207	0.337281	0.0716944	0.123721	unknown function	conserved Plasmodium protein	N										5	5	5	29	29	29	24.792	0	22.563	8.83848	11	1.51939	0.0632282	0.270237	0.306335	PF3D7_0721400.1-p1	PF3D7_0721400.1-p1
-0.0235376	-0.004426	-0.0121908	0.0663157	0.0047884	0.004426	putative	40S ribosomal protein S5	E										11	11	11	39	39	39	21.863	0	122.76	10.0424	45	0.839971	0.76893	0.0385615	0.0469515	PF3D7_0721600.1-p1;M0QZN2;M0R0F0;Q53G25;A0A024R4Q8;M0R0R2;P46782	PF3D7_0721600.1-p1
0.306763	0.0297813	-0.0297813	0.0871296	-0.456396	-0.129158	unknown function	conserved Plasmodium protein	Q										1	1	1	10.4	10.4	10.4	12.369	0.0014787	2.5908	7.1417	3	0.641003	0.080958	-0.268396	-0.271388	PF3D7_0721800.1-p1	PF3D7_0721800.1-p1
-0.182558	-0.0849915	-0.0297089	0.209953	0.0297089	0.138842	putative	protein pelota homolog	K										3	3	3	6.9	6.9	6.9	47.005	0	14.51	7.28314	3	1.51175	0.0925383	0.225254	0.259247	PF3D7_0722100.1-p1	PF3D7_0722100.1-p1
0.253957	0.217805	0.271579	-0.217805	-0.357095	-0.324229		rhoptry-associated leucine zipper-like protein 1	N										38	38	38	38.1	38.1	38.1	87.878	0	318.66	10.1877	126	3.58492	0.0118261	-0.54749	-0.64798	PF3D7_0722200.1-p1	PF3D7_0722200.1-p1
-0.189893	-0.119197	-0.188352	0.161922	0.119197	0.124169	putative	Obg-like ATPase 1	A										23	23	23	61.8	61.8	61.8	45.163	0	212.54	9.84323	72	3.43723	0.0468099	0.30091	0.363886	PF3D7_0722400.1-p1	PF3D7_0722400.1-p1
0.00874805	-0.0375738	0.00842571	0.0716257	-0.116626	-0.00842571	putative	pre-mRNA-splicing factor CWC15	T										4	4	4	8.9	8.9	8.9	34.15	0	6.6245	8.12248	6	0.0678043	0.941378	-0.0110086	-0.0128504	PF3D7_0722500.1-p1	PF3D7_0722500.1-p1
-0.221651	-0.0985146	-0.0829601	0.162354	0.110294	0.0829601	putative	tRNAHis guanylyltransferase	A										3	3	3	10.7	10.7	10.7	36.192	0	8.0393	7.64568	3	2.15364	0.0639565	0.252911	0.29766	PF3D7_0723000.1-p1	PF3D7_0723000.1-p1
-0.0644188	-0.0270386	-0.0843906	0.114195	0.0815334	0.0270386	unknown function	conserved Plasmodium protein	I										17	17	17	27	27	27	101.14	0	159.28	9.21439	23	1.91854	0.22252	0.132872	0.159995	PF3D7_0723300.1-p1	PF3D7_0723300.1-p1
0.0848503	0.0176411	0.0260983	-0.0216637	-0.0176411	-0.0888252	unknown function	conserved Plasmodium protein	K										3	3	3	2.5	2.5	2.5	167.92	0	9.6046	7.18667	4	1.28209	0.454618	-0.0855732	-0.102939	PF3D7_0723400.1-p1	PF3D7_0723400.1-p1
0.181269	0.14295	0.179621	-0.14295	-0.180901	-0.185596	unknown function	conserved Plasmodium protein	S										38	38	38	18.4	18.4	18.4	260.76	0	171.37	9.23055	63	4.28518	0.0394713	-0.337762	-0.412708	PF3D7_0723800.1-p1	PF3D7_0723800.1-p1
-0.0663252	-0.0281534	-0.00678921	0.0415545	0.00678921	0.19456	putative	RNA-binding protein	W										5	5	5	4.2	4.2	4.2	144.63	0	13.091	8.13242	5	0.887371	0.309899	0.114724	0.133361	PF3D7_0723900.1-p1	PF3D7_0723900.1-p1
-0.00930214	0.0584278	0.00930214	0.0202904	-0.182833	-0.0506725	unknown function	conserved Plasmodium protein	E										5	5	5	5.3	5.3	5.3	124.12	0	19.932	8.30057	7	0.651463	0.445452	-0.0905476	-0.10494	PF3D7_0724100.1-p1	PF3D7_0724100.1-p1
-0.245147	0.112088	-0.00982189	-0.16475	0.00982189	0.172149	putative	3-demethylubiquinone-9 3-methyltransferase	K										1	1	1	2.7	2.7	2.7	40.628	0.0021954	2.4616	7.07122	1	0.137884	0.716493	0.053367	0.0565916	PF3D7_0724300.1-p1	PF3D7_0724300.1-p1
-0.0416231	-0.00466633	-0.0124502	0.176637	0.0280733	0.00466633	putative	mitochondrial import inner membrane translocase subunit TIM14	W										2	2	2	15.7	15.7	15.7	13.052	0	13.238	8.29112	3	0.745783	0.447187	0.089372	0.104527	PF3D7_0724400.1-p1	PF3D7_0724400.1-p1
0.216747	0.0165882	0.211094	-0.0575333	-0.514433	-0.0165882	unknown function	conserved Plasmodium protein	D										2	2	2	0.7	0.7	0.7	420.67	0	3.4548	7.58649	2	0.932621	0.0503852	-0.344328	-0.35403	PF3D7_0724700.1-p1	PF3D7_0724700.1-p1
-0.165369	0.00143814	-0.00143814	0.240452	-0.0651207	0.206003	putative	exonuclease I	G										5	5	5	4.2	4.2	4.2	157.93	0	27.102	7.8414	7	0.752643	0.146859	0.182234	0.199983	PF3D7_0725000.1-p1	PF3D7_0725000.1-p1
0.0131922	-0.0401506	-0.0518007	0.0387564	-0.0131922	0.0773745	putative	mago nashi protein homologue	S										1	1	1	6.1	6.1	6.1	17.599	0	4.8148	7.57102	1	0.852872	0.635182	0.0605659	0.0727085	PF3D7_0725200.1-p1	PF3D7_0725200.1-p1
-0.0428524	-0.147205	0.0178108	0.0104675	0.0148983	-0.0104675	unknown function	conserved Plasmodium protein	Q										2	2	2	3.5	3.5	3.5	93.451	0	24.152	7.62916	3	0.567925	0.631604	0.0623817	0.0734923	PF3D7_0725300.1-p1	PF3D7_0725300.1-p1
0.131618	0.0820894	0.0518961	-0.0948362	-0.126086	-0.0518961	unknown function	conserved Plasmodium protein	C										5	5	5	39.4	39.4	39.4	13	0	31.58	9.25534	16	2.32083	0.124351	-0.179474	-0.215801	PF3D7_0725400.1-p1	PF3D7_0725400.1-p1
-0.0104551	-0.0203314	-0.0150023	0.0542822	0.0104551	0.0632162	unknown function	conserved Plasmodium membrane protein	M										22	22	22	5.2	5.2	5.2	599.32	0	77.335	8.57991	32	1.60351	0.643593	0.0579141	0.0709252	PF3D7_0726400.1-p1	PF3D7_0726400.1-p1
-0.0388832	0.00966644	-0.00966644	-0.0290585	0.0609798	0.0737057	putative	ubiquitin carboxyl-terminal hydrolase	F										27	27	27	10.2	10.2	10.2	373.16	0	123.49	8.68917	37	0.612669	0.709822	0.0481701	0.0576689	PF3D7_0726500.1-p1	PF3D7_0726500.1-p1
0.0275297	-0.0275297	0.0353556	0.13691	-0.178155	-0.148664	putative	mitochondrial import inner membrane translocase subunit TIM50	N										7	7	7	12.1	12.1	12.1	60.945	0	14.692	8.3967	9	0.297537	0.575054	-0.0750879	-0.0832093	PF3D7_0726900.1-p1	PF3D7_0726900.1-p1
-0.141696	-0.0431547	-0.092864	0.0969381	0.0431547	0.116611	putative	vacuolar protein sorting-associated protein 53	I										4	4	4	3.9	3.9	3.9	136.86	0	11.68	7.49027	6	2.1124	0.12831	0.178139	0.213102	PF3D7_0727000.1-p1	PF3D7_0727000.1-p1
-0.0619612	0.00632381	0.00526714	-0.00526714	-0.126311	0.101251	unknown function	conserved Plasmodium protein	K										5	5	5	4.1	4.1	4.1	127.07	0	6.8978	8.07276	5	0.0324276	0.966242	0.00668081	0.00768343	PF3D7_0727100.1-p1	PF3D7_0727100.1-p1
-0.106719	-0.0812654	0.140313	0.034358	-0.034358	0.0509462	putative	cysteine desulfurase	K										4	4	4	5.8	5.8	5.8	63.208	0	9.0676	8.14591	6	0.147987	0.821584	0.0328725	0.0372418	PF3D7_0727200.1-p1	PF3D7_0727200.1-p1
-0.130606	-0.166134	-0.0725098	0.212107	0.15151	0.0725098	putative	proteasome subunit alpha type-5	F										17	17	16	62.1	62.1	58.2	28.388	0	174.41	9.40603	47	2.27492	0.061107	0.268459	0.316294	PF3D7_0727400.1-p1	PF3D7_0727400.1-p1
0.207688	0.0451899	-0.0451899	-0.291039	0.0487967	-0.0687265	putative	mTERF domain-containing protein	N										1	1	1	1.7	1.7	1.7	86.186	0.0050089	2.1591	7.15033	2	0.627025	0.169799	-0.172886	-0.187084	PF3D7_0727500.1-p1	PF3D7_0727500.1-p1
0.00304699	0.00900936	0.0173788	-0.00304699	-0.0174398	-0.0160646	putative	cation transporting ATPase	R										34	34	34	17.5	17.5	17.5	225.07	0	152.33	9.22727	56	1.62496	0.869431	-0.0219955	-0.0272834	PF3D7_0727800.1-p1	PF3D7_0727800.1-p1
-0.103457	0.000950813	-0.000950813	0.0795202	-0.0954523	0.11807	unknown function	conserved Plasmodium protein	K										7	7	7	3.4	3.4	3.4	230.43	0	15.746	7.83895	9	0.389371	0.602765	0.0685317	0.0783935	PF3D7_0727900.1-p1	PF3D7_0727900.1-p1
-0.131173	-0.0938234	-0.102839	0.191339	0.0938234	0.129899		eukaryotic translation initiation factor 2 subunit alpha	T										11	11	11	35.6	35.6	35.6	37.82	0	86.994	9.51479	34	2.89666	0.0638775	0.247632	0.298133	PF3D7_0728000.1-p1	PF3D7_0728000.1-p1
0.0642767	-0.0847788	0.110616	-0.0674906	-0.0642767	0.0787992	putative	RING zinc finger protein	V										1	1	1	0.5	0.5	0.5	253.97	0.00038506	3.0569	6.79382	1	0.24783	0.726758	-0.0476939	-0.0544347	PF3D7_0728600.1-p1	PF3D7_0728600.1-p1
-0.0162592	-0.0340719	0.020402	0.0504942	0.0162592	-0.128181	unknown function	conserved Plasmodium protein	I										1	1	1	1.7	1.7	1.7	55.747	0.0036245	2.3277	7.33294	1	0.0640186	0.94437	-0.0104993	-0.0122505	PF3D7_0728800.1-p1	PF3D7_0728800.1-p1
0.14669	-0.0761948	-0.00501823	0.367853	0.00501823	-0.0764217		signal recognition particle subunit SRP9	V										1	1	1	10.7	10.7	10.7	12.135	0	25.09	7.00505	2	0.19506	0.588746	0.0769908	0.0809108	PF3D7_0729000.1-p1	PF3D7_0729000.1-p1
0.136674	0.181647	0.187375	-0.173821	-0.277455	-0.136674	unknown function	conserved Plasmodium protein	S										9	9	9	3.8	3.8	3.8	304.52	0	28.655	8.26781	10	2.89629	0.037121	-0.364549	-0.431383	PF3D7_0729100.1-p1	PF3D7_0729100.1-p1
-0.0268764	-0.048214	-0.0942421	0.0721111	0.0268764	0.205109		1-cys peroxiredoxin	R										2	2	2	10.8	10.8	10.8	28.124	0	5.5289	7.38623	2	1.29616	0.173438	0.15781	0.184128	PF3D7_0729200.1-p1	PF3D7_0729200.1-p1
-0.0764341	0.0239286	-0.023881	-0.00538158	0.00538158	0.0891027	putative	mRNA (N6-adenosine)-methyltransferase	S										3	3	3	4.1	4.1	4.1	89.634	0	6.6064	7.62159	5	0.592397	0.668445	0.0551631	0.0655443	PF3D7_0729500.1-p1	PF3D7_0729500.1-p1
0.0657759	-0.0771093	0.00592518	-0.124276	0.118466	-0.00592518	putative	AP-4 complex subunit beta	S										3	3	3	3.7	3.7	3.7	100.38	0	11.989	7.79847	3	0.00851948	0.989016	-0.00210889	-0.00239263	PF3D7_0730200.1-p1	PF3D7_0730200.1-p1
0.0348072	0.105713	0.167961	-0.0763264	-0.152119	-0.0348072	putative	AP2 domain transcription factor AP2-L	V										7	7	7	6.2	6.2	6.2	155.13	0	42.139	8.57929	13	1.67961	0.116313	-0.190578	-0.223797	PF3D7_0730300.1-p1	PF3D7_0730300.1-p1
-0.0448494	0.00230598	-0.00230598	-0.0716572	0.086134	0.0393791	putative	IMP1-like protein	S										2	2	2	11.4	11.4	11.4	17.801	0	5.4152	8.49205	4	0.267751	0.814433	0.0329018	0.0387471	PF3D7_0730400.1-p1	PF3D7_0730400.1-p1
-0.0171852	-0.0360622	0.0606899	0.0171852	-0.0640202	0.102896	unknown function	conserved Plasmodium protein	G										19	19	19	8.2	8.2	8.2	329.46	0	140.85	8.59349	23	0.103087	0.907327	0.0162061	0.01892	PF3D7_0730500.1-p1	PF3D7_0730500.1-p1
-0.106939	-0.0714493	-0.157026	0.243832	0.213436	0.0714493	unknown function	Plasmodium exported protein	V										5	5	5	27	27	27	32.154	0	55.75	8.30155	11	2.09834	0.0557391	0.288044	0.335466	PF3D7_0730800.2-p1;PF3D7_0730800.1-p1	PF3D7_0730800.2-p1;PF3D7_0730800.1-p1
0.10537	0.0891838	0.0193501	-0.0859966	-0.0193501	-0.173883		EMP1-trafficking protein	L										7	7	7	16.5	16.5	16.5	244.19	0	68.331	8.4202	9	1.46783	0.159794	-0.164378	-0.192942	PF3D7_0730900.1-p1	PF3D7_0730900.1-p1
0.0495167	0.0499458	0.000112534	-0.0564957	-0.092329	-0.000112534	unknown function	Plasmodium exported protein (PHISTb)	K										8	8	8	24	24	24	37.723	0	81.727	8.97749	17	1.23404	0.476172	-0.0828374	-0.0996208	PF3D7_0731300.1-p1	PF3D7_0731300.1-p1
0.000724792	0.0226879	-0.0170116	-0.000724792	0.0166454	-0.037138		erythrocyte binding antigen-175	K										61	61	61	39.7	39.7	39.7	174.59	0	323.31	10.2685	192	0.178782	0.94973	-0.00920614	-0.0112329	PF3D7_0731500.1-p1	PF3D7_0731500.1-p1
0.0171642	-0.059494	0.0137157	0.00341225	-0.00341225	-0.0351639		acyl-CoA synthetase	N										33	33	32	41.2	41.2	39.7	93.283	0	323.31	10.1177	113	0.0264478	0.988184	-0.00218328	-0.00263783	PF3D7_0731600.1-p1	PF3D7_0731600.1-p1
0.0859032	-2.86102e-05	0.0102634	2.86102e-05	-0.175753	-0.00778389	unknown function	Plasmodium exported protein (PHISTc)	I										21	21	21	23.5	23.5	23.5	147.07	0	100	9.0335	33	0.666507	0.426393	-0.0932153	-0.107961	PF3D7_0801000.1-p1	PF3D7_0801000.1-p1
-0.111213	-0.243001	0.0239515	0.097209	-0.0239515	0.070878	putative	nucleolar protein 10	I										1	1	1	2.4	2.4	2.4	64.408	0	3.7623	7.23533	1	0.861029	0.181169	0.158133	0.178601	PF3D7_0801500.1-p1	PF3D7_0801500.1-p1
-0.0680866	-0.0397339	-0.0478096	0.134071	0.0397339	0.111441	unknown function	conserved Plasmodium protein	D										2	2	2	12	12	12	14.793	0.0077058	1.9766	8.11431	2	2.1116	0.184012	0.146959	0.177131	PF3D7_0801600.1-p1	PF3D7_0801600.1-p1
-0.0472269	-0.0627108	-0.0661726	0.131577	0.123405	0.0472269	putative	mannose-6-phosphate isomerase	S										31	31	31	31.7	31.7	31.7	117.66	0	172.98	9.38276	62	2.35746	0.160094	0.15944	0.19268	PF3D7_0801800.1-p1	PF3D7_0801800.1-p1
-0.241585	-0.208628	-0.228086	0.212006	0.253275	0.208628	putative	glutamate dehydrogenase	D										29	29	29	23	23	23	160.42	0	186.32	9.3234	62	4.8948	0.023871	0.450736	0.551529	PF3D7_0802000.1-p1	PF3D7_0802000.1-p1
0.053359	0.0198298	0.142779	-0.0262346	-0.0991182	-0.0198298	putative	AP2 domain transcription factor	E										9	9	9	3.9	3.9	3.9	299.29	0	55.258	8.07613	12	1.26527	0.275354	-0.120384	-0.142526	PF3D7_0802100.1-p1	PF3D7_0802100.1-p1
-0.114771	-0.154919	-0.208202	0.250906	0.255323	0.114771		1-cys peroxiredoxin	A										15	15	14	73.6	73.6	70.5	25.164	0	207.11	10.2016	67	2.62366	0.0366541	0.366297	0.42918	PF3D7_0802200.1-p1	PF3D7_0802200.1-p1
-0.1517	-0.142694	-0.0762472	0.115098	0.0762472	0.125506	putative	periodic tryptophan protein 2	L										4	4	4	4.5	4.5	4.5	129.05	0	52.768	8.25261	5	2.90874	0.0767744	0.229164	0.276728	PF3D7_0802300.1-p1	PF3D7_0802300.1-p1
-0.0139418	-0.00248051	0.00980854	-0.0299921	0.0146208	0.00248051		adenylyl cyclase beta	L										29	29	29	14	14	14	269.54	0	134.91	9.12817	44	0.0478576	0.988218	-0.00209236	-0.00256738	PF3D7_0802600.1-p1	PF3D7_0802600.1-p1
-0.0947914	0.00862122	-0.008461	0.008461	-0.0886383	0.0657578		serine/threonine protein phosphatase 2B catalytic subunit A	E										6	6	6	9.6	9.6	9.6	70.075	0	43.358	8.58851	12	0.184518	0.850831	0.0267372	0.0312617	PF3D7_0802800.1-p1	PF3D7_0802800.1-p1
0.0111837	0.0427504	0.005229	-0.005229	-0.136298	-0.10172		peptidyl-prolyl cis-trans isomerase	K										2	2	2	2.5	2.5	2.5	80.922	0	3.8248	7.61473	2	1.15871	0.363085	-0.100803	-0.119874	PF3D7_0803000.1-p1	PF3D7_0803000.1-p1
0.170034	0.111826	0.132584	-0.25404	-0.111826	-0.191242	putative	filament assembling protein	F										4	4	4	6.2	6.2	6.2	86.742	0	29.604	8.52665	5	2.72137	0.0450048	-0.323851	-0.383467	PF3D7_0803200.1-p1	PF3D7_0803200.1-p1
-0.147025	-0.0616007	0.0616007	0.225156	-0.0652151	0.135055	putative	DNA repair and recombination protein RAD54	R										4	4	4	3.9	3.9	3.9	143.04	0	13.698	7.91108	6	0.632094	0.216628	0.14734	0.162802	PF3D7_0803400.1-p1	PF3D7_0803400.1-p1
-0.135267	0.00127029	0.0359421	0.0292931	-0.123371	-0.00127029	putative	AAA family ATPase	K										9	9	9	7.4	7.4	7.4	175.57	0	20.233	8.11002	15	0.00421569	0.99484	0.000902176	0.00103693	PF3D7_0803500.1-p1	PF3D7_0803500.1-p1
-0.00123405	0.0121994	-0.0429287	0.00123405	-0.00536728	0.117306	unknown function	conserved Plasmodium protein	I										7	7	7	5.1	5.1	5.1	190.85	0	19.976	8.38099	15	0.488082	0.711881	0.0483786	0.0573781	PF3D7_0803600.1-p1	PF3D7_0803600.1-p1
-0.00657749	0.0268393	0.0407629	-0.0117102	-0.10809	0.00657749		tubulin gamma chain	P										11	11	11	25.7	25.7	25.7	51.636	0	97.322	8.93436	23	0.691592	0.650368	-0.0580826	-0.069291	PF3D7_0803700.1-p1	PF3D7_0803700.1-p1
-0.165182	-0.119755	-0.069809	0.161659	0.130123	0.069809		proteasome subunit beta type-4	T										11	11	11	42.6	42.6	42.6	30.872	0	106.02	9.20512	24	2.46247	0.07064	0.238779	0.284759	PF3D7_0803800.1-p1	PF3D7_0803800.1-p1
-0.0415964	0.0377874	0.0572634	0.0426092	-0.174962	-0.0377874	putative	methionine aminopeptidase 1c	N										2	2	2	2.3	2.3	2.3	88.178	0	3.3437	7.23631	2	0.457044	0.562402	-0.0745316	-0.0856345	PF3D7_0804400.1-p1	PF3D7_0804400.1-p1
-7.05719e-05	-0.043726	7.05719e-05	-0.0586452	0.0850086	0.380075	unknown function	conserved Plasmodium membrane protein	D										20	20	20	3.6	3.6	3.6	720.95	0	125.87	8.51144	30	0.505123	0.220071	0.150055	0.161357	PF3D7_0804500.1-p1	PF3D7_0804500.1-p1
-0.0356436	-0.0652304	-0.256585	0.0356436	0.167605	0.152274	putative	tRNA pseudouridine synthase	E										2	2	2	4.3	4.3	4.3	66.596	0	18.587	7.69469	4	1.37309	0.0822495	0.237661	0.269819	PF3D7_0804600.1-p1	PF3D7_0804600.1-p1
-0.171262	-0.101043	-0.0892515	0.121514	0.0892515	0.128284		peptidyl-prolyl cis-trans isomerase	K										3	3	3	13.8	13.8	13.8	24.892	0	15.324	8.39456	7	2.93007	0.0720311	0.233535	0.281949	PF3D7_0804800.1-p1	PF3D7_0804800.1-p1
0.00739956	-0.0276117	-0.0551596	0.130233	0.0460634	-0.00739956	putative	GTPase-activating protein	K										12	12	12	29.7	29.7	29.7	56.5	0	173.74	8.87578	29	0.861274	0.494561	0.0814228	0.0964772	PF3D7_0804900.1-p1	PF3D7_0804900.1-p1
0.00593281	0.0374975	-0.0164518	-0.00593281	-0.0892172	0.0595541	putative	PAP2-like protein	L										2	2	2	6.2	6.2	6.2	35.849	0	5.0192	7.66478	3	0.172329	0.881995	-0.0208581	-0.0246607	PF3D7_0805600.1-p1	PF3D7_0805600.1-p1
0.00960159	0.00403595	-0.00403595	-0.0114956	0.0132179	-0.00892067	FIKK family	serine/threonine protein kinase	I										32	32	32	24.2	24.2	24.2	171.8	0	151.49	9.14842	52	0.252935	0.969694	-0.00559998	-0.00692392	PF3D7_0805700.1-p1	PF3D7_0805700.1-p1
0.0540609	-0.0589247	-0.0192804	0.139335	-0.094264	0.0192804	putative	Dpy-19-like C-mannosyltransferase	K										4	4	4	4.4	4.4	4.4	122.1	0	11.297	7.69185	4	0.145936	0.838276	0.0294984	0.0337076	PF3D7_0806200.1-p1	PF3D7_0806200.1-p1
-0.035387	-0.0785294	0.035387	0.0858536	-0.0631924	0.0625057	putative	ferlin	S										7	7	7	5.3	5.3	5.3	197.63	0	16.913	7.9151	8	0.406319	0.678703	0.0545654	0.063673	PF3D7_0806300.1-p1	PF3D7_0806300.1-p1
-0.0780201	-0.033247	-0.0171738	0.183386	0.0171738	0.0571957	putative	DnaJ protein	S										10	10	10	15.9	15.9	15.9	76.763	0	47.809	8.60583	12	1.13606	0.247729	0.128732	0.150865	PF3D7_0806500.1-p1;PF3D7_0220400.1-p1	PF3D7_0806500.1-p1
-0.0335789	-0.0454178	0.022974	0.052803	0.0541134	-0.022974	putative	V-type proton ATPase subunit a	G										24	24	24	25.3	25.3	25.3	123	0	263.56	9.46966	64	0.635829	0.718388	0.046655	0.0560028	PF3D7_0806800.1-p1	PF3D7_0806800.1-p1
-0.0180197	0.0180197	0.150958	0.0374689	-0.325709	-0.268548	putative	YEATS domain-containing protein	E										3	3	3	10.4	10.4	10.4	26.082	0	5.0537	7.59163	3	0.887276	0.094125	-0.235916	-0.255346	PF3D7_0807000.1-p1	PF3D7_0807000.1-p1
0.0894365	0.0612783	-0.0368376	-0.201137	0.0368376	-0.137486	unknown function	conserved Plasmodium membrane protein	K										2	2	2	4.6	4.6	4.6	48.862	0	6.6612	7.94435	2	0.792029	0.228037	-0.138554	-0.15731	PF3D7_0807200.1-p1	PF3D7_0807200.1-p1
-0.00202084	-0.0432653	-0.0191221	0.00202084	0.0949755	0.0182638		ras-related protein Rab-18	K										10	10	10	50.7	50.7	50.7	23.162	0	82.893	9.41452	31	0.899346	0.639986	0.0598895	0.0720639	PF3D7_0807300.1-p1	PF3D7_0807300.1-p1
-0.0670624	-0.0484886	-0.131832	0.0484886	0.142347	0.0734501	putative	proteasome subunit alpha type-6	V										11	11	11	37.3	37.3	37.3	29.499	0	82.12	9.41704	33	1.97124	0.142137	0.170556	0.203586	PF3D7_0807500.1-p1	PF3D7_0807500.1-p1
-0.0495548	0.0091114	0.0697899	-0.0091114	-0.0818748	0.0456314	unknown function	conserved Plasmodium protein	K										13	13	13	10.8	10.8	10.8	159.03	0	63.717	8.25164	21	0.188532	0.858981	-0.0249004	-0.0292772	PF3D7_0807600.1-p1	PF3D7_0807600.1-p1
-0.178066	-0.082798	-0.0289803	0.109074	0.123051	0.0289803	putative	26S proteasome regulatory subunit RPN10	S										18	18	18	38.7	38.7	38.7	55.066	0	151.38	9.49256	36	1.60248	0.12494	0.18365	0.215419	PF3D7_0807800.1-p1	PF3D7_0807800.1-p1
-0.178205	-0.062499	-0.0929899	0.0995703	0.062499	0.12132		tyrosine--tRNA ligase	E										15	15	15	42.9	42.9	42.9	43.453	0	93.055	8.9625	29	2.2221	0.101088	0.205694	0.245269	PF3D7_0807900.1-p1	PF3D7_0807900.1-p1
-0.0446815	-0.0204964	0.03335	0.0753937	-0.0715771	0.0204964	putative	AP-3 complex subunit delta	D										8	8	8	5.1	5.1	5.1	193.08	0	20.142	8.35929	11	0.142511	0.893488	0.0187136	0.0220501	PF3D7_0808100.1-p1	PF3D7_0808100.1-p1
0.00428486	0.0253057	-0.0317411	-0.0194674	0.114884	-0.00428486		plasmepsin X	K										10	10	10	20.2	20.2	20.2	65.113	0	101.68	8.58599	18	0.273278	0.823043	0.0310942	0.0367705	PF3D7_0808200.1-p1	PF3D7_0808200.1-p1
0.00242138	-0.0298357	-0.0289145	0.122718	0.0660925	-0.00242138	putative	ubiquitin regulatory protein	S										7	7	7	30.7	30.7	30.7	27.49	0	27.365	8.63168	14	1.00692	0.493679	0.0809059	0.096581	PF3D7_0808300.1-p1	PF3D7_0808300.1-p1
-0.014473	-0.0186787	-0.0935802	0.0537796	0.11865	0.014473	putative	coatomer subunit epsilon	D										6	6	6	21.9	21.9	21.9	33.092	0	57.766	8.54521	12	1.23414	0.343662	0.104545	0.12449	PF3D7_0808400.1-p1	PF3D7_0808400.1-p1
-0.137624	-0.114388	-0.16834	0.179679	0.312959	0.114388	putative	acyl-CoA binding protein	R										4	4	4	44.4	44.4	44.4	10.775	0	22.875	8.45329	5	2.31903	0.0411828	0.342459	0.397984	PF3D7_0810000.1-p1	PF3D7_0810000.1-p1
-0.0582685	0.0125322	-0.0125322	-0.0276785	0.0210104	0.0153055	putative	ABC1 family	R										3	3	3	2.4	2.4	2.4	111.73	0	4.9572	7.72852	3	0.360362	0.87109	0.022302	0.0270065	PF3D7_0810200.1-p1	PF3D7_0810200.1-p1
0.0290766	0.0163794	0.0187635	-0.0250368	-0.0226145	-0.0163794	putative	protein phosphatase PPM5	G	PPM5	protein phosphatase PPM5, putative					+			10	10	10	18.4	18.4	18.4	63.619	0	55.987	9.21072	22	3.10126	0.732438	-0.04275	-0.0531273	PF3D7_0810300.1-p1	PF3D7_0810300.1-p1
-0.0258503	0.0489578	0.0902824	-0.0474796	-0.00400352	0.00400352	putative	ATP-dependent RNA helicase DBP1	T										3	2	2	3.6	2.4	2.4	108.63	0	4.9236	7.57293	3	0.644775	0.677048	-0.0536232	-0.064023	PF3D7_0810600.1-p1	PF3D7_0810600.1-p1
-0.180857	-0.116289	-0.117676	0.133457	0.116289	0.117058		hydroxymethyldihydropterin pyrophosphokinase-dihydropteroate synthase	E										11	11	11	19	19	19	83.373	0	44.466	8.9212	25	3.53458	0.0606632	0.260542	0.316954	PF3D7_0810800.1-p1	PF3D7_0810800.1-p1
-0.0262699	-0.089016	-0.0687199	0.10412	0.0262699	0.0927925	putative	cullin-1	D										8	8	8	9.5	9.5	9.5	100.27	0	46.967	8.54818	15	1.9481	0.21551	0.135729	0.163427	PF3D7_0811000.1-p1;M0R2K5;Q59H51;Q9H4M7	PF3D7_0811000.1-p1
-0.0520525	-0.0756788	-0.0114698	0.0255594	0.0241117	0.0114698	putative	ER membrane protein complex subunit 1	N										23	23	23	21	21	21	133.76	0	125.34	9.11661	48	1.58982	0.586074	0.0667807	0.0815118	PF3D7_0811200.1-p1	PF3D7_0811200.1-p1
-0.15886	-0.0763578	-0.0231161	0.103774	0.0231161	0.0695219		CCR4-associated factor 1	D										7	7	7	5.2	5.2	5.2	200.21	0	39.721	8.23877	12	1.52523	0.18007	0.151582	0.179199	PF3D7_0811300.1-p1	PF3D7_0811300.1-p1
-0.0642509	-0.0685005	-0.0838337	0.0835323	0.131956	0.0642509	unknown function	conserved protein	N										15	15	15	23.8	23.8	23.8	71.369	0	55.189	9.12795	31	2.85289	0.143559	0.165442	0.201512	PF3D7_0811400.1-p1	PF3D7_0811400.1-p1
-0.0523472	-0.0882111	-0.147577	0.0523472	0.135189	0.172083	putative	histone-arginine methyltransferase CARM1	I										5	5	5	6.9	6.9	6.9	108.43	0	23.606	7.87384	8	2.06271	0.0944356	0.215918	0.255526	PF3D7_0811500.1-p1	PF3D7_0811500.1-p1
0.00214481	-0.00214481	0.0145311	-0.07306	0.0196886	-0.0204515	unknown function	conserved Plasmodium protein	N										41	41	41	38.8	38.8	38.8	144.01	0	323.31	9.92597	108	0.466433	0.827793	-0.0294514	-0.0355987	PF3D7_0811600.1-p1	PF3D7_0811600.1-p1
-0.0222006	-0.078845	0.0222006	-0.27485	0.0230227	0.0700026	putative	RNA-binding protein	L										1	1	1	1.1	1.1	1.1	140.11	0	3.2285	6.5617	1	0.111111	0.820352	-0.0343266	-0.0376443	PF3D7_0811900.1-p1	PF3D7_0811900.1-p1
-0.116064	-0.0917168	-0.137718	0.104891	0.101542	0.0917168	unknown function	conserved protein	L										17	17	17	6.6	6.6	6.6	314.49	0	72.387	8.63916	26	3.99256	0.0872582	0.214549	0.263619	PF3D7_0812100.1-p1	PF3D7_0812100.1-p1
-0.0597343	-0.00603104	0.00603104	-0.0526371	0.0122929	0.0496998	putative	trypsin-like serine protease	I										1	1	1	2.2	2.2	2.2	46.413	0	4.5926	7.23226	1	0.253306	0.868251	0.02303	0.0275449	PF3D7_0812200.1-p1	PF3D7_0812200.1-p1
-0.0848866	-0.128191	-0.0795155	0.0899849	0.105383	0.0795155		karyopherin alpha	D										14	14	14	31.7	31.7	31.7	61.158	0	129	9.63425	45	3.41632	0.110916	0.189159	0.231488	PF3D7_0812400.1-p1	PF3D7_0812400.1-p1
0.0228844	0.132122	0.156403	-0.0228844	-0.103931	-0.0769596	putative	RNA-binding protein	F										9	9	9	9.4	9.4	9.4	117.08	0	20.228	8.31994	16	1.64952	0.14309	-0.171728	-0.202635	PF3D7_0812500.1-p1	PF3D7_0812500.1-p1
0.122292	-0.184547	-0.11171	-0.00691414	0.260906	0.00691414	putative	ubiquitin-conjugating enzyme E2	S										4	4	4	38	38	38	18.687	0	71.708	8.43146	9	0.498079	0.230727	0.144957	0.156361	PF3D7_0812600.1-p1	PF3D7_0812600.1-p1
0.0868006	-0.00223064	-0.0952826	0.00223064	-0.0523233	0.10855	putative	U1 small nuclear ribonucleoprotein C	P										1	1	1	6.8	6.8	6.8	27.878	0	11.673	7.37105	2	0.11885	0.871848	0.0230567	0.0264815	PF3D7_0812700.1-p1	PF3D7_0812700.1-p1
0.000247955	-0.000247955	0.0436668	0.0180912	-0.225639	-0.173452	unknown function	conserved Plasmodium protein	S										4	4	4	6.3	6.3	6.3	78.563	0	8.7836	7.85766	5	0.872555	0.21883	-0.141556	-0.161684	PF3D7_0813100.1-p1	PF3D7_0813100.1-p1
-0.142686	-0.0779905	-0.127339	0.185021	0.0779905	0.0874834	putative	CS domain protein	E										9	9	9	24.3	24.3	24.3	37.117	0	62.463	8.74013	14	2.3875	0.0763416	0.232837	0.277391	PF3D7_0813200.1-p1	PF3D7_0813200.1-p1
-0.114708	-0.0929375	-0.0834312	0.130064	0.100471	0.0834312	unknown function	conserved Plasmodium protein	R										12	12	12	18.7	18.7	18.7	76.856	0	149.02	8.95546	28	3.5927	0.0990873	0.201681	0.247016	PF3D7_0813400.1-p1	PF3D7_0813400.1-p1
-0.12122	-0.0876255	-0.0249214	0.0515804	0.0258331	0.0249214	putative	PUB domain-containing protein	T										8	8	8	14.8	14.8	14.8	61.576	0	63.412	8.49368	12	1.71607	0.300377	0.112034	0.135055	PF3D7_0813500.1-p1	PF3D7_0813500.1-p1
-0.0931444	-0.199204	-0.367866	0.0931444	0.184745	0.115687	putative	translation initiation factor SUI1	E										5	5	5	23.5	23.5	23.5	31.351	0	82.737	8.38839	10	1.84656	0.0424468	0.351264	0.397087	PF3D7_0813600.1-p1	PF3D7_0813600.1-p1
-0.033885	-0.0380239	0.0107775	-0.0107775	0.0129538	0.0350847	putative	40S ribosomal protein S16	T										10	10	10	56.2	56.2	56.2	16.285	0	53.446	10.0871	51	0.73392	0.808123	0.0327975	0.0399735	PF3D7_0813900.1-p1	PF3D7_0813900.1-p1
-0.0099411	0.0099411	0.129147	0.0767536	-0.0464973	-0.0123672	putative	60S ribosomal protein L13-2	V										15	15	15	51.6	51.6	51.6	25.441	0	96.255	10.1202	83	0.25963	0.790514	-0.0370859	-0.0432798	PF3D7_0814000.1-p1	PF3D7_0814000.1-p1
-0.0348949	0.022047	0.0376358	0.133875	-0.022047	-0.0473766		DNA/RNA-binding protein Alba 1	K										14	14	14	38.3	38.3	38.3	27.258	0	156.03	10.3267	101	0.0764908	0.927321	0.0132211	0.015359	PF3D7_0814200.1-p1	PF3D7_0814200.1-p1
-0.0830221	-0.117711	-0.168296	0.0830221	0.269105	0.201114		superoxide dismutase [Fe]	V										6	6	6	27.8	27.8	27.8	22.733	0	15.298	9.46464	21	2.16999	0.0498295	0.307423	0.357579	PF3D7_0814900.1-p1	PF3D7_0814900.1-p1
-0.123678	-0.161369	-0.0903511	0.135447	0.145176	0.0903511	putative	importin beta	E						+				12	12	12	11.5	11.5	11.5	99.963	0	31.934	9.18201	23	3.13984	0.0644955	0.248791	0.300991	PF3D7_0815200.1-p1	PF3D7_0815200.1-p1
0.0425339	0.0278454	-0.0135555	-0.0917225	0.00341225	-0.00341225	unknown function	conserved Plasmodium protein	V										7	7	7	16.7	16.7	16.7	58.163	0	29.141	8.35514	11	0.639452	0.701356	-0.0495154	-0.0593043	PF3D7_0815500.1-p1	PF3D7_0815500.1-p1
0.0936594	0.00378513	0.0408316	-0.00378513	-0.112174	-0.0765829	putative	eukaryotic translation initiation factor 3 subunit G	I										16	16	16	54.5	54.5	54.5	31.251	0	96.662	9.02825	38	1.25624	0.317926	-0.110273	-0.13109	PF3D7_0815600.1-p1	PF3D7_0815600.1-p1
0.0930481	0.106001	-0.0209656	-0.0721359	0.0209656	-0.0274639		ubiquitin	I										1	1	1	2.4	2.4	2.4	44.913	0	4.0151	7.0553	1	0.817382	0.468737	-0.0855726	-0.100855	PF3D7_0815700.1-p1	PF3D7_0815700.1-p1
-0.0224905	0.0281992	0.0391092	0.00213718	-0.0530691	-0.00213718	putative	vacuolar protein sorting-associated protein 9	N										23	23	23	15.9	15.9	15.9	214.69	0	124.86	8.67252	31	0.556907	0.810728	-0.032629	-0.0395037	PF3D7_0815800.1-p1	PF3D7_0815800.1-p1
-0.0167589	-0.05445	0.0817461	0.0791864	0.006423	-0.006423	putative	ribosome assembly protein RRB1	N										1	1	1	1.8	1.8	1.8	56.508	0.0050396	2.2155	7.19521	1	0.179086	0.870242	0.0228831	0.0269667	PF3D7_0816000.1-p1	PF3D7_0816000.1-p1
-0.110579	-0.10408	-0.138151	0.182892	0.10408	0.12269	putative	phosphopantothenoylcysteine decarboxylase	N										5	5	5	27	27	27	21.402	0	32.6	8.21107	8	3.21365	0.0632363	0.254157	0.307706	PF3D7_0816100.1-p1	PF3D7_0816100.1-p1
0.0367231	0.0189466	0.0541277	-0.0189466	-0.116021	-0.0989981	putative	vacuolar protein sorting-associated protein 2	G	VSP2	Vacuolar protein-sorting protein					+			6	6	6	31.1	31.1	31.1	24.827	0	98.666	8.88114	14	1.65281	0.29123	-0.114588	-0.137791	PF3D7_0816200.1-p1	PF3D7_0816200.1-p1
0.037631	0.00467777	-0.109801	0.0127153	-0.00467777	-0.107453	putative	EF-hand calcium-binding domain-containing protein	Q										5	5	5	26.6	26.6	26.6	28.102	0	19.267	8.50237	8	0.0634319	0.943571	-0.0106411	-0.0123975	PF3D7_0816400.1-p1	PF3D7_0816400.1-p1
0.00994301	-0.00519943	-0.0216503	0.0671902	0.00519943	-0.00701904		chaperone protein ClpB1	V										40	40	40	36.2	36.2	36.2	122.51	0	300.59	9.70648	79	0.482281	0.842078	0.0274258	0.0332547	PF3D7_0816600.1-p1	PF3D7_0816600.1-p1
-0.181164	-0.176937	-0.0395241	0.0395241	0.0643673	0.0485535	putative	trafficking protein particle complex subunit 2-like protein	S										1	1	1	8.4	8.4	8.4	16.713	0.0007622	2.9075	6.82625	2	1.7537	0.124489	0.183357	0.216455	PF3D7_0816700.1-p1	PF3D7_0816700.1-p1
-0.115685	0.00426483	-0.100418	0.148947	0.0206051	-0.00426483	putative	protein kinase c inhibitor-like protein	G										4	4	4	19.5	19.5	19.5	21.177	0	12.578	8.93094	8	0.971529	0.264055	0.125708	0.146067	PF3D7_0817500.1-p1	PF3D7_0817500.1-p1
0.00346375	-0.0155792	-0.00346375	0.120018	-0.213501	0.0355587	unknown function	conserved Plasmodium protein	S										6	6	6	7.9	7.9	7.9	112.16	0	16.655	8.12018	9	0.0482492	0.927912	-0.014115	-0.0156787	PF3D7_0817600.1-p1	PF3D7_0817600.1-p1
0.249527	0.150143	0.186474	-0.195093	-0.180517	-0.150143		rhoptry neck protein 5	L										44	44	44	37.4	37.4	37.4	133.69	0	323.31	10.0662	137	3.50307	0.0331622	-0.370632	-0.44552	PF3D7_0817700.1-p1	PF3D7_0817700.1-p1
0.233162	0.137373	0.105986	-0.105986	-0.142511	-0.12261		high mobility group protein B2	A										6	6	6	53.5	53.5	53.5	11.534	0	43.834	9.92448	33	2.68695	0.0543574	-0.282543	-0.336488	PF3D7_0817900.1-p1	PF3D7_0817900.1-p1
-0.013979	-0.00211525	-0.065239	0.00211525	0.111807	0.0267448	putative	zinc finger protein	A										6	6	6	12.3	12.3	12.3	63.607	0	26.055	7.8979	10	0.897266	0.547028	0.074	0.0882569	PF3D7_0818100.1-p1	PF3D7_0818100.1-p1
-0.0453405	-0.0333509	-0.0888834	0.113582	0.150764	0.0333509		14-3-3 protein	A										24	24	24	76.3	76.3	76.3	30.192	0	238.41	10.5666	149	1.80126	0.172253	0.15509	0.184954	PF3D7_0818200.1-p1;D0PNI1;E7EX29;B2R6N6;A0A024R1K7;B3KNB4;P63104;Q04917;P61981;P31947;E7ESK7;B4DE78;B4DHC4;V9HWD6;B5BU24;V9HW98;G9K389;G9K388;P27348;P31946;P62258;E5RGE1;Q4VY20;E5RIR4;E9PD24;B4DJF2;Q53RR5;E7EVZ2;Q4VY19;I3L3T1;B7Z2E6;H0YB80;E9PG15;A0A0J9YWE8;A2IDB2;B0AZS6;Q9H4N8;Q59EQ2;I3L0W5;F8WEB6;Q6LD62;A2IDB1;Q3YBA8;A0A0J9YWZ2;Q2F831;K7EIT4;K7EM20;B4DY04;B4DJB0;Q53S41;B7ZA86;B4DMT8	PF3D7_0818200.1-p1
-0.11738	-0.0368481	0.0099144	0.0147591	-0.0099144	0.0296173	putative	DNA helicase	D										7	7	7	6.5	6.5	6.5	143.66	0	55.508	8.13574	8	0.697873	0.643177	0.0595919	0.0710339	PF3D7_0818700.1-p1	PF3D7_0818700.1-p1
0.00204563	-0.0267363	-0.0034132	0.14792	0.0308123	-0.00204563		heat shock protein 70	A										51	51	41	63.4	63.4	49.3	73.914	0	323.31	11.3061	579	0.667813	0.589603	0.0682634	0.0806553	PF3D7_0818900.1-p1;A4D110;Q2F839	PF3D7_0818900.1-p1
-0.0205946	0.0205946	-0.371718	-0.297408	0.191693	0.167703	unknown function	conserved Plasmodium protein	L										1	1	1	1	1	1	157.67	0	3.2936	7.18301	2	0.289131	0.269099	0.144569	0.144269	PF3D7_0819000.1-p1	PF3D7_0819000.1-p1
-0.0126343	0.0342751	-0.0978546	0.0391159	-0.0119247	0.0119247	unknown function	conserved protein	Y										1	1	1	2.1	2.1	2.1	45.682	0.0050324	2.2017	7.22539	1	0.391954	0.777072	0.0384432	0.0456902	PF3D7_0819500.1-p1	PF3D7_0819500.1-p1
0.0484562	0.0690384	0.0465755	-0.0644741	-0.0465755	-0.0785713	unknown function	conserved Plasmodium protein	Y						+				14	14	14	45.1	45.1	45.1	32.165	0	181.2	9.42311	34	3.25952	0.265823	-0.117897	-0.145243	PF3D7_0819600.1-p1	PF3D7_0819600.1-p1
-0.0945711	-0.0780611	-0.112235	0.111453	0.0780611	0.143161	putative	U6 snRNA-associated Sm-like protein LSm3	E										4	4	4	46.2	46.2	46.2	10.701	0	50.119	8.59332	6	3.19862	0.0980412	0.205847	0.250658	PF3D7_0819900.1-p1	PF3D7_0819900.1-p1
-0.0894518	-0.00911045	-0.0122423	0.0672636	0.0314169	0.00911045		phosphatidylglycerophosphate synthase	A										6	6	6	8.2	8.2	8.2	78.062	0	19.42	8.27738	9	1.09596	0.550752	0.0728652	0.0876562	PF3D7_0820200.1-p1	PF3D7_0820200.1-p1
-0.0763245	0.00581169	0.0336704	0.0333729	-0.106302	-0.00581169	putative	protein transport protein YIF1	S										9	9	9	11.6	11.6	11.6	98.56	0	91.97	8.74931	21	0.0939075	0.925558	-0.0139662	-0.0163711	PF3D7_0820500.1-p1	PF3D7_0820500.1-p1
-0.0729027	-0.0162354	0.109013	0.0742264	-0.0185509	0.0162354		2-oxoglutarate dehydrogenase E1 component	R										11	11	11	10.8	10.8	10.8	121.15	0	21.702	8.63856	14	0.103769	0.901902	0.0173454	0.0201651	PF3D7_0820700.1-p1	PF3D7_0820700.1-p1
-0.180946	0.00296974	0.0851498	0.116564	-0.00296974	-0.136576	unknown function	conserved Plasmodium protein	Y										1	1	1	1	1	1	97.53	0.0064011	2.0935	7.02243	1	0.0762473	0.875702	0.0232817	0.0256578	PF3D7_0820800.1-p1	PF3D7_0820800.1-p1
0.0100708	-0.0100708	-0.0480175	-0.0309944	0.0651226	0.0244331	unknown function	conserved Plasmodium protein	K										3	3	3	2.3	2.3	2.3	191.38	0	16.994	7.81041	4	0.471469	0.795135	0.0355263	0.0426666	PF3D7_0820900.1-p1	PF3D7_0820900.1-p1
-0.000361443	-0.0523443	-0.0225782	0.0393972	0.0309	0.000361443	unknown function	conserved Plasmodium protein	E										15	15	15	30.2	30.2	30.2	60.542	0	159.91	9.63479	41	1.19327	0.701561	0.0486476	0.0593869	PF3D7_0821000.1-p1	PF3D7_0821000.1-p1
-0.294179	0.0395517	0.230557	-0.0395517	-0.150025	0.0825891	putative	ATP-dependent RNA helicase DHX36	R										3	3	3	3.7	3.7	3.7	101.8	0	6.0732	6.9503	3	0.057065	0.863369	-0.0276394	-0.0285706	PF3D7_0821300.1-p1	PF3D7_0821300.1-p1
0.0359869	-0.0359869	0.0824003	0.0954771	-0.14326	-0.144198	unknown function	conserved Plasmodium protein	T										4	4	4	26.6	26.6	26.6	14.06	0	37.021	9.17208	19	0.45378	0.454388	-0.0914605	-0.103129	PF3D7_0821400.1-p1	PF3D7_0821400.1-p1
-0.0631952	-0.0357237	0.0105505	0.0554075	-0.0105505	0.0677786	putative	polyribonucleotide 5'-hydroxyl-kinase Clp1	A										2	2	2	2.7	2.7	2.7	79.06	0	5.0161	7.77322	2	0.966585	0.590408	0.0670013	0.0804853	PF3D7_0821600.1-p1	PF3D7_0821600.1-p1
0.0823307	-0.0465832	0.0140419	-0.0140419	0.067297	-0.0885754	putative	60S ribosomal protein L22	V										3	3	3	25.2	25.2	25.2	16.382	0	126.3	9.1599	11	0.18534	0.843172	-0.0283699	-0.0330491	PF3D7_0821700.1-p1	PF3D7_0821700.1-p1
0.0749063	0.0350084	-0.0759592	-0.0674181	0.202594	-0.0350084	putative	protein transport protein SEC61 subunit beta	N										1	1	1	12.5	12.5	12.5	8.6298	0.0063649	2.0538	9.02592	5	0.0809001	0.881863	0.0220706	0.0246229	PF3D7_0821800.1-p1	PF3D7_0821800.1-p1
-0.00120163	-0.0157566	0.0964813	0.0274334	0.00120163	-0.00419426	putative	small nuclear ribonucleoprotein G	T										3	3	3	26.5	26.5	26.5	9.512	0	5.6165	8.17316	4	0.192486	0.894097	-0.0183608	-0.0219478	PF3D7_0822300.1-p1	PF3D7_0822300.1-p1
-0.0535402	-0.0793848	-0.103457	0.0535402	0.127236	0.0547266		protein transport protein SEC23	D										21	21	21	29.4	29.4	29.4	86.168	0	123.68	9.60678	53	2.28919	0.16414	0.157295	0.189898	PF3D7_0822600.1-p1	PF3D7_0822600.1-p1
0.0865812	-0.00179768	0.00179768	-0.164224	-0.0527925	0.0647688	putative	U5 small nuclear ribonucleoprotein 40 kDa protein	A										1	1	1	3.4	3.4	3.4	37.086	0	3.321	7.00621	1	0.479201	0.528571	-0.0796096	-0.0912802	PF3D7_0822800.1-p1	PF3D7_0822800.1-p1
0.158955	0.171049	0.229107	-0.158955	-0.263723	-0.21813	unknown function	conserved Plasmodium protein	E						+				41	41	41	31.6	31.6	31.6	138.24	0	222.03	9.94724	135	3.36952	0.0274961	-0.399973	-0.477714	PF3D7_0822900.1-p1	PF3D7_0822900.1-p1
-0.0044775	-0.0756712	-0.149493	0.0044775	0.179816	0.0296412	putative	RWD domain-containing protein	D										4	4	4	17.5	17.5	17.5	27.395	0	10.71	8.03503	9	1.00673	0.198624	0.147859	0.170166	PF3D7_0823100.1-p1	PF3D7_0823100.1-p1
0.00333023	0.0109367	0.0394535	-0.00333023	-0.13578	-0.072691	putative	RNA-binding protein	S										9	9	9	34.3	34.3	34.3	32.441	0	51.088	9.53315	33	1.0447	0.442673	-0.0885073	-0.105391	PF3D7_0823200.1-p1	PF3D7_0823200.1-p1
0.176667	0.177831	0.194497	-0.176667	-0.250421	-0.204299		histone acetyltransferase GCN5	D										14	14	14	8.9	8.9	8.9	170.92	0	47.385	8.55814	21	4.21978	0.0277143	-0.393461	-0.478505	PF3D7_0823300.1-p1	PF3D7_0823300.1-p1
0.237257	0.0895729	0.190172	-0.112623	-0.0895729	-0.150023	putative	DnaJ protein	G										27	27	27	38.8	38.8	38.8	76.681	0	266.79	9.83967	92	2.45469	0.0538267	-0.28974	-0.342085	PF3D7_0823800.1-p1	PF3D7_0823800.1-p1
0.0549393	-0.00562286	0.0933113	-0.015501	0.00562286	-0.0146275		dicarboxylate/tricarboxylate carrier	D										10	10	10	24.8	24.8	24.8	35.386	0	30.599	9.06896	17	0.875872	0.663471	-0.0557111	-0.0671531	PF3D7_0823900.1-p1	PF3D7_0823900.1-p1
-0.149216	-0.156527	-0.102232	0.215151	0.116713	0.102232	unknown function	conserved Plasmodium protein	S										3	3	3	2.4	2.4	2.4	133.8	0	32.46	7.75497	3	2.6902	0.0555122	0.28069	0.334417	PF3D7_0824200.1-p1	PF3D7_0824200.1-p1
-0.0684195	-0.0680342	-0.0799456	0.126643	0.114131	0.0680342		nucleoside transporter 2	S										14	14	14	20.3	20.3	20.3	67.641	0	71.991	9.33862	30	3.18099	0.126682	0.175069	0.213957	PF3D7_0824400.1-p1	PF3D7_0824400.1-p1
-0.0436201	-0.0737619	-0.0161772	0.0779543	0.0161772	0.0875654	putative	Fe-S cluster assembly protein DRE2	I										2	2	2	10.2	10.2	10.2	30.838	0	5.2041	7.74892	4	1.70778	0.334512	0.105085	0.126934	PF3D7_0824600.1-p1	PF3D7_0824600.1-p1
0.167316	0.180887	0.347734	-0.182474	-0.299099	-0.167316	unknown function	conserved Plasmodium membrane protein	M										2	2	2	1.7	1.7	1.7	154.87	0	20.187	7.8353	3	2.48327	0.0266038	-0.448276	-0.51443	PF3D7_0824800.1-p1	PF3D7_0824800.1-p1
0.0566339	0.013608	-0.213094	-0.259259	0.185113	-0.013608	unknown function	conserved Plasmodium protein	H										1	1	1	1	1	1	117.08	0.0021994	2.4976	6.72638	1	0.0407463	0.905074	0.0183659	0.0192645	PF3D7_0824900.1-p1	PF3D7_0824900.1-p1
-0.0827703	-0.0550127	0.123637	0.189351	-0.0634031	0.0550127	unknown function	conserved Plasmodium protein	T										4	4	4	2.1	2.1	2.1	197.52	0	9.6276	7.59188	4	0.266476	0.636478	0.0650355	0.0724599	PF3D7_0825000.1-p1	PF3D7_0825000.1-p1
-0.0734024	0.0111465	-0.0111465	0.113138	0.0312405	-0.0663185	unknown function	conserved Apicomplexan protein	Q										2	2	2	16	16	16	14.227	0	4.0815	7.71928	2	0.36547	0.702005	0.0504875	0.0588631	PF3D7_0825400.1-p1	PF3D7_0825400.1-p1
0.0118732	0.180473	-0.0510941	-0.00989151	0.00989151	-0.249613	putative	protein KRI1	G										1	1	1	1.9	1.9	1.9	75.291	0	6.5396	6.75421	1	0.529601	0.273723	-0.130288	-0.143438	PF3D7_0825500.1-p1	PF3D7_0825500.1-p1
-0.0878735	-0.0467072	-0.0895882	0.100405	0.0467072	0.0746727	putative	HECT-like E3 ubiquitin ligase	K										30	30	30	3.9	3.9	3.9	1005.1	0	114.7	8.66857	35	2.68496	0.17763	0.148651	0.181083	PF3D7_0826100.1-p1	PF3D7_0826100.1-p1
0.180134	0.151125	0.0324631	-0.0527077	-0.0351562	-0.0324631	putative	SPRY domain	A										1	1	1	2.2	2.2	2.2	51.931	0.0022026	2.5356	7.30447	1	1.61844	0.163206	-0.16135	-0.190807	PF3D7_0826300.1-p1	PF3D7_0826300.1-p1
-0.0899086	-0.120871	-0.0642395	0.0848923	0.0642395	0.096529	putative	ubiquitin conjugation factor E4 B	V										14	14	14	12.5	12.5	12.5	154.63	0	105.13	8.51495	19	3.10745	0.129333	0.17356	0.211943	PF3D7_0826500.1-p1	PF3D7_0826500.1-p1
-0.000602722	-0.0207176	0.000602722	-0.00253487	0.263296	0.17379		receptor for activated c kinase	M										15	15	15	50.2	50.2	50.2	35.686	0	214.3	9.75259	71	0.903138	0.194171	0.151756	0.172765	PF3D7_0826700.1-p1	PF3D7_0826700.1-p1
-0.0262318	0.0262318	0.0810814	-0.0927544	-0.134588	0.0280151	unknown function	conserved Plasmodium protein	N										2	2	2	2.9	2.9	2.9	88.434	0	4.0566	7.21362	2	0.742509	0.421351	-0.0934696	-0.108969	PF3D7_0826900.1-p1	PF3D7_0826900.1-p1
-0.0535688	-0.0290594	-0.0107946	0.101537	0.0504465	0.0107946		protein disulfide isomerase	N										37	37	37	66.9	66.9	66.9	55.514	0	311.41	10.8225	220	1.37305	0.454963	0.0854003	0.103011	PF3D7_0827900.1-p1	PF3D7_0827900.1-p1
0.0333757	0.0905333	0.16933	-0.0333757	-0.18772	-0.176751	unknown function	conserved Plasmodium protein	E										7	7	7	12.9	12.9	12.9	65.319	0	10.816	8.16017	10	1.65474	0.0848	-0.230362	-0.266794	PF3D7_0828300.1-p1	PF3D7_0828300.1-p1
-0.0976467	-0.0923538	-0.13245	0.363728	0.100634	0.0923538	putative	translation initiation factor eIF-2B subunit alpha	E										4	4	4	15.2	15.2	15.2	40.026	0	22.299	7.92654	6	1.50604	0.057093	0.293055	0.329278	PF3D7_0828500.1-p1	PF3D7_0828500.1-p1
-0.0601187	-0.050004	-0.0540419	0.145791	0.0758219	0.050004		GPI-anchored micronemal antigen	K						+				23	23	23	34.8	34.8	34.8	85.249	0	279.85	9.54093	47	2.1408	0.187305	0.14526	0.175274	PF3D7_0828800.1-p1	PF3D7_0828800.1-p1
-0.14016	-0.0204086	-0.215044	0.18697	0.0204086	0.0737438	unknown function	conserved Plasmodium protein	E										3	3	3	12.4	12.4	12.4	21.074	0	4.8841	8.29482	3	1.36364	0.0982776	0.218911	0.250186	PF3D7_0828900.1-p1	PF3D7_0828900.1-p1
-0.00222301	-0.0046339	-0.0804873	0.0217314	0.0233736	0.00222301	unknown function	conserved Plasmodium membrane protein	D										6	6	6	2.8	2.8	2.8	228.81	0	10.866	8.25101	7	0.778612	0.72759	0.0448907	0.0543091	PF3D7_0829000.1-p1	PF3D7_0829000.1-p1
-0.00747871	0.00747871	0.0607796	0.107241	-0.150274	-0.0849724	unknown function	conserved protein	P										2	2	2	8.3	8.3	8.3	25.929	0	3.7094	7.40545	3	0.322773	0.642062	-0.0629285	-0.0715083	PF3D7_0829100.1-p1	PF3D7_0829100.1-p1
0.0401287	-0.00457001	-0.0132923	0.00457001	0.082346	-0.0478306	putative	prohibitin	E										7	7	7	26.1	26.1	26.1	30.558	0	27.684	8.6915	14	0.0464704	0.970902	0.00560633	0.00666407	PF3D7_0829200.1-p1	PF3D7_0829200.1-p1
-0.0253372	0.104494	-0.0279751	-0.00723648	0.00723648	0.0597343	putative	prolyl 4-hydroxylase subunit alpha	D										1	1	1	2.7	2.7	2.7	51.688	0	3.7173	6.81625	1	0.0196804	0.983092	0.00285085	0.00336096	PF3D7_0829400.1-p1	PF3D7_0829400.1-p1
-0.0101147	-0.011404	-0.0907555	0.106316	0.0101147	0.0866203	putative	CRA domain-containing protein	K										2	2	2	13.1	13.1	13.1	15.902	0	3.2926	8.47732	2	1.2447	0.341237	0.105108	0.125181	PF3D7_0830400.1-p1	PF3D7_0830400.1-p1
0.0521793	-0.0451927	0.0172272	0.0300579	-0.0172272	-0.0281734	putative	sporozoite and liver stage tryptophan-rich protein	N										13	13	13	19.1	19.1	19.1	80.442	0	34.69	8.82413	18	0.145744	0.928073	-0.0131855	-0.0158172	PF3D7_0830500.1-p1	PF3D7_0830500.1-p1
0.0282221	-0.00981236	0.00981236	0.146556	-0.0554323	-0.0778723	unknown function	Plasmodium exported protein (hyp9)	K										3	3	3	19.3	19.3	19.3	25.085	0	18.493	8.09015	6	0.0230925	0.973253	-0.00499026	-0.00572144	PF3D7_0830700.1-p1	PF3D7_0830700.1-p1
0.0384436	-0.00912952	-0.0804567	-0.209317	0.0588484	0.00912952	unknown function	Plasmodium exported protein (PHISTb)	E										1	1	1	2.1	2.1	2.1	51.02	0.0025492	2.4156	6.57873	1	0.123019	0.837481	-0.0300655	-0.0338075	PF3D7_0831000.1-p1	PF3D7_0831000.1-p1
0.00630569	0.0228653	-0.0735092	0.230709	-0.00630569	-0.0249996	unknown function	Plasmodium exported protein	M										9	9	9	29.1	29.1	29.1	36.413	0	119.56	9.15891	15	0.391756	0.526995	0.0812473	0.0915452	PF3D7_0831400.1-p1	PF3D7_0831400.1-p1
0.17328	0.179397	0.25484	-0.184918	-0.230197	-0.17328		cytoadherence linked asexual protein 8	I										30	24	24	21.2	17.6	17.6	165.61	0	126.48	9.42925	50	3.65137	0.0281613	-0.398637	-0.479447	PF3D7_0831600.1-p1	PF3D7_0831600.1-p1
0.142669	0.139234	0.107785	-0.107785	-0.141009	-0.11522		heat shock protein 70	K										42	32	30	57.7	46.8	43.9	75.052	0	323.31	10.0369	115	4.12978	0.0636923	-0.251234	-0.308268	PF3D7_0831700.1-p1;B7Z1V7;B7Z4T3;B7Z4V2;V9HW84;P38646	PF3D7_0831700.1-p1
-0.00625801	0.0100765	-0.030468	-0.0303669	0.00625801	0.0740013	unknown function	Plasmodium exported protein (PHISTa-like)	K										4	4	4	15.4	15.4	15.4	33.544	0	21.011	9.02596	9	0.319109	0.853602	0.025514	0.0306378	PF3D7_0832200.1-p1;PF3D7_0832200.2-p1	PF3D7_0832200.1-p1;PF3D7_0832200.2-p1
-0.157692	0.134964	0.0734482	0.0735683	-0.367371	-0.0734482	unknown function	Plasmodium exported protein (hyp5)	I										2	2	2	6.6	6.6	6.6	26.793	0.0025557	2.4391	6.94129	2	0.370833	0.264921	-0.139324	-0.14554	PF3D7_0901700.1-p1	PF3D7_0901700.1-p1
0.0673323	0.0447321	0.111501	-0.0447321	-0.124019	-0.158727	unknown function	Plasmodium exported protein	F										3	3	3	10	10	10	32.927	0	7.9503	7.98748	5	2.03351	0.122648	-0.183681	-0.218923	PF3D7_0901800.1-p1	PF3D7_0901800.1-p1
-0.00994015	-0.0484381	0.0562563	0.0625238	-0.0708189	0.00994015		serine repeat antigen 9	K										3	3	3	2.9	2.9	2.9	105.54	0	4.0864	7.8001	3	0.0083614	0.99312	0.00125567	0.00147834	PF3D7_0902800.1-p1	PF3D7_0902800.1-p1
0.0137453	0.0555696	0.114387	-0.337026	-0.0137453	-0.19416	putative	protein RER1	E										4	4	4	20.9	20.9	20.9	24.197	0	9.3183	8.69425	8	1.16559	0.0821488	-0.242877	-0.27047	PF3D7_0903100.1-p1	PF3D7_0903100.1-p1
0.0130949	-0.0266886	-0.0144644	-0.0130949	0.107783	0.0152082		ras-related protein RAB7	S										14	14	14	79.6	79.6	79.6	23.788	0	170.51	9.82979	51	0.52771	0.725388	0.0459849	0.0548516	PF3D7_0903200.1-p1;C9IZZ0;C9J592;C9J8S3;B4DPH9;A0A158RFU6;P51149;C9J7D1;C9J4S4;C9J4V0	PF3D7_0903200.1-p1
-0.0301208	0.053875	0.045929	0.0247116	-0.0321503	-0.0247116	unknown function	conserved Plasmodium membrane protein	I										7	7	7	2.2	2.2	2.2	380.98	0	15.354	7.85993	8	0.454786	0.80253	-0.0339444	-0.0407901	PF3D7_0903300.1-p1	PF3D7_0903300.1-p1
0.118029	-0.0215282	0.0323448	-0.0126724	0.0126724	-0.0247574	putative	ATP-dependent RNA helicase DDX60	D										26	26	26	10.6	10.6	10.6	300.92	0	77.765	8.92948	31	0.536378	0.694208	-0.0512009	-0.0608011	PF3D7_0903400.1-p1	PF3D7_0903400.1-p1
0.087184	0.0758791	0.026969	-0.125813	-0.026969	-0.0363665	unknown function	conserved Plasmodium protein	F										20	20	20	20.1	20.1	20.1	155.15	0	83.132	8.59783	29	1.5885	0.246601	-0.126394	-0.151095	PF3D7_0903500.1-p1	PF3D7_0903500.1-p1
-0.18739	-0.0860014	-0.160289	0.155496	0.0882025	0.0860014	unknown function	conserved Plasmodium protein	G										16	16	16	21.6	21.6	21.6	90.676	0	70.087	8.83639	22	2.59016	0.0643991	0.25446	0.303677	PF3D7_0903600.1-p1;PF3D7_0903600.2-p1	PF3D7_0903600.1-p1
-0.133441	-0.129533	-0.145686	0.142817	0.169284	0.129533		alpha tubulin 1;alpha tubulin 2	R										21	21	21	50.6	50.6	50.6	50.296	0	323.31	10.2036	117	4.62817	0.0536835	0.283431	0.348772	PF3D7_0903700.1-p1;PF3D7_0422300.1-p1;Q1ZYQ1;Q13748;Q9UQM3;B4DQK4;Q53GA7;F5H5D3;B7Z1K5;Q9BQE3;Q71U36;C9J2C0;Q7Z3M3;Q9NY65;Q6PEY2;B4DDU2;B3KT06;B3KPS3;A8JZY9;P68366;P68363;C9JDS9;F8VQQ4;V9GZ17;Q8N532;Q15670;C9JEV8;D3DX41;C9JQ00;C9JJQ8;F8VVB9;A0A1W2PQM2;B4DN58;A6NHL2	PF3D7_0903700.1-p1;PF3D7_0422300.1-p1
0.000128746	-0.000128746	0.0200834	0.0444326	-0.0404139	-0.105388		60S ribosomal protein L32	A										7	7	7	43.5	43.5	43.5	15.526	0	40.166	9.56833	22	0.388788	0.760633	-0.0404841	-0.0479732	PF3D7_0903900.1-p1	PF3D7_0903900.1-p1
-0.100459	-0.152966	-0.117391	0.212836	0.100459	0.103005	putative	GTPase-activating protein	I										14	14	14	31.2	31.2	31.2	50.3	0	66.365	9.09419	18	2.54796	0.0626667	0.262372	0.312295	PF3D7_0904000.1-p1	PF3D7_0904000.1-p1
-0.053524	-0.0555687	0.0105534	0.10075	-0.0105534	0.0623341	putative	AP-4 complex subunit epsilon	L										17	17	17	13.2	13.2	13.2	161.4	0	109.67	8.65514	22	1.00152	0.475808	0.08369	0.099726	PF3D7_0904100.1-p1	PF3D7_0904100.1-p1
-0.118577	-0.0115976	0.054841	0.0115976	-0.0297232	0.0365839	putative	signal peptidase complex subunit 3	D										3	3	3	14.6	14.6	14.6	22.209	0	19.479	8.37025	6	0.226041	0.823458	0.031264	0.0366051	PF3D7_0904400.1-p1	PF3D7_0904400.1-p1
-0.0797014	-0.077672	-0.0504389	0.12309	0.0912867	0.0504389	putative	ubiquitin specific protease	I										9	9	9	6.3	6.3	6.3	207.57	0	42.075	8.27098	10	2.6206	0.162441	0.157543	0.191414	PF3D7_0904600.1-p1	PF3D7_0904600.1-p1
0.0875225	0.0532017	0.036993	-0.0372372	-0.146585	-0.036993		bacterial histone-like protein	Y										4	4	4	15.9	15.9	15.9	22.515	0	16.808	8.53168	9	1.55238	0.225175	-0.132844	-0.158258	PF3D7_0904700.1-p1	PF3D7_0904700.1-p1
0.0124912	-0.077013	-0.055891	0.0278625	0.0168362	-0.0124912	small fragment	replication protein A1	S										11	11	11	22.9	22.9	22.9	56.234	0	45.359	8.97457	22	0.79449	0.693337	0.0508734	0.0613248	PF3D7_0904800.1-p1	PF3D7_0904800.1-p1
0.00292873	-0.00341129	-0.00292873	0.124316	-0.0216818	0.0285845		copper-transporting ATPase	A										24	24	24	8.6	8.6	8.6	299.39	0	69.095	9.27344	38	0.450661	0.733044	0.0448767	0.0532428	PF3D7_0904900.1-p1	PF3D7_0904900.1-p1
-0.163707	0.00777531	0.0111685	-0.00777531	-0.0205164	0.0606661	unknown function	conserved Plasmodium protein	L										4	4	4	11.4	11.4	11.4	34.031	0	35.654	7.42822	5	0.396117	0.653887	0.0590458	0.0684194	PF3D7_0905000.1-p1	PF3D7_0905000.1-p1
0.0540962	0.106018	0.165272	-0.0773869	-0.0834217	-0.0540962	putative	nucleoporin NUP100/NSP100	F										7	7	6	3.2	3.2	2.8	235.54	0	21.22	8.37363	9	2.24534	0.12413	-0.180097	-0.216115	PF3D7_0905100.1-p1	PF3D7_0905100.1-p1
0.286514	0.178616	0.215239	-0.190353	-0.178616	-0.228409		high molecular weight rhoptry protein 3	R										55	55	55	53.7	53.7	53.7	104.85	0	323.31	10.857	331	3.57914	0.0254054	-0.425915	-0.51004	PF3D7_0905400.1-p1	PF3D7_0905400.1-p1
-0.0721846	-0.026782	-0.042407	0.0497179	0.0433798	0.026782	unknown function	conserved Plasmodium protein	M										2	2	2	10.9	10.9	10.9	28.839	0	16.469	7.71923	3	2.36176	0.432179	0.0870845	0.106856	PF3D7_0905500.1-p1	PF3D7_0905500.1-p1
-0.038168	-0.132366	-0.0924721	0.159481	0.038168	0.179605	unknown function	conserved Plasmodium protein	E										3	3	3	2.8	2.8	2.8	139.99	0	5.6525	7.00788	3	1.83166	0.0980727	0.21342	0.250514	PF3D7_0905800.1-p1	PF3D7_0905800.1-p1
-0.060051	-0.0186901	-0.0516701	0.0186901	0.0523853	0.0618591	putative	coatomer subunit beta	P										16	16	16	15.2	15.2	15.2	118.24	0	55.142	9.18971	30	2.07105	0.430068	0.0877819	0.107288	PF3D7_0905900.1-p1	PF3D7_0905900.1-p1
-0.0334845	-0.0634832	0.00421429	0.0331812	-0.00421429	0.0701399	putative	vacuolar protein sorting-associated protein 46	G	VPS46	Vacuolar protein sorting-associated protein 46, putative					+			5	5	5	25.1	25.1	25.1	21.851	0	16.362	8.6021	12	1.03363	0.610395	0.0639534	0.07714	PF3D7_0906100.1-p1	PF3D7_0906100.1-p1
0.061245	-0.102617	0.0855408	0.00995827	-0.015028	-0.00995827	unknown function	conserved Plasmodium protein	N										2	2	2	4	4	4	69.159	0	15.323	7.69627	2	0.120836	0.890488	-0.0197322	-0.0229556	PF3D7_0906200.1-p1	PF3D7_0906200.1-p1
-0.0422459	-0.204865	-0.239046	0.345337	0.0422459	0.129595		arginase	L										4	4	4	9.2	9.2	9.2	46.493	0	10.039	7.96439	5	1.43215	0.0476696	0.334445	0.368078	PF3D7_0906500.1-p1	PF3D7_0906500.1-p1
-0.127984	0.0197649	-0.0197649	0.1962	-0.063302	0.170051		leucine-rich repeat protein	N										3	3	3	7.6	7.6	7.6	58.622	0	7.7549	7.26545	3	0.700003	0.220683	0.143644	0.160754	PF3D7_0906700.1-p1	PF3D7_0906700.1-p1
-0.0223083	0.0223083	-0.0318546	-0.0273209	0.0954762	0.158112	putative	GTPase-activating protein	S										6	6	6	5.6	5.6	5.6	134.35	0	13.85	8.02723	8	0.687326	0.471272	0.0860405	0.100402	PF3D7_0907200.1-p1	PF3D7_0907200.1-p1
0.0241461	-0.1781	-0.143767	-0.0241461	0.0404634	0.0593615	unknown function	conserved Plasmodium protein	M										3	3	3	14.7	14.7	14.7	30.661	0	10.56	7.8933	4	0.858416	0.273773	0.124467	0.143493	PF3D7_0907300.1-p1	PF3D7_0907300.1-p1
0.00556469	-0.00292683	0.0224791	0.00292683	-0.0976324	-0.0966482		ATP-dependent protease ATPase subunit ClpY	K										30	30	30	31.9	31.9	31.9	106.46	0	191.11	9.63583	68	0.989773	0.556671	-0.0721569	-0.0865001	PF3D7_0907400.1-p1	PF3D7_0907400.1-p1
0.0621452	0.0593376	0.0412922	-0.253681	-0.243765	-0.0412922	unknown function	conserved Plasmodium protein	S										2	2	2	12	12	12	19.927	0	5.1768	7.56102	3	1.54977	0.0829391	-0.233838	-0.26893	PF3D7_0907500.1-p1	PF3D7_0907500.1-p1
-0.0612001	0.0218554	0.103919	-0.0218554	-0.0587378	0.0854788	putative	translation initiation factor SUI1	F										7	7	7	9.5	9.5	9.5	95.281	0	38.326	8.2701	10	0.112004	0.890318	-0.0198962	-0.0230182	PF3D7_0907600.1-p1	PF3D7_0907600.1-p1
-0.027133	-0.0711222	-0.135488	0.146047	0.120145	0.027133	putative	proteasome activator 28 subunit beta	E										12	12	12	42.3	42.3	42.3	33.125	0	105.24	9.31515	28	1.66924	0.13675	0.175689	0.207208	PF3D7_0907700.1-p1	PF3D7_0907700.1-p1
0.260156	0.0423083	-0.0423083	-0.19155	0.388114	-0.149592	unknown function	conserved protein	T										1	1	1	6.1	6.1	6.1	31.059	0.0070646	2.0445	7.02719	1	0.125559	0.64423	-0.0710611	-0.070551	PF3D7_0908300.2-p1;PF3D7_0908300.1-p1	PF3D7_0908300.2-p1;PF3D7_0908300.1-p1
0.155285	0.0516033	0.101696	-0.095562	-0.0516033	-0.189833	unknown function	conserved Plasmodium protein	K										2	2	2	9.2	9.2	9.2	24.061	0	5.1666	9.24507	7	1.88226	0.0959871	-0.215194	-0.252996	PF3D7_0908400.1-p1	PF3D7_0908400.1-p1
0.0402193	-0.00840092	-0.0289278	-0.0331812	0.177367	0.00840092	unknown function	conserved Plasmodium protein	S										2	2	2	1	1	1	240.18	0.00076104	2.8818	7.03246	2	0.299995	0.710874	0.0498988	0.0575158	PF3D7_0908500.1-p1	PF3D7_0908500.1-p1
0.0428772	-0.00619316	0.0750065	-0.127983	0.00619316	-0.076849	putative	mitochondrial carrier protein	K										3	3	3	5.4	5.4	5.4	70.055	0	6.6404	7.55687	5	1.06443	0.353257	-0.103443	-0.122321	PF3D7_0908800.1-p1	PF3D7_0908800.1-p1
-0.107163	-0.0599203	-0.0254126	0.199687	0.0254126	0.0580912		apoptosis-related protein	N										9	9	9	54.2	54.2	54.2	15.735	0	29.935	8.91496	20	1.27161	0.17286	0.158562	0.184698	PF3D7_0909300.1-p1	PF3D7_0909300.1-p1
-0.0931501	-0.0554667	-0.08319	0.0946245	0.0554667	0.0976934	putative	exoribonuclease	G										16	16	16	14.1	14.1	14.1	154.96	0	63.195	8.47621	23	3.08343	0.156385	0.159864	0.195514	PF3D7_0909400.1-p1	PF3D7_0909400.1-p1
-0.035655	-0.00290394	0.00290394	0.0560217	0.0477743	-0.0183954	unknown function	conserved Plasmodium protein	F										10	10	10	13.2	13.2	13.2	72.244	0	30.066	8.59517	16	0.695541	0.755362	0.0403519	0.0488265	PF3D7_0909600.1-p1	PF3D7_0909600.1-p1
-0.0950279	0.170506	0.273447	-0.004776	-0.235214	0.004776	putative	FHA domain protein	I										1	1	1	1.9	1.9	1.9	120.06	0	4.4727	7.05614	2	0.652759	0.135465	-0.194713	-0.208267	PF3D7_0909700.1-p1	PF3D7_0909700.1-p1
-0.119279	0.00283527	0.115867	0.150554	-0.0351686	-0.00283527	putative	small nuclear ribonucleoprotein Sm D3	S										3	3	3	15.5	15.5	15.5	12.981	0	4.6944	8.10466	3	0.159237	0.796933	0.0377089	0.0424251	PF3D7_0909800.1-p1	PF3D7_0909800.1-p1
-0.0264015	0.00267029	-0.0175438	0.0689392	-0.00267029	0.125467	putative	helicase SKI2W	A										12	12	12	9.6	9.6	9.6	160.37	0	26.962	8.36288	14	0.955248	0.520499	0.0776704	0.0926788	PF3D7_0909900.1-p1	PF3D7_0909900.1-p1
-0.122878	-0.125949	-0.0799246	0.105803	0.121116	0.0799246	putative	exportin-7	S										15	15	15	12.9	12.9	12.9	139.18	0	60.992	9.22497	32	3.42423	0.0926701	0.211865	0.258653	PF3D7_0910100.1-p1	PF3D7_0910100.1-p1
-0.00688457	0.0323591	0.0194635	-0.0260973	0.00688457	-0.13651	unknown function	conserved Plasmodium protein	I										3	3	3	7.2	7.2	7.2	51.594	0	7.0933	7.6545	4	0.677138	0.599682	-0.0668869	-0.0791682	PF3D7_0910300.1-p1	PF3D7_0910300.1-p1
0.0316677	-0.0390949	-0.0407238	0.00177956	0.0392494	-0.00177956	putative	selenide water dikinase	R										8	8	8	8.3	8.3	8.3	140.32	0	79.764	8.56074	16	0.46219	0.829882	0.0291335	0.0352179	PF3D7_0910400.1-p1	PF3D7_0910400.1-p1
-0.0431128	-0.0277872	-0.0273218	0.0760489	0.0273218	0.0507917		SNARE protein	N										9	9	9	41.2	41.2	41.2	23.342	0	25.909	8.4867	13	2.30459	0.454586	0.0841281	0.103225	PF3D7_0910600.1-p1	PF3D7_0910600.1-p1
0.00832081	0.00347233	-0.00703335	-0.0392008	0.0588617	-0.00347233	putative	cytosolic Fe-S cluster assembly factor NBP35	N										8	8	8	17.4	17.4	17.4	51.002	0	65.731	8.53479	11	0.0448608	0.978042	0.00380961	0.00459538	PF3D7_0910800.1-p1;REV__PF3D7_0733000.1-p1	PF3D7_0910800.1-p1
0.0539036	-0.0659542	0.00084877	-0.0271263	0.111568	-0.00084877	putative	DNA primase large subunit	I										7	7	7	13.9	13.9	13.9	63.944	0	22.055	7.62127	9	0.225049	0.821323	0.0315984	0.0369625	PF3D7_0910900.1-p1	PF3D7_0910900.1-p1
0.11386	0.127229	0.0247316	-0.0329504	-0.0247316	-0.0337725	unknown function	conserved Plasmodium protein	S										9	9	9	8.4	8.4	8.4	137.12	0	31.62	8.42689	15	1.67631	0.274108	-0.119092	-0.143088	PF3D7_0911100.1-p1	PF3D7_0911100.1-p1
-0.0968142	0.0306787	-0.0131769	0.0131769	0.0815191	-0.0358553	unknown function	conserved Plasmodium protein	A										5	5	5	25.9	25.9	25.9	23.36	0	18.321	8.61728	8	0.383037	0.728049	0.046051	0.0541416	PF3D7_0911200.1-p1	PF3D7_0911200.1-p1
0.0342417	0.0998793	0.114211	-0.0342417	-0.096221	-0.108861	unknown function	conserved Plasmodium protein	E										4	4	4	16.7	16.7	16.7	32.931	0	30.619	8.44311	10	2.06919	0.156846	-0.162552	-0.19497	PF3D7_0911800.1-p1	PF3D7_0911800.1-p1
-0.0469446	-0.0928888	-0.170981	0.0469446	0.181191	0.102485		falstatin	N										5	5	5	16.9	16.9	16.9	46.957	0	31.315	8.41273	7	1.79991	0.0978861	0.213812	0.250607	PF3D7_0911900.1-p1	PF3D7_0911900.1-p1
-0.0315857	-0.0138073	0.038599	-0.0434265	0.0138073	0.0752525	putative	alkaline phosphatase	N										14	14	14	30.7	30.7	30.7	52.704	0	145.26	9.54022	37	0.163443	0.900547	0.0174758	0.0207989	PF3D7_0912400.1-p1	PF3D7_0912400.1-p1
-0.0787354	-0.130186	-0.152719	0.0787354	0.218576	0.104076	putative	SAP domain-containing protein	S										7	7	7	26	26	26	33.184	0	118.07	9.03447	10	2.20658	0.0643029	0.254343	0.299838	PF3D7_0912500.1-p1	PF3D7_0912500.1-p1
-0.0297813	-0.0145683	-0.220402	0.0145683	0.231787	0.151649	putative	tRNA (adenine(58)-N(1))-methyltransferase non-catalytic subunit TRM6	R										3	3	3	5.5	5.5	5.5	72.844	0	18.607	8.24927	4	1.13309	0.0980031	0.220919	0.247752	PF3D7_0912800.1-p1	PF3D7_0912800.1-p1
-0.0421352	-0.0167656	-0.0364971	0.197378	0.239216	0.0167656	putative	26S proteasome regulatory subunit RPN8	D										8	8	8	24	24	24	39.136	0	35.248	9.22922	18	1.25021	0.131976	0.182919	0.21057	PF3D7_0912900.1-p1	PF3D7_0912900.1-p1
0.252997	0.0660582	0.055419	-0.0935278	-0.055419	-0.148807	unknown function	conserved protein	G										1	1	1	10.2	10.2	10.2	17.359	0	3.2778	6.93612	1	1.48985	0.0934815	-0.224076	-0.257662	PF3D7_0913000.1-p1	PF3D7_0913000.1-p1
-0.152116	-0.0624189	-0.107474	0.322785	0.0772486	0.0624189		elongation factor 1-beta	A										9	9	9	31.9	31.9	31.9	32.026	0	36.504	9.72894	37	1.38186	0.0660642	0.261487	0.294366	PF3D7_0913200.1-p1	PF3D7_0913200.1-p1
0.0172005	-0.0633373	-0.0153999	0.0361576	-0.0312691	0.0153999	unknown function	conserved Plasmodium protein	P										4	4	4	5.7	5.7	5.7	75.846	0	13.736	8.14214	7	0.371639	0.844004	0.0272751	0.0328325	PF3D7_0913300.1-p1	PF3D7_0913300.1-p1
0.0298052	-0.0298052	0.0309725	-0.392428	0.0957975	-0.188485	unknown function	conserved Plasmodium protein	C										1	1	1	9.5	9.5	9.5	19.22	0	7.01	6.88324	1	0.529773	0.176126	-0.172029	-0.18243	PF3D7_0913400.1-p1	PF3D7_0913400.1-p1
-0.165753	-0.0408983	-0.17262	0.0408983	0.0631304	0.108674	unknown function	conserved Plasmodium protein	E										5	5	5	4.1	4.1	4.1	147.87	0	13.047	8.02226	5	1.85576	0.109693	0.197325	0.232906	PF3D7_0913600.1-p1	PF3D7_0913600.1-p1
-0.084938	-0.0462914	0.0462914	0.081852	0.301403	-0.0683346	unknown function	conserved Plasmodium protein	I										3	3	3	4.6	4.6	4.6	78.626	0	6.7394	8.14051	4	0.511462	0.264321	0.133286	0.145795	PF3D7_0913700.1-p1	PF3D7_0913700.1-p1
0.15019	0.0278015	-0.0418587	-0.138498	-0.0278015	0.0565033	putative	pseudouridylate synthase	F										1	1	1	1.5	1.5	1.5	114.23	0.0011177	2.6718	6.90516	1	0.44205	0.520141	-0.0819766	-0.0931957	PF3D7_0914000.1-p1	PF3D7_0914000.1-p1
0.000623703	-0.000623703	0.0197201	-0.0648537	-0.049078	0.0654869	unknown function	conserved Plasmodium protein	T										2	2	2	1.5	1.5	1.5	138.28	0	3.4038	7.90062	2	0.211882	0.870441	-0.0227216	-0.0269983	PF3D7_0914100.1-p1	PF3D7_0914100.1-p1
-0.0456829	-0.00034523	-0.0436001	0.135553	0.0275383	0.00034523	putative	phospholipid or glycerol acyltransferase	I										2	2	2	5	5	5	49.338	0	6.1039	8.2382	3	0.897017	0.474195	0.084355	0.0999639	PF3D7_0914200.1-p1	PF3D7_0914200.1-p1
-0.0858164	-0.0532999	-0.0358477	0.214253	0.0358477	0.131057	putative	met-10+ like protein	F										5	5	5	7.2	7.2	7.2	93.754	0	13.946	8.06778	6	1.588	0.123415	0.185374	0.217172	PF3D7_0914300.1-p1	PF3D7_0914300.1-p1
0.0554781	0.0869169	0.11785	-0.0554781	-0.120074	-0.167321	unknown function	conserved Plasmodium protein	T										15	15	15	55	55	55	28.412	0	99.9	9.40125	41	2.25099	0.106086	-0.20104	-0.240168	PF3D7_0914400.1-p1	PF3D7_0914400.1-p1
-0.00996399	-0.058012	0.0262585	0.00996399	-0.118952	0.165886	putative	transcription elongation factor 1	A										1	1	1	8.1	8.1	8.1	12.837	0	3.2765	7.57747	2	0.141828	0.82144	0.0328719	0.0371061	PF3D7_0914600.1-p1	PF3D7_0914600.1-p1
0.0734301	-0.0011301	0.0011301	-0.0103674	0.0464144	-0.0783033	putative	major facilitator superfamily-related transporter	A										14	14	14	27.1	27.1	27.1	58.42	0	322.61	9.81257	45	0.37037	0.777362	-0.0385621	-0.0457125	PF3D7_0914700.1-p1	PF3D7_0914700.1-p1
-0.235215	0.128016	0.0322428	-0.0322428	-0.168532	0.0649748	putative	GINS complex subunit Psf3	N										1	1	1	6.2	6.2	6.2	24.843	0.0043431	2.2951	6.93858	1	0.0546117	0.894703	-0.0202815	-0.0218536	PF3D7_0914800.1-p1	PF3D7_0914800.1-p1
-0.116349	-0.0935373	-0.122561	0.151517	0.0935373	0.102597	putative	BSD-domain protein	Y										13	13	13	22.8	22.8	22.8	84.016	0	43.226	8.58593	18	3.45726	0.0766493	0.2267	0.276445	PF3D7_0914900.1-p1	PF3D7_0914900.1-p1
0.0161276	-0.0128603	0.0128603	0.0558081	-0.0326319	-0.021657		type II NADH:ubiquinone oxidoreductase	L										7	7	7	12.2	12.2	12.2	61.67	0	29.257	8.39426	9	0.0574575	0.973555	-0.00486946	-0.00587176	PF3D7_0915000.1-p1	PF3D7_0915000.1-p1
-0.155929	-0.161891	-0.0595407	0.330863	0.0631895	0.0595407		SUMO-conjugating enzyme UBC9	S										3	3	3	11.3	11.3	11.3	18.19	0	6.476	8.21128	4	1.35203	0.0638341	0.276985	0.309215	PF3D7_0915100.1-p1	PF3D7_0915100.1-p1
-0.124114	-0.0406961	0.0207739	0.182096	-0.0207739	0.0867796	putative	ribonuclease H2 subunit C	I										5	5	5	17.4	17.4	17.4	38.672	0	28.651	7.79362	8	0.841632	0.250756	0.130713	0.149885	PF3D7_0915200.1-p1	PF3D7_0915200.1-p1
-0.124151	-0.131214	-0.132839	0.125294	0.2421	0.124151		ATP-dependent 6-phosphofructokinase	D										54	54	54	44.2	44.2	44.2	159.45	0	323.31	10.1132	127	2.76695	0.0538618	0.29325	0.349432	PF3D7_0915400.1-p1	PF3D7_0915400.1-p1
0.011694	0.0149689	-0.0201988	-0.011694	-0.0888557	0.122242	unknown function	conserved Plasmodium protein	I										3	3	3	27	27	27	22.438	0	25.839	7.54098	6	0.0271747	0.973723	0.00507609	0.00588409	PF3D7_0915700.1-p1	PF3D7_0915700.1-p1
0.00225544	0.0366049	0.121982	-0.00871944	-0.223544	-0.00225544	putative	major facilitator superfamily domain-containing protein	A										6	6	6	3.5	3.5	3.5	160.37	0	11.176	8.27087	8	0.747461	0.251745	-0.131787	-0.149596	PF3D7_0916000.1-p1	PF3D7_0916000.1-p1
-0.127774	-0.0504332	0.0582094	0.0504332	-0.0750837	0.0777845		ubiquitin fusion degradation protein 1	F										2	2	2	7.1	7.1	7.1	34.941	0	6.0448	7.65384	2	0.33222	0.666129	0.0577106	0.0662133	PF3D7_0916500.1-p1	PF3D7_0916500.1-p1
-0.0452909	-0.0241137	-0.00477695	0.0575876	0.0641909	0.00477695	putative	RNA-binding protein musashi	T										19	19	19	42.8	42.8	42.8	45.142	0	215.11	9.9457	45	1.40785	0.586733	0.0669123	0.0813876	PF3D7_0916700.1-p1	PF3D7_0916700.1-p1
0.0492144	-0.00270176	0.026248	-0.0442858	-0.0577612	0.00270176		merozoite organizing protein	K										10	10	10	6.1	6.1	6.1	215.35	0	85.409	8.5104	15	1.13863	0.649108	-0.0573686	-0.0696479	PF3D7_0917000.1-p1	PF3D7_0917000.1-p1
-0.122841	-0.101494	-0.117165	0.144627	0.111038	0.101494	unknown function	conserved Plasmodium protein	A										15	15	15	23.2	23.2	23.2	79.674	0	87.671	8.72865	21	4.04961	0.0695758	0.232886	0.285906	PF3D7_0917500.1-p1	PF3D7_0917500.1-p1
-0.0411053	-0.0982399	-0.0202694	0.0901814	0.0557957	0.0202694	putative	pre-mRNA-splicing factor ATP-dependent RNA helicase PRP43	S										10	10	10	15.2	15.2	15.2	94.144	0	77.52	8.32212	13	1.61292	0.318887	0.10862	0.130737	PF3D7_0917600.1-p1	PF3D7_0917600.1-p1
0.085474	0.0967884	0.0843792	-0.0843792	-0.314062	-0.159668	unknown function	conserved Plasmodium protein	N										3	3	3	8.9	8.9	8.9	52.382	0	10.901	8.47998	3	1.81383	0.0605039	-0.274917	-0.316828	PF3D7_0917800.1-p1	PF3D7_0917800.1-p1
-0.0133038	-0.0374069	-0.00743103	0.103739	0.0323086	0.00743103		heat shock protein 70	K										65	65	65	68.6	68.6	68.6	72.387	0	323.31	11.2947	613	1.04236	0.58897	0.0672067	0.080944	PF3D7_0917900.1-p1	PF3D7_0917900.1-p1
0.103207	0.0900688	0.202936	-0.119734	-0.0900688	-0.101795		glideosome-associated protein 50	N	Gap50	glideosome-associated protein 50								18	18	18	43.7	43.7	43.7	44.604	0	279.45	10.3726	71	2.52293	0.0723125	-0.235936	-0.281997	PF3D7_0918000.1-p1;REV__H0Y829	PF3D7_0918000.1-p1
-0.205415	-0.160691	-0.214477	0.160691	0.186158	0.187253	putative	cytochrome b5-like heme/steroid binding protein	K										1	1	1	7.7	7.7	7.7	15.223	0.0018457	2.5701	7.46383	1	4.41699	0.0310278	0.371562	0.453814	PF3D7_0918100.1-p1	PF3D7_0918100.1-p1
0.0275173	-0.0374966	-0.0706921	0.0200062	0.0982838	-0.0200062	putative	eukaryotic translation initiation factor 3 subunit F	S										7	7	7	20.9	20.9	20.9	36.82	0	57.726	9.31958	17	0.590146	0.644312	0.0596517	0.0705811	PF3D7_0918300.1-p1	PF3D7_0918300.1-p1
-0.103778	-0.100381	-0.168855	0.152659	0.1545	0.100381		gamma-glutamylcysteine synthetase	G										18	18	18	17.8	17.8	17.8	124.46	0	81.37	9.03727	32	3.0987	0.0614286	0.260185	0.31405	PF3D7_0918900.1-p1	PF3D7_0918900.1-p1
-0.0458479	-0.0558729	-0.06252	0.189641	0.0891638	0.0458479		nucleosome assembly protein	K										14	14	14	38.7	38.7	38.7	31.826	0	79.314	10.1906	78	1.71961	0.15902	0.162965	0.193346	PF3D7_0919000.1-p1	PF3D7_0919000.1-p1
-0.00075531	0.0342693	0.0153103	-0.084301	0.00075531	-0.117682	putative	DnaJ protein	L										13	13	13	27.6	27.6	27.6	43.259	0	116.28	9.4334	52	1.06795	0.475847	-0.0833505	-0.0996203	PF3D7_0919100.1-p1	PF3D7_0919100.1-p1
-0.0290165	-0.0735722	-0.0685425	0.159811	0.0937195	0.0290165		protein disulfide isomerase	K										10	10	10	21	21	21	61.001	0	22.367	9.49974	24	1.70104	0.178831	0.151226	0.179967	PF3D7_0919400.1-p1	PF3D7_0919400.1-p1
-0.0193167	-0.0918932	-0.0692854	0.12007	0.146874	0.0193167		TLD domain-containing protein	D										9	9	9	8.5	8.5	8.5	124.92	0	52.234	8.44847	14	1.60684	0.173356	0.155586	0.184265	PF3D7_0919800.1-p1	PF3D7_0919800.1-p1
0.00377083	-0.00377083	0.0234299	-0.0104561	0.0229416	-0.025753	putative	regulator of chromosome condensation	V										28	28	28	10.4	10.4	10.4	396.15	0	118.69	9.09635	43	0.301226	0.928359	-0.0122325	-0.0149815	PF3D7_0919900.1-p1	PF3D7_0919900.1-p1
-0.120873	-0.0783911	-0.00893879	0.112334	0.00893879	0.062705	putative	chaperone	K										1	1	1	3.6	3.6	3.6	29.804	0	4.8148	7.6695	2	1.37969	0.234999	0.130727	0.154849	PF3D7_0920100.1-p1	PF3D7_0920100.1-p1
-0.121594	0.0109205	0.143861	-0.0109205	-0.01443	0.133424	putative	ADP-ribosylation factor	G	ADP-R factor-like	ADP-ribosylation factor-like protein					+			3	3	3	18.8	18.8	18.8	22.115	0	17.639	7.83452	5	0.0985408	0.865558	0.0249621	0.0280221	PF3D7_0920500.1-p1	PF3D7_0920500.1-p1
-0.0543852	-0.0491152	-0.0125704	0.138309	0.0133791	0.0125704	putative	CRAL/TRIO domain-containing protein	S										12	12	12	23.6	23.6	23.6	70.602	0	57.827	8.97694	25	1.00079	0.40827	0.0934429	0.110741	PF3D7_0920700.1-p1	PF3D7_0920700.1-p1
-0.103599	-0.15582	-0.100818	0.119065	0.200295	0.100818		inosine-5'-monophosphate dehydrogenase	A										12	12	12	23.1	23.1	23.1	56.15	0	87.693	9.37833	21	2.73735	0.0631266	0.260138	0.311385	PF3D7_0920800.1-p1	PF3D7_0920800.1-p1
0.0183439	-0.0183439	-0.131698	-0.0947561	0.100642	0.0184469	putative	U4/U6 snRNA-associated-splicing factor	S										4	4	4	10.8	10.8	10.8	56.649	0	29.448	7.8409	5	0.290325	0.701297	0.0520102	0.0596146	PF3D7_0920900.1-p1	PF3D7_0920900.1-p1
-0.110662	-0.0210152	0.0210152	0.3878	-0.381489	0.358286	putative	ubiquitin-conjugating enzyme E2	A										1	1	1	9.2	9.2	9.2	18.688	0	3.8103	7.61985	1	0.245995	0.249839	0.15842	0.150213	PF3D7_0921000.1-p1	PF3D7_0921000.1-p1
-0.0270195	-0.0781269	0.0495644	-0.0647736	0.0270195	0.034977	putative	tetratricopeptide repeat protein	I										3	3	3	2	2	2	198.03	0	7.102	7.58365	4	0.132177	0.900509	0.0176016	0.0207322	PF3D7_0921600.1-p1	PF3D7_0921600.1-p1
0.08008	0.0503139	-0.0318737	0.00172424	-0.0976238	-0.00172424	unknown function	conserved Plasmodium protein	L										7	7	7	24.2	24.2	24.2	28.972	0	28.017	8.35774	12	0.630639	0.610108	-0.0653814	-0.0772192	PF3D7_0921900.1-p1	PF3D7_0921900.1-p1
-0.125613	0.0470247	0.0269766	0.0605288	-0.0649137	-0.0269766	putative	ubiquitin-like protein	A										15	15	15	11.9	11.9	11.9	182.09	0	110.28	8.79759	30	0.0346012	0.96642	0.00675011	0.00779491	PF3D7_0922100.1-p1	PF3D7_0922100.1-p1
-0.169934	-0.117774	-0.126649	0.160811	0.176309	0.117774		S-adenosylmethionine synthetase	S										26	26	26	68.7	68.7	68.7	44.843	0	323.31	10.8563	195	3.58327	0.0521905	0.28975	0.351726	PF3D7_0922200.1-p1	PF3D7_0922200.1-p1
-0.17312	-0.186637	-0.182935	0.244969	0.235682	0.17312		phosphoglycerate kinase	L										40	40	40	91.1	91.1	91.1	45.426	0	323.31	11.0505	309	4.19364	0.0277355	0.398821	0.484641	PF3D7_0922500.1-p1;V9HW85;A0A140VJR3;P07205	PF3D7_0922500.1-p1
-0.120255	-0.080596	-0.0638609	0.164634	0.0638609	0.191459	putative	glutamine synthetase	K										21	21	21	49.7	49.7	49.7	63.23	0	99.228	9.14635	33	2.2438	0.0818618	0.228222	0.270955	PF3D7_0922600.1-p1	PF3D7_0922600.1-p1
-0.0762434	-0.0426664	-0.0764933	0.133224	0.0426664	0.065177	putative	pre-mRNA-splicing factor 18	D										3	3	3	8.5	8.5	8.5	40.557	0	5.3561	7.63968	4	2.10715	0.186792	0.14549	0.175406	PF3D7_0922700.1-p1;PF3D7_0902300.1-p1	PF3D7_0922700.1-p1
-0.0339508	-0.0892715	-0.0222187	0.0222187	0.0547733	0.15671	unknown function	conserved Plasmodium protein	I										2	2	2	0.6	0.6	0.6	516.45	0	7.8162	6.93674	2	1.30207	0.251718	0.126381	0.149478	PF3D7_0922800.1-p1	PF3D7_0922800.1-p1
-0.00551128	0.0368738	-0.00111485	0.00111485	-0.159003	0.0145159		3-oxoacyl-[acyl-carrier-protein] reductase	S										1	1	1	3.3	3.3	3.3	33.347	0.0025501	2.4174	7.62307	1	0.431871	0.660377	-0.0578734	-0.0675033	PF3D7_0922900.1-p1	PF3D7_0922900.1-p1
-0.0731096	-0.0313673	0.0288591	0.148105	-0.0288591	0.0293264	putative	DNA-directed RNA polymerase II subunit RPB3	T										9	9	9	24.5	24.5	24.5	38.345	0	54.555	8.68296	14	0.552508	0.553773	0.0747299	0.0869057	PF3D7_0923000.1-p1	PF3D7_0923000.1-p1
-0.208843	0.0616741	-0.0856056	-0.0254822	0.0254822	0.200535	putative	nitric oxide synthase	F										2	2	2	2.3	2.3	2.3	92.179	0	3.1293	7.28219	2	0.625413	0.222799	0.144437	0.159789	PF3D7_0923200.1-p1	PF3D7_0923200.1-p1
0.0163412	-0.0903406	-0.0163412	0.191688	-0.108502	0.143638	unknown function	conserved Plasmodium protein	N										1	1	1	0.8	0.8	0.8	135.82	0.006383	2.0781	6.88907	1	0.465102	0.373823	0.105721	0.117691	PF3D7_0923400.1-p1	PF3D7_0923400.1-p1
-0.162681	-0.200252	-0.150653	0.173205	0.160171	0.150653		thioredoxin reductase	C;N										16	16	16	35.3	35.3	35.3	59.686	0	91.675	9.01803	23	4.46685	0.0402921	0.332538	0.40737	PF3D7_0923800.2-p1;PF3D7_0923800.1-p1	PF3D7_0923800.2-p1;PF3D7_0923800.1-p1
-0.078722	0.00722313	-0.0661068	0.12233	0.10112	-0.00722313	putative	polyadenylate-binding protein 2	E										8	7	7	42.1	42.1	42.1	22.979	0	38.092	9.36741	21	1.14968	0.287532	0.117944	0.139045	PF3D7_0923900.1-p1	PF3D7_0923900.1-p1
0.0201025	0.000197411	0.0347338	-0.0503054	-0.000197411	-0.0597582	putative	patatin-like phospholipase	K										7	7	7	6.7	6.7	6.7	151.45	0	57.816	8.09854	11	1.23137	0.66268	-0.0550982	-0.0671097	PF3D7_0924000.1-p1	PF3D7_0924000.1-p1
0.0300722	0.0157022	0.079999	-0.0157022	-0.0685587	-0.0667353		thiamine pyrophosphokinase	K										4	4	4	10.5	10.5	10.5	46.709	0	21.057	7.60798	6	1.61901	0.403262	-0.0922565	-0.111681	PF3D7_0924300.1-p1	PF3D7_0924300.1-p1
-0.0986528	0.0911493	-0.0911493	0.101752	-0.129851	0.209796	unknown function	conserved Plasmodium protein	S										2	2	2	1.5	1.5	1.5	144.68	0	4.2586	7.03993	2	0.325895	0.463244	0.0934499	0.101814	PF3D7_0924400.1-p1	PF3D7_0924400.1-p1
-0.0844202	-0.0148039	-0.0582228	0.105247	0.0148039	0.0918608	putative	splicing factor 3A subunit 3	S										5	5	5	8.5	8.5	8.5	71.384	0	12.919	8.41014	8	1.6214	0.259059	0.123119	0.147496	PF3D7_0924700.1-p1	PF3D7_0924700.1-p1
-0.0413141	0.0174265	0.00303745	-0.0156317	0.0839491	-0.00303745	unknown function	conserved Plasmodium protein	I										10	10	10	35	35	35	24.698	0	82.87	10.3337	83	0.328575	0.833707	0.02871	0.0343441	PF3D7_0925900.1-p1	PF3D7_0925900.1-p1
-0.165682	0.0020752	-0.0020752	0.110937	-0.0567627	0.237509	putative	protein kinase	N										2	2	2	0.5	0.5	0.5	366.96	0	12.873	6.943	2	0.682505	0.20104	0.152455	0.169101	PF3D7_0926100.1-p1	PF3D7_0926100.1-p1
-0.00257206	-0.0109758	0.0669699	0.00798893	-0.0104303	0.00257206	putative	monocarboxylate transporter	N										10	10	10	16.1	16.1	16.1	60.708	0	43.217	9.041	19	0.282931	0.895779	-0.0177638	-0.0215241	PF3D7_0926400.1-p1	PF3D7_0926400.1-p1
-0.107749	-0.151319	-0.0905695	0.153554	0.109868	0.0905695	putative	glutamine-dependent NAD(+) synthetase	M										16	16	16	17.4	17.4	17.4	97.763	0	51.647	9.24623	29	3.0801	0.0712922	0.234543	0.283963	PF3D7_0926700.1-p1	PF3D7_0926700.1-p1
-0.172117	-0.0535984	-0.120598	0.249498	0.0535984	0.172365		HSP90 co-chaperone p23	G										4	4	4	12.8	12.8	12.8	18.369	0	11.425	8.43303	5	1.83479	0.0610597	0.273925	0.316125	PF3D7_0927000.1-p1	PF3D7_0927000.1-p1
0.11927	0.0341301	-0.0513134	0.30773	-0.17354	-0.0341301	unknown function	conserved Plasmodium protein	S										5	5	5	27.1	27.1	27.1	22.751	0	27.626	7.77472	7	0.00145824	0.996525	-0.000675837	-0.000710501	PF3D7_0927100.1-p1	PF3D7_0927100.1-p1
0.0250568	-0.0244408	0.0255985	-0.00496292	-0.0334034	0.00496292		fumarate hydratase	I										16	16	16	26	26	26	78.395	0	101.59	8.67082	29	0.419544	0.883875	-0.0198727	-0.0242295	PF3D7_0927300.1-p1	PF3D7_0927300.1-p1
0.0419846	0.00170326	-0.0329514	0.0182571	-0.00170326	-0.05686	putative	RNA-binding protein	S										18	18	18	32.3	32.3	32.3	69.551	0	91.097	9.16005	45	0.211468	0.901776	-0.0170142	-0.0204694	PF3D7_0927600.1-p1	PF3D7_0927600.1-p1
-0.0357351	-0.0047121	0.114549	0.106116	-0.0265722	0.0047121	putative	cytochrome c oxidase subunit 5B	V										6	6	6	29.7	29.7	29.7	32.364	0	12.548	8.1259	6	0.018497	0.981055	0.00338491	0.00393208	PF3D7_0927800.1-p1	PF3D7_0927800.1-p1
-0.0796165	-0.154245	-0.145315	0.153894	0.15974	0.0796165		phosphatidylserine decarboxylase	R										10	10	10	25.2	25.2	25.2	41.547	0	96.657	9.16835	24	2.74443	0.0639031	0.257476	0.308388	PF3D7_0927900.1-p1	PF3D7_0927900.1-p1
-0.25014	-0.0791292	0.0330725	0.0795774	-0.0330725	0.127975	unknown function	conserved Plasmodium protein	I										4	4	4	5.3	5.3	5.3	83.023	0	11.828	7.4471	5	0.758043	0.187116	0.156892	0.175266	PF3D7_0928200.1-p1	PF3D7_0928200.1-p1
-0.0245075	-0.13101	-0.0421391	0.0917645	0.0670624	0.0245075	unknown function	conserved Plasmodium protein	L										2	2	2	20.4	20.4	20.4	13.254	0	4.5595	7.55263	2	1.52794	0.244289	0.126997	0.151481	PF3D7_0928600.1-p1	PF3D7_0928600.1-p1
-0.0205431	-0.0113249	0.135207	0.0113249	-0.18784	0.0114717	putative	transcription initiation factor TFIID subunit 7	E										2	2	2	5.3	5.3	5.3	46.798	0	4.2483	7.45719	4	0.463651	0.466243	-0.089461	-0.101269	PF3D7_0929000.1-p1	PF3D7_0929000.1-p1
0.0341597	-0.0237589	0.00344372	0.0554152	-0.00344372	-0.0389051	putative	RNA-binding protein	S										10	10	10	39.4	39.4	39.4	33.598	0	75.017	8.81378	17	0.00263238	0.999098	-0.000259399	-0.000311705	PF3D7_0929200.1-p1	PF3D7_0929200.1-p1
0.296807	0.170106	0.216586	-0.251647	-0.170106	-0.192952		high molecular weight rhoptry protein 2	I										90	90	90	60.1	60.1	60.1	162.66	0	323.31	10.9671	456	3.21229	0.0261111	-0.432735	-0.51256	PF3D7_0929400.1-p1	PF3D7_0929400.1-p1
-0.0158443	0.0517998	0.070715	0.0116787	-0.0851669	-0.0116787	unknown function	conserved Plasmodium protein	S										4	4	4	24.1	24.1	24.1	23.077	0	52.137	8.40061	10	0.747791	0.617123	-0.0639458	-0.0761926	PF3D7_0929900.1-p1	PF3D7_0929900.1-p1
-0.00826931	0.00826931	0.0211191	0.0278959	-0.0457087	-0.124059		merozoite surface protein 1	K						+				127	127	124	58.5	58.5	57.7	195.72	0	323.31	11.7478	1551	0.536209	0.676311	-0.0543302	-0.0643197	PF3D7_0930300.1-p1;REV__PF3D7_1447200.1-p1;REV__PF3D7_1461900.1-p1;REV__PF3D7_0930300.1-p1	PF3D7_0930300.1-p1
-0.0700102	-0.0143747	0.0494394	0.0682325	-0.123391	0.0143747	putative	diacylglycerol kinase	E										9	9	9	7.8	7.8	7.8	160.29	0	85.784	8.51061	10	0.00961019	0.988826	-0.00194613	-0.0022455	PF3D7_0930500.1-p1	PF3D7_0930500.1-p1
-0.0174723	-0.0894823	-0.104737	0.0174723	0.0696974	0.0643282		peptidyl-prolyl cis-trans isomerase	G										3	3	3	7.2	7.2	7.2	72.551	0	7.4765	7.61821	3	1.73004	0.265048	0.121063	0.145577	PF3D7_0930600.1-p1	PF3D7_0930600.1-p1
-0.0456676	-0.0459385	-0.101517	0.0756283	0.0456676	0.143518	putative	elongation factor Tu	S										9	9	9	11.3	11.3	11.3	107.45	0	37.674	8.34238	10	1.94512	0.175208	0.152646	0.182943	PF3D7_0931000.1-p1	PF3D7_0931000.1-p1
-0.0832815	-0.0219374	-0.0935068	0.0219374	0.182223	0.0911913	putative	PUB domain-containing protein	D										8	8	8	25.5	25.5	25.5	37.16	0	28.058	8.6835	15	1.4816	0.15906	0.164693	0.193412	PF3D7_0931400.1-p1	PF3D7_0931400.1-p1
-0.0650921	-0.172171	-0.107679	0.0839863	0.238392	0.0650921	putative	proteasome subunit beta type-6	D										4	4	4	11	11	11	32.601	0	24.651	9.11394	13	1.74453	0.0717874	0.244137	0.282861	PF3D7_0931800.1-p1	PF3D7_0931800.1-p1
0.481126	0.157302	-0.157302	-0.377603	0.215835	-0.399554	unknown function	conserved Plasmodium protein	T										1	1	1	8.8	8.8	8.8	10.994	0	6.6563	8.35239	1	0.565083	0.0582027	-0.347483	-0.323804	PF3D7_0932000.1-p1	PF3D7_0932000.1-p1
0.0700779	0.018177	0.0610332	-0.0884705	-0.0239506	-0.018177	putative	protein MAM3	Q										14	14	14	11.5	11.5	11.5	147.39	0	73.563	8.73098	25	1.55442	0.397696	-0.0932954	-0.112725	PF3D7_0932100.1-p1	PF3D7_0932100.1-p1
-0.239714	-0.161386	-0.129982	0.242418	0.143166	0.129982		profilin	A										11	11	11	66.7	66.7	66.7	19.017	0	88.273	10.1339	37	2.7135	0.0388023	0.348883	0.411318	PF3D7_0932200.1-p1	PF3D7_0932200.1-p1
-0.0604315	-0.203519	-0.151486	0.0604315	0.21679	0.0647535		M18 aspartyl aminopeptidase	D										12	12	12	21.8	21.8	21.8	65.634	0	86.575	8.85713	17	1.72248	0.0672589	0.252471	0.291445	PF3D7_0932300.1-p1	PF3D7_0932300.1-p1
-0.113915	-0.1127	-0.115367	0.1127	0.204619	0.159553	putative	importin alpha re-exporter	E										19	19	19	16.9	16.9	16.9	159.11	0	127.47	9.03407	32	3.297	0.05661	0.272952	0.330231	PF3D7_0932800.1-p1	PF3D7_0932800.1-p1
-0.0149364	0.000850677	-0.039608	0.14238	-0.000850677	0.0380878	putative	CSTF domain-containing protein	T										4	4	4	5.9	5.9	5.9	88.927	0	26.122	8.00852	8	0.811449	0.522806	0.0777702	0.0921068	PF3D7_0933000.1-p1	PF3D7_0933000.1-p1
-0.0940075	-0.187117	-0.104353	0.171366	0.16485	0.0940075	putative	calcyclin-binding protein	L										8	8	8	37	37	37	23.999	0	21.772	8.90001	12	2.67384	0.0580769	0.2719	0.324272	PF3D7_0933200.1-p1	PF3D7_0933200.1-p1
0.00290871	0.2451	0.183916	-0.0265522	-0.34226	-0.00290871	putative	gamma-tubulin complex component	N										1	1	1	0.8	0.8	0.8	180.49	0.0074126	2.0395	6.97869	1	0.954622	0.0685164	-0.267882	-0.287627	PF3D7_0933500.1-p1	PF3D7_0933500.1-p1
0.00938129	-0.0407209	0.0337172	0.0744467	-0.0638247	-0.00938129	putative	mitochondrial-processing peptidase subunit beta	W										14	14	14	30.2	30.2	30.2	55.734	0	50.622	9.1852	23	0.00270335	0.99869	-0.000378927	-0.000448011	PF3D7_0933600.1-p1;REV__D6RAU8;REV__D6RB85;REV__D6RDP7;REV__H0Y9Q7;REV__Q16094;REV__P27824	PF3D7_0933600.1-p1
0.110548	-0.015543	0.015543	-0.0311527	0.287128	-0.0212822	unknown function	conserved Plasmodium protein	N										1	1	1	5.5	5.5	5.5	16.889	0.0064034	2.0936	7.30824	1	0.137529	0.778815	0.0413818	0.0454168	PF3D7_0934300.1-p1	PF3D7_0934300.1-p1
-0.0729942	-0.0875702	-0.123117	0.116789	0.0915089	0.0729942	putative	V-type proton ATPase subunit E	A										12	12	12	50.2	50.2	50.2	27.19	0	92.573	9.66327	44	3.18642	0.11226	0.188325	0.229787	PF3D7_0934500.1-p1	PF3D7_0934500.1-p1
0.00962925	-0.0146379	0.0618105	-0.0691366	-0.00962925	0.0405703	putative	UBX domain	N										6	6	6	9.6	9.6	9.6	62.569	0	18.868	8.59344	9	0.335899	0.819687	-0.0316658	-0.0377463	PF3D7_0934700.1-p1	PF3D7_0934700.1-p1
-0.134665	-0.14583	-0.102163	0.113308	0.142048	0.102163		cAMP-dependent protein kinase catalytic subunit	Q										21	21	21	48.2	48.2	48.2	40.196	0	165.03	9.85296	61	3.81515	0.0649041	0.246726	0.301737	PF3D7_0934800.1-p1;B1APF7;B1APG1;B1APG0;Q15136;B1APG2;B1APF8;B1APF9;K7ERP6;B1APG3;B7ZA00;A0A087WVC4;A8K8B9;B2RB89;A0A024R7J0;A0A0A0MS54;B4E2L0;P22694;P17612	PF3D7_0934800.1-p1
-0.0839214	0.0163517	-0.0383816	-0.0163517	0.0853615	0.0796432	putative	vacuolar protein sorting-associated protein 33	D										5	5	5	5.5	5.5	5.5	135.98	0	60.938	7.76029	7	0.901485	0.470742	0.0848681	0.100564	PF3D7_0935200.1-p1	PF3D7_0935200.1-p1
0.210794	0.199795	0.17137	-0.20038	-0.17137	-0.183809		cytoadherence linked asexual protein 9	I										49	49	49	32.1	32.1	32.1	160.42	0	323.31	10.2232	144	4.90288	0.0282302	-0.379173	-0.465561	PF3D7_0935800.1-p1	PF3D7_0935800.1-p1
0.019805	-6.19888e-05	6.19888e-05	0.19003	-0.0398417	-0.012145		ring-exported protein 1	A										18	18	18	40.3	40.3	40.3	83.04	0	100.21	9.67622	38	0.209888	0.779567	0.0394128	0.0451593	PF3D7_0935900.1-p1	PF3D7_0935900.1-p1
0.194554	0.0863562	-0.0863562	-0.155026	0.160266	-0.15124		ring-exported protein 2	K										4	4	4	44.7	44.7	44.7	10.771	0	36.433	9.22691	15	0.356077	0.354987	-0.113518	-0.121711	PF3D7_0936000.1-p1	PF3D7_0936000.1-p1
0.0478506	-0.0239801	-0.136167	-0.202003	0.182378	0.0239801		ring-exported protein 3	Q										1	1	1	4.6	4.6	4.6	37.589	0	3.3822	7.07591	1	0.114068	0.79846	0.0388838	0.0420949	PF3D7_0936300.1-p1	PF3D7_0936300.1-p1
0.00410366	0.127021	0.162477	-0.00410366	-0.0750704	-0.212123	unknown function	Plasmodium exported protein (hyp12)	L										2	2	2	4.8	4.8	4.8	27.617	0	3.6482	7.05854	2	1.18042	0.119037	-0.194966	-0.222145	PF3D7_1001000.1-p1	PF3D7_1001000.1-p1
-0.223846	-0.0371246	-0.257587	0.157557	0.0371246	0.0729656	isoform 2	acyl-CoA binding protein	E										2	2	2	30	30	30	10.767	0	10.611	7.84632	3	1.56033	0.0641854	0.262068	0.298722	PF3D7_1001200.1-p1	PF3D7_1001200.1-p1
0.0792265	0.024209	-0.00649548	-0.0589571	0.00649548	-0.098567		exported lipase 2	L										13	13	12	21.1	21.1	19.9	88.563	0	74.36	8.93491	23	0.978499	0.483883	-0.0826562	-0.0984486	PF3D7_1001600.1-p1	PF3D7_1001600.1-p1
0.000551224	0.0100574	-0.0246277	-0.000551224	0.00556183	-0.0468273	unknown function	Plasmodium exported protein (PHISTc)	Q										8	8	8	26.3	26.3	26.3	32.183	0	37.048	8.84371	15	0.180725	0.949516	-0.0092659	-0.0113066	PF3D7_1001700.1-p1	PF3D7_1001700.1-p1
0.0692739	0.036849	-0.0873156	-0.0402765	0.0551233	-0.036849	unknown function	Plasmodium exported protein (hyp16)	I										4	4	4	17.4	17.4	17.4	32.138	0	17.621	8.3719	8	0.0844849	0.927804	-0.0136032	-0.0158724	PF3D7_1001900.1-p1	PF3D7_1001900.1-p1
-0.0479097	-0.148032	-0.220809	0.0479097	0.275527	0.0639315		EMP1-trafficking protein	E										3	3	3	17.1	17.1	17.1	69.85	0	22.173	8.61144	8	1.40594	0.0647563	0.26804	0.301562	PF3D7_1002100.1-p1	PF3D7_1002100.1-p1
0.0662861	0.0850525	0.130079	-0.0662861	-0.188921	-0.13615	putative	transformer-2 protein homolog beta	S										13	13	13	37.9	37.9	37.9	30.051	0	40.35	9.66627	42	2.29392	0.0849504	-0.224258	-0.266896	PF3D7_1002400.1-p1;PF3D7_1002400.2-p1	PF3D7_1002400.1-p1;PF3D7_1002400.2-p1
-0.0588169	-0.0857048	-0.0350933	0.0957813	0.101059	0.0350933	unknown function	conserved Plasmodium protein	F										12	11	11	12	11.2	11.2	111.6	0	26.741	8.92395	21	2.2253	0.208798	0.137183	0.166137	PF3D7_1002700.1-p1	PF3D7_1002700.1-p1
0.11347	0.00925636	-0.00925636	-0.135399	0.147879	-0.114798	unknown function	conserved Plasmodium protein	S										8	8	8	58.3	58.3	58.3	14.517	0	52.381	9.38443	27	0.294833	0.594376	-0.0719293	-0.0800224	PF3D7_1002900.1-p1	PF3D7_1002900.1-p1
-0.0175438	-0.0647068	0.0678005	0.0175438	-0.220633	0.0955086	unknown function	conserved Plasmodium protein	E										2	2	2	1.4	1.4	1.4	149.59	0	3.2242	7.11541	3	0.109304	0.834203	-0.0310434	-0.0343898	PF3D7_1003000.1-p1	PF3D7_1003000.1-p1
-0.119595	-0.0859623	-0.0758991	0.106398	0.121607	0.0758991	putative	N-terminal acetyltransferase A complex catalytic subunit ARD1	L										3	3	3	21.1	21.1	21.1	17.934	0	6.8164	8.06393	5	3.30881	0.107288	0.19512	0.238287	PF3D7_1003300.1-p1	PF3D7_1003300.1-p1
0.185741	0.149233	0.227982	-0.149233	-0.293362	-0.191746	unknown function	conserved Plasmodium protein	L										3	3	3	1.4	1.4	1.4	243.18	0	7.0145	7.72574	3	2.92706	0.0270977	-0.399099	-0.470395	PF3D7_1003400.1-p1	PF3D7_1003400.1-p1
0.0626659	-0.0463276	0.0187645	0.0221062	-0.0187645	-0.0633984	putative	40S ribosomal protein S20e	S										9	9	9	40.7	40.7	40.7	13.513	0	48.972	9.84678	33	0.324483	0.820337	-0.0317198	-0.0377549	PF3D7_1003500.1-p1	PF3D7_1003500.1-p1
0.22962	0.225555	0.220369	-0.332134	-0.220369	-0.315582	putative	inner membrane complex protein 1c	A										17	16	16	55.9	53	53	32.653	0	145.99	10.2751	72	3.90805	0.0191233	-0.514544	-0.616273	PF3D7_1003600.1-p1	PF3D7_1003600.1-p1
0.0214939	-0.0280151	-0.0118732	-0.0106754	0.0106754	0.0351753	putative	U5 small nuclear ribonucleoprotein component	D										22	22	22	23.3	23.3	23.3	142.94	0	108.03	8.95643	43	0.381001	0.894962	0.0178566	0.0217844	PF3D7_1003800.1-p1	PF3D7_1003800.1-p1
-0.0270262	-0.0209856	0.048625	-0.0978022	0.0614061	0.0209856	putative	60S ribosomal protein L13	Y										15	15	15	55	55	55	23.754	0	83.08	10.0029	51	0.033668	0.973399	-0.00534121	-0.00625734	PF3D7_1004000.1-p1	PF3D7_1004000.1-p1
0.0483341	-0.0288372	-0.0072422	0.0622997	0.0072422	-0.0259113	putative	WD repeat-containing protein	N										8	8	7	2.9	2.9	2.7	358.07	0	22.454	8.59568	12	0.109648	0.943151	0.0104586	0.0125328	PF3D7_1004200.1-p1	PF3D7_1004200.1-p1
-0.096983	-0.00451851	0.0377045	0.0242634	0.00451851	-0.0404778	putative	E3 ubiquitin-protein ligase	N										10	10	10	9.4	9.4	9.4	131.7	0	25.808	8.31243	12	0.146247	0.900908	0.017367	0.0205735	PF3D7_1004300.1-p1	PF3D7_1004300.1-p1
0.0843763	0.0832815	0.0413256	-0.0413256	-0.221946	-0.225875	putative	RNA-binding protein	G										6	6	6	6.8	6.8	6.8	106.3	0	14.399	7.99663	6	1.69006	0.0819532	-0.23271	-0.269809	PF3D7_1004400.1-p1	PF3D7_1004400.1-p1
0.0839634	-0.0500259	-0.0618572	-0.190157	0.0500259	0.157953	putative	methionine--tRNA ligase	K										1	1	1	1.7	1.7	1.7	89.306	0	3.2024	6.70152	2	0.0461487	0.923614	0.0152473	0.0167001	PF3D7_1005000.1-p1	PF3D7_1005000.1-p1
0.0131836	0.0767784	-0.0478439	-0.0131836	-0.22117	0.0374355	putative	regulator of nonsense transcripts 1	D										3	3	3	2	2	2	183.96	0	6.5727	7.39056	4	0.385967	0.537947	-0.0796789	-0.0898375	PF3D7_1005500.1-p1	PF3D7_1005500.1-p1
0.0417242	0.00294399	-0.00294399	0.0434561	-0.0584307	-0.0755911		DNA/RNA-binding protein Alba 3	A										10	10	10	83.2	83.2	83.2	11.977	0	162.83	10.0215	53	0.48276	0.736099	-0.0440966	-0.0525142	PF3D7_1006200.1-p1	PF3D7_1006200.1-p1
-0.000370979	0.000370979	-0.0384283	-0.131417	0.134965	0.0303774	unknown function	conserved Plasmodium protein	A										2	2	2	7.2	7.2	7.2	37.798	0	33.371	7.53264	2	0.111201	0.868833	0.0241178	0.0274522	PF3D7_1006500.1-p1	PF3D7_1006500.1-p1
-0.306087	0.13255	-0.246844	-0.061923	0.061923	0.25141	putative	phosducin-like protein	N										1	1	1	13.5	13.5	13.5	23.189	0	6.4682	7.2682	1	0.609157	0.110459	0.22393	0.232084	PF3D7_1006600.1-p1	PF3D7_1006600.1-p1
0.01968	-0.0441284	-0.0220032	0.0910931	0.0108128	-0.0108128	unknown function	conserved Plasmodium protein	K										4	4	4	9.9	9.9	9.9	45.623	0	11.403	7.61269	4	0.562052	0.724817	0.0458482	0.0548288	PF3D7_1006700.1-p1	PF3D7_1006700.1-p1
0.0386543	0.0143127	-0.00825691	-0.00601959	0.00601959	-0.0127964	putative	single-strand telomeric DNA-binding protein GBP2	S										13	13	13	57.7	57.7	57.7	29.53	0	195.02	10.0785	78	0.585	0.887681	-0.0191689	-0.023531	PF3D7_1006800.1-p1	PF3D7_1006800.1-p1
-0.204795	-0.271277	-0.0824823	0.141021	0.137298	0.0824823	putative	PPPDE peptidase	T										3	3	3	15.5	15.5	15.5	24.94	0	8.9568	7.95523	4	2.1991	0.0494462	0.306452	0.356988	PF3D7_1006900.1-p1	PF3D7_1006900.1-p1
0.0565844	0.0384989	0.0629168	-0.158494	-0.0769987	-0.0384989	putative	rho GTPase-activating protein	L										7	7	7	14.5	14.5	14.5	67.447	0	34.89	8.33784	10	1.78746	0.195165	-0.143997	-0.17222	PF3D7_1007200.1-p1	PF3D7_1007200.1-p1
0.0933619	-0.0208712	-0.100226	-0.0193338	0.403625	0.0193338	putative	RING zinc finger protein	N										2	2	2	2.9	2.9	2.9	77.058	0	6.7469	7.24662	2	0.418926	0.243355	0.143787	0.151958	PF3D7_1007300.1-p1	PF3D7_1007300.1-p1
0.0130777	0.0149126	0.046361	-0.0588503	-0.0130777	-0.0743551		AP2 domain transcription factor AP2-I	E										7	7	7	5.3	5.3	5.3	182.66	0	92.277	8.13542	11	1.58321	0.539346	-0.0735448	-0.0895434	PF3D7_1007700.1-p1	PF3D7_1007700.1-p1
0.00386906	-0.0567808	-0.0100164	0.0400362	0.0286551	-0.00386906	putative	eukaryotic translation initiation factor 3 subunit D	S										31	31	31	50.5	50.5	50.5	63.109	0	264.53	9.73251	73	0.878408	0.739515	0.0425835	0.0517685	PF3D7_1007900.1-p1	PF3D7_1007900.1-p1
0.0520897	0.219057	-0.0520897	-0.213539	-0.0903034	0.0572872	putative	endonuclease	T										1	1	1	3.1	3.1	3.1	45.595	0.0011321	2.8222	6.62908	1	0.628415	0.198818	-0.155204	-0.17033	PF3D7_1008200.1-p1	PF3D7_1008200.1-p1
-0.09764	-0.0754156	-0.0635309	0.102664	0.122825	0.0635309	putative	26S protease regulatory subunit 4	G										16	16	16	38.2	38.2	38.2	49.838	0	172.83	9.79224	49	3.02269	0.126919	0.175202	0.213642	PF3D7_1008400.1-p1;Q53XL8;Q53HB3;P62191	PF3D7_1008400.1-p1
-0.00814629	-0.0245762	0.00814629	0.0785313	-0.0282459	0.0164566	unknown function	conserved Plasmodium membrane protein	S										4	4	4	3.4	3.4	3.4	154.75	0	13.678	8.08045	6	0.39766	0.823384	0.0304394	0.0365696	PF3D7_1008500.1-p1	PF3D7_1008500.1-p1
-0.117286	-0.142735	-0.157416	0.143538	0.132424	0.117286		tubulin beta chain	R										21	21	18	60.4	60.4	52.6	49.75	0	217.04	10.0837	111	4.37503	0.055976	0.270229	0.331986	PF3D7_1008700.1-p1	PF3D7_1008700.1-p1
-0.0927572	-0.0684156	-0.0633116	0.0633116	0.165524	0.135674	putative	nucleolar protein 5	L										14	14	14	29.6	29.6	29.6	53.409	0	158.71	9.49203	26	2.46274	0.108867	0.196332	0.236068	PF3D7_1008800.1-p1	PF3D7_1008800.1-p1
0.00732231	0.0291595	-0.00732231	-0.0515308	0.0379906	-0.0829983		adenylate kinase	N										18	18	18	63.2	63.2	63.2	27.61	0	223.83	10.0781	88	0.482308	0.747965	-0.0418994	-0.0500136	PF3D7_1008900.1-p1	PF3D7_1008900.1-p1
-0.00857925	0.0380096	-0.011076	0.0440121	-0.0706406	0.00857925	putative	zinc finger protein	G										3	3	3	11.3	11.3	11.3	41.329	0	15.219	7.88709	3	0.11791	0.931817	-0.0121346	-0.0144897	PF3D7_1009400.1-p1	PF3D7_1009400.1-p1
-0.00314522	0.00314522	-0.0492077	0.017416	-0.108847	0.0288849	putative	protein phosphatase PPM10	I										2	2	2	4.1	4.1	4.1	56.856	0	5.3908	7.67845	3	0.031822	0.974914	-0.00444603	-0.00524848	PF3D7_1009600.1-p1	PF3D7_1009600.1-p1
-0.0351267	-0.0505571	0.0351267	0.236819	0.0375566	-0.0385427	putative	PI31 domain-containing protein	Y										4	4	4	12.4	12.4	12.4	35.603	0	8.7989	8.11909	6	0.481033	0.427766	0.0954634	0.107719	PF3D7_1010100.1-p1	PF3D7_1010100.1-p1
-0.0889082	-0.0169973	-0.11461	0.0229464	0.0169973	0.185084	putative	DNA2/NAM7 helicase	W										5	5	5	3.3	3.3	3.3	217.16	0	10.51	7.6608	5	1.12047	0.195358	0.148514	0.172224	PF3D7_1010200.1-p1	PF3D7_1010200.1-p1
-0.0205688	-0.00415802	0.0150509	0.0318623	0.00415802	-0.0373535	putative	succinate dehydrogenase subunit 4	K										5	5	5	24.6	24.6	24.6	13.736	0	14.28	9.91355	21	0.0419248	0.983219	0.00278091	0.00338067	PF3D7_1010300.1-p1	PF3D7_1010300.1-p1
-0.120152	-0.0973711	-0.14812	0.101653	0.0973711	0.121678		eukaryotic translation initiation factor 2 subunit beta	E										12	12	12	46.8	46.8	46.8	25.322	0	99.931	9.23231	36	3.8069	0.0745145	0.228782	0.280206	PF3D7_1010600.1-p1	PF3D7_1010600.1-p1
0.0886965	0.021636	-0.021636	0.0627222	-0.169515	-0.123384	putative	dolichyl-phosphate-mannose--protein mannosyltransferase	I										6	6	6	34.1	34.1	34.1	25.678	0	36.856	8.78942	15	0.612321	0.35715	-0.106291	-0.121074	PF3D7_1010700.1-p1	PF3D7_1010700.1-p1
0.134785	0.0847473	0.113848	-0.183418	-0.0847473	-0.169661		inner membrane complex sub-compartment protein 1	G	ISP1	IMC sub-compartment protein 1					+			3	3	3	30.6	30.6	30.6	16.585	0	13.554	7.6364	4	2.78057	0.0635396	-0.257069	-0.308201	PF3D7_1011000.1-p1	PF3D7_1011000.1-p1
-0.0719566	0.0599785	-0.0240116	0.0827522	-0.127501	0.0240116	unknown function	conserved Plasmodium protein	D										1	1	1	10.5	10.5	10.5	13.986	0	29.649	7.8865	2	0.0230975	0.973163	0.00508436	0.00582034	PF3D7_1011200.2-p1;PF3D7_1011200.1-p1	PF3D7_1011200.2-p1;PF3D7_1011200.1-p1
0.0264606	-0.171774	-0.108906	-0.0264606	0.281487	0.0881767		proteasome subunit beta type-5	V										3	3	3	16.2	16.2	16.2	30.596	0	63.146	8.45327	11	0.863864	0.122184	0.199141	0.219507	PF3D7_1011400.1-p1	PF3D7_1011400.1-p1
-0.0760174	-0.0177364	0.00130844	0.188696	0.018816	-0.00130844	unknown function	conserved Plasmodium membrane protein	G										1	1	1	5.1	5.1	5.1	19.669	0.0011207	2.7132	7.06744	1	0.703039	0.386555	0.0995496	0.11514	PF3D7_1011500.1-p1	PF3D7_1011500.1-p1
-0.0431871	-0.107032	-0.158845	0.0431871	0.141635	0.0457697	putative	DNA repair protein RAD23	K										11	11	11	34.7	34.7	34.7	44.394	0	86.253	8.86977	18	1.74239	0.128632	0.179885	0.212489	PF3D7_1011700.1-p1	PF3D7_1011700.1-p1
-0.0122595	-0.0303698	0.0205717	0.015563	0.00394726	-0.00394726		PRE-binding protein	G										60	60	60	49.7	49.7	49.7	131.62	0	323.31	10.3101	199	0.322684	0.927722	0.0125402	0.0153688	PF3D7_1011800.1-p1	PF3D7_1011800.1-p1
0.030345	0.125695	-0.0436831	-0.0632124	-0.00839329	0.00839329		rhoptry associated adhesin	K										3	3	3	15	15	15	31.791	0	98.124	8.7081	7	0.473536	0.653829	-0.0585232	-0.068562	PF3D7_1012200.1-p1	PF3D7_1012200.1-p1
-0.0128908	-0.099618	-0.0245142	0.0653372	0.0645838	0.0128908	putative	cytochrome b-c1 complex subunit 7	S										3	3	3	12	12	12	23.019	0	4.3422	8.44982	3	1.35207	0.40091	0.0932782	0.11208	PF3D7_1012300.1-p1	PF3D7_1012300.1-p1
-0.184053	-0.138556	-0.132267	0.216736	0.143822	0.132267		hypoxanthine-guanine phosphoribosyltransferase	P										14	14	14	58	58	58	26.362	0	57.712	9.86643	50	3.27817	0.0456077	0.3159	0.380113	PF3D7_1012400.1-p1	PF3D7_1012400.1-p1
0.0458851	-0.0876637	-0.0907593	-0.0458851	0.049612	0.104538	putative	phosphoglucomutase	E										6	6	5	11	11	9.1	68.3	0	39.455	8.18597	7	0.566772	0.520512	0.0802676	0.0930176	PF3D7_1012500.1-p1	PF3D7_1012500.1-p1
-0.137513	-0.146052	-0.14712	0.161351	0.207454	0.137513		GMP synthase [glutamine-hydrolyzing]	E										20	20	20	38	38	38	63.931	0	101.28	9.4384	60	3.94475	0.0453269	0.312335	0.380547	PF3D7_1012600.1-p1;B4DUT7;Q53F90;A0A140VJK6;P49915	PF3D7_1012600.1-p1
-0.143691	-0.130122	-0.0832891	0.119267	0.0832891	0.091857	putative	NLI interacting factor-like phosphatase	D										19	19	19	13.8	13.8	13.8	171.01	0	79.568	9.16634	31	3.2851	0.086553	0.217172	0.264434	PF3D7_1012700.1-p1	PF3D7_1012700.1-p1
0.174237	0.0366507	0.129418	-0.123883	-0.0366507	-0.0966768		autophagy-related protein 18	V										10	10	10	28.2	28.2	28.2	43.519	0	81.681	8.93471	28	1.84522	0.108974	-0.199172	-0.234869	PF3D7_1012900.1-p1	PF3D7_1012900.1-p1
-0.0498352	-0.0612926	0.0498352	0.508947	-0.062973	0.383459	putative	U3 small nucleolar RNA-associated protein 13	S										3	3	3	3	3	3	144.6	0	19.516	6.92757	4	0.772252	0.0642791	0.296909	0.303867	PF3D7_1013100.1-p1	PF3D7_1013100.1-p1
0.132551	0.141571	-0.117249	0.0100861	-0.0100861	-0.0178032	unknown function	conserved Plasmodium protein	N										7	7	7	9	9	9	123.74	0	38.03	7.9411	9	0.27412	0.667393	-0.0582256	-0.0657756	PF3D7_1013200.1-p1	PF3D7_1013200.1-p1
0.0159588	-0.0323753	0.0196037	0.00189972	-0.00189972	-0.015337	unknown function	conserved Plasmodium protein	K										23	23	23	30.9	30.9	30.9	75.468	0	162.55	9.34482	42	0.129187	0.966057	-0.00617472	-0.00755273	PF3D7_1013300.1-p1;REV__PF3D7_0520800.1-p1	PF3D7_1013300.1-p1
0.0431786	-0.0242004	-0.0674572	0.0242004	0.153049	-0.0336628		phosphoinositide-specific phospholipase C	N										3	3	3	2.8	2.8	2.8	164.15	0	10.358	7.47972	4	0.428314	0.628897	0.0640221	0.0741095	PF3D7_1013500.1-p1	PF3D7_1013500.1-p1
0.0731487	-0.0125179	0.00479698	-0.00479698	0.0280151	-0.0137711	unknown function	conserved Plasmodium protein	N										9	9	9	4.3	4.3	4.3	269.27	0	29.095	8.1179	12	0.255	0.891158	-0.0186602	-0.0225074	PF3D7_1013600.1-p1;REV__PF3D7_0318300.1-p1	PF3D7_1013600.1-p1
0.0582819	0.0688257	0.121612	-0.0582819	-0.120496	-0.198661	unknown function	conserved Plasmodium protein	K										3	3	3	6.2	6.2	6.2	58.377	0	19.774	8.63766	14	2.00814	0.0991254	-0.208719	-0.246979	PF3D7_1013800.1-p1	PF3D7_1013800.1-p1
-0.020237	-0.0333023	0.020237	0.0551434	-0.050211	0.0865173	putative	translation initiation factor eIF-2B subunit delta	D										5	5	5	5.1	5.1	5.1	125.38	0	10.841	7.80484	5	0.395974	0.75273	0.041584	0.0492479	PF3D7_1013900.1-p1	PF3D7_1013900.1-p1
-0.0200644	-0.0871744	-0.0992575	0.0628405	0.0400877	0.0200644	putative	merozoite surface protein MSA180	N										28	28	28	21.1	21.1	21.1	173.27	0	187.28	9.54953	64	1.7871	0.310621	0.10983	0.132715	PF3D7_1014100.1-p1	PF3D7_1014100.1-p1
-0.023942	0.023942	-0.158282	-0.0494528	0.266374	0.342402		MO15-related protein kinase	E										2	2	2	7.4	7.4	7.4	37.988	0	6.1941	7.2065	2	0.842543	0.0932533	0.239202	0.256713	PF3D7_1014400.1-p1	PF3D7_1014400.1-p1
0.318046	0.205934	0.24821	-0.205934	-0.260484	-0.290141		transcriptional coactivator ADA2	N										8	8	8	3.8	3.8	3.8	300.25	0	41.092	8.47557	12	3.62029	0.0227532	-0.509583	-0.605963	PF3D7_1014600.1-p1	PF3D7_1014600.1-p1
-0.0229683	-0.0108948	-0.0433254	0.0108948	0.0122261	0.0297966	putative	prohibitin	Y										10	10	10	33.6	33.6	33.6	34.793	0	49.91	8.64147	16	1.73884	0.733262	0.0433687	0.0534588	PF3D7_1014700.1-p1	PF3D7_1014700.1-p1
0.172877	0.161096	0.171407	-0.161096	-0.271976	-0.226766	unknown function	conserved Plasmodium protein	M										68	68	68	28.6	28.6	28.6	267.98	0	323.31	9.66562	116	3.55658	0.0284348	-0.388405	-0.466608	PF3D7_1014900.1-p1	PF3D7_1014900.1-p1
-0.0251799	-0.00198269	0.137519	0.167396	-0.182153	0.00198269	putative	FAD synthetase	D										2	2	2	6.7	6.7	6.7	39.418	0	4.9423	7.45272	2	0.133791	0.781008	-0.0410436	-0.0449537	PF3D7_1015000.1-p1	PF3D7_1015000.1-p1
-0.151693	-0.127237	-0.106098	0.133936	0.149429	0.106098		cysteine--tRNA ligase	D;N										13	13	13	25.3	25.3	25.3	69.423	0	241.1	9.27699	22	3.83568	0.0609072	0.258164	0.315495	PF3D7_1015200.3-p1;PF3D7_1015200.2-p1;PF3D7_1015200.1-p1	PF3D7_1015200.3-p1;PF3D7_1015200.2-p1;PF3D7_1015200.1-p1
-0.0966311	-0.0529928	-0.0409136	0.0777197	0.0409136	0.208409	putative	methionine aminopeptidase 1b	A										5	5	5	10.1	10.1	10.1	59.724	0	8.2574	8.00749	6	1.49145	0.143318	0.172527	0.202125	PF3D7_1015300.1-p1	PF3D7_1015300.1-p1
0.00636959	-0.019412	-0.00636959	0.0474443	0.00783062	-0.0116224		heat shock protein 60	I										34	34	34	59.3	59.3	59.3	62.55	0	323.31	10.1963	129	0.483469	0.876058	0.0210215	0.0256703	PF3D7_1015600.1-p1	PF3D7_1015600.1-p1
-0.115503	-0.13905	-0.103285	0.150734	0.126413	0.103285	putative	ribonucleoside-diphosphate reductase small chain	S										9	9	9	25.4	25.4	25.4	40.387	0	40.023	8.94463	20	3.85244	0.0649342	0.24609	0.301117	PF3D7_1015800.1-p1	PF3D7_1015800.1-p1
-0.165856	-0.169263	-0.177276	0.213094	0.240485	0.165856		enolase	A										28	28	28	72	72	72	48.677	0	323.31	11.1995	342	4.16412	0.0300709	0.377277	0.458942	PF3D7_1015900.1-p1;K7EM90;A0A024R4F1;P06733;F5H1C3;E5RI09;E5RG95;K7EPM1;K7EKN2;B4DUJ6;E5RGZ4;F5H0C8;Q6FHV6;A8K3B0;P13929;P09104	PF3D7_1015900.1-p1
-0.0456333	-0.0702763	-0.0687466	0.0602818	0.0456333	0.159021	unknown function	conserved Plasmodium protein	K										3	3	3	6.6	6.6	6.6	53.934	0	3.8095	7.28903	5	1.83075	0.17982	0.149864	0.179159	PF3D7_1016000.1-p1	PF3D7_1016000.1-p1
-0.0124826	0.0694818	0.0453634	0.0124826	-0.182097	-0.158334		GBP130 protein	R										14	14	14	69.3	69.3	69.3	95.843	0	93.021	9.16548	20	1.02125	0.209927	-0.143437	-0.165644	PF3D7_1016300.1-p1;PF3D7_0937000.1-p1	PF3D7_1016300.1-p1
0.119119	0.034276	0.126447	-0.0488195	-0.159717	-0.034276	FIKK family	serine/threonine protein kinase	T										9	9	8	16.1	16.1	14.8	72.419	0	88.226	8.28271	10	1.6133	0.140811	-0.174218	-0.205098	PF3D7_1016400.1-p1	PF3D7_1016400.1-p1
-0.0244188	-0.107448	-0.0657415	0.0244188	0.198125	0.113782	unknown function	Plasmodium exported protein (PHISTc)	E										1	1	1	1	1	1	92.41	0.0090782	1.9099	7.73936	1	1.48359	0.135747	0.177978	0.208019	PF3D7_1016500.1-p1	PF3D7_1016500.1-p1
-0.00733662	-0.037837	-0.13276	0.135846	0.00733662	0.0536165	unknown function	Plasmodium exported protein (PHISTc)	K										2	2	2	6.7	6.7	6.7	38.938	0	9.7926	7.41039	2	1.10248	0.263557	0.124911	0.14639	PF3D7_1016800.1-p1	PF3D7_1016800.1-p1
-0.149306	-0.104867	-0.092557	0.092557	0.141934	0.101718		DNA polymerase delta catalytic subunit	E										11	11	11	11.9	11.9	11.9	126.88	0	42.544	8.38525	13	3.23613	0.0770807	0.227647	0.27662	PF3D7_1017000.1-p1	PF3D7_1017000.1-p1
-0.00208759	0.00208759	-0.0346823	0.0313559	0.209558	-0.0118876		rhoptry neck protein 12	K										10	10	10	31.3	31.3	31.3	36.404	0	60.519	9.25821	33	0.568266	0.466385	0.0879027	0.101182	PF3D7_1017100.1-p1;REV__PF3D7_0729900.1-p1	PF3D7_1017100.1-p1
0.153594	0.0852766	0.0249357	-0.136743	-0.0249357	-0.158404	golgi re-assembly s	golgi re-assembly stacking protein 1	F;G	GRASP	Golgi re-assembly stacking protein 1					+			6	6	6	12.4	12.4	12.4	66.838	0	24.086	8.34236	12	1.60407	0.113583	-0.19463	-0.227477	PF3D7_1017300.1-p1;PF3D7_1017300.2-p1	PF3D7_1017300.1-p1;PF3D7_1017300.2-p1
-0.117764	-0.0133696	0.0133696	0.0488272	-0.0395308	0.0638781	putative	phosphomannomutase	N										1	1	1	4.5	4.5	4.5	28.596	0.00076658	2.9577	6.89148	1	0.547836	0.626564	0.0636463	0.0747558	PF3D7_1017400.1-p1	PF3D7_1017400.1-p1
-0.03654	0.243871	0.10238	0.03654	-0.397487	-0.158187		myosin essential light chain ELC	A	ELC	conserved Plasmodium protein, unknown function								6	6	6	51.5	51.5	51.5	15.677	0	98.869	9.4996	23	0.860084	0.0673613	-0.276281	-0.291021	PF3D7_1017500.1-p1	PF3D7_1017500.1-p1
-0.168508	-0.183133	-0.11328	0.159659	0.115306	0.11328	putative	26S proteasome regulatory subunit p55	D										13	13	13	28.9	28.9	28.9	55.208	0	39.065	9.30856	26	3.39467	0.052866	0.284389	0.344253	PF3D7_1017900.1-p1	PF3D7_1017900.1-p1
0.154019	0.215373	0.186524	-0.249253	-0.323384	-0.154019	putative	serine/threonine protein phosphatase 8	E										16	16	16	9.1	9.1	9.1	254.11	0	106.44	8.60902	25	2.91943	0.0267018	-0.427525	-0.501717	PF3D7_1018200.1-p1	PF3D7_1018200.1-p1
0.00856495	-0.0197363	-0.012084	0.164706	-0.00856495	0.052598	unknown function	conserved Plasmodium protein	D										5	5	5	5.8	5.8	5.8	118.42	0	14.272	7.83819	9	0.68374	0.531893	0.0773315	0.0908251	PF3D7_1018300.1-p1	PF3D7_1018300.1-p1
-0.103816	-0.0576105	-0.0860338	0.0739107	0.0612288	0.0576105	putative	eukaryotic translation initiation factor subunit eIF2A	S										30	30	30	15.4	15.4	15.4	280.75	0	188.92	9.12366	49	3.2896	0.178709	0.146737	0.180192	PF3D7_1019000.1-p1	PF3D7_1019000.1-p1
0.0992155	-0.0270319	0.0270319	-0.314061	0.192624	-0.0337706	putative	60S ribosomal protein L30e	A										4	4	4	45.4	45.4	45.4	11.775	0	48.163	8.35131	7	0.218659	0.542078	-0.0848077	-0.0891739	PF3D7_1019400.1-p1	PF3D7_1019400.1-p1
-0.0450726	-0.0602074	-0.041708	0.142895	0.111111	0.041708	unknown function	conserved Plasmodium protein	S										13	13	13	12.6	12.6	12.6	145.83	0	59.656	8.7082	17	2.07956	0.18303	0.147567	0.177703	PF3D7_1019600.1-p1	PF3D7_1019600.1-p1
0.0442553	0.0607634	0.151807	-0.0442553	-0.187938	-0.0715017	unknown function	conserved Plasmodium protein	Y										5	5	5	6.2	6.2	6.2	128.21	0	14.155	7.6069	5	1.55531	0.123204	-0.18684	-0.218446	PF3D7_1019700.1-p1	PF3D7_1019700.1-p1
-0.0115366	-0.0124788	0.152434	0.0665197	0.0115366	-0.0485926		autophagy-related protein 8	P										3	3	3	21.8	21.8	21.8	14.65	0	6.6339	9.15827	9	0.19791	0.818391	-0.0329851	-0.0381724	PF3D7_1019900.1-p1	PF3D7_1019900.1-p1
-0.0220251	0.073308	0.025445	0.0220251	-0.107511	-0.12778	putative	RNA-binding protein 34	S										2	2	2	5.6	5.6	5.6	37.557	0	4.1263	7.19379	2	0.823298	0.396259	-0.0966644	-0.113137	PF3D7_1020000.1-p1	PF3D7_1020000.1-p1
0.0895185	0.0977736	0.0875063	-0.127233	-0.0918951	-0.0875063		ADP-ribosylation factor	G	ARF1	ADP-ribosylation factor					+			13	13	13	81.8	81.8	81.8	20.912	0	119.68	9.80257	54	3.93364	0.107268	-0.193811	-0.238401	PF3D7_1020900.1-p1;F5H0C7;B4DJC8;B4DN70;B4DEB9;A0A024R3Q3;A0A024R0Y6;F5H423;P84077;P61204;F5H1V1;F5H6T5;F8WDB3;C9JPM4;B4E190;C9J1Z8;A4D0Z3;B4DLJ3;P84085;P18085	PF3D7_1020900.1-p1
-0.246366	-0.0537252	-0.123384	0.25022	0.0537252	0.0925093	unknown function	conserved Plasmodium protein	E										3	3	3	1.8	1.8	1.8	210.36	0	33.892	7.96613	3	1.53148	0.0637653	0.27331	0.309751	PF3D7_1021100.1-p1	PF3D7_1021100.1-p1
-0.133085	-0.147671	-0.0836143	0.0836143	0.0860462	0.101601	unknown function	conserved Plasmodium protein	S										3	3	3	4.5	4.5	4.5	82.849	0	9.8566	7.82307	3	3.3318	0.0926892	0.211877	0.258328	PF3D7_1021200.1-p1	PF3D7_1021200.1-p1
-0.0237532	-0.0572729	0.00843143	0.00309467	0.0656691	-0.00309467	putative	apicoplast integral membrane protein	K										5	5	5	7.9	7.9	7.9	55.217	0	9.4172	8.34335	9	0.727118	0.719961	0.0460879	0.0555932	PF3D7_1021300.1-p1	PF3D7_1021300.1-p1
0.0106087	0.0204659	-0.0323563	0.0151672	-0.020153	-0.0106087	putative	endomembrane protein 70	I										7	7	7	14.7	14.7	14.7	72.533	0	50.539	8.34817	11	0.0875957	0.973529	-0.00477091	-0.00582284	PF3D7_1021400.1-p1;Q6ZTK5;B4DH88;B4DKC1;A0A0C4DFM1;A0A024QYR3;Q92544	PF3D7_1021400.1-p1
-0.0803814	-0.0947628	-0.105881	0.155537	0.0995426	0.0803814	putative	deoxyribose-phosphate aldolase	A										16	16	16	58.9	58.9	58.9	28.979	0	130.9	9.46238	39	3.0099	0.0980312	0.205495	0.249471	PF3D7_1021600.1-p1	PF3D7_1021600.1-p1
-0.0212793	-0.0518446	0.049037	0.0541277	-0.0754957	0.0212793	unknown function	conserved Plasmodium membrane protein	I										10	10	10	1.7	1.7	1.7	830.19	0	36.344	7.88149	12	0.0563312	0.95717	0.00799942	0.00942164	PF3D7_1021700.1-p1	PF3D7_1021700.1-p1
0.173962	0.242819	0.28746	-0.20199	-0.351358	-0.173962		schizont egress antigen-1	M										13	13	13	7.1	7.1	7.1	244.9	0	51.783	8.60732	16	2.7572	0.0241304	-0.477184	-0.55217	PF3D7_1021800.1-p1	PF3D7_1021800.1-p1
-0.104041	-0.0589705	-0.0587454	0.196786	0.0587454	0.106032	putative	PHAX domain-containing protein	T										57	57	57	28.8	28.8	28.8	267.38	0	323.31	9.38643	95	1.96557	0.110926	0.19444	0.230595	PF3D7_1021900.1-p1	PF3D7_1021900.1-p1
0.38813	0.162529	0.037962	-0.283881	-0.037962	-0.0821724	unknown function	conserved Plasmodium protein	Y										2	2	2	10.4	10.4	10.4	30.479	0	4.8948	6.05694	2	1.22022	0.0490687	-0.330879	-0.356782	PF3D7_1022100.1-p1	PF3D7_1022100.1-p1
0.107349	-0.0170498	-0.0780869	-0.080246	0.323597	0.0170498	putative	ZIP domain-containing protein	W										1	1	1	3.1	3.1	3.1	37.164	0	3.6278	7.36635	1	0.24518	0.544352	0.0827293	0.0886363	PF3D7_1022300.1-p1	PF3D7_1022300.1-p1
-0.00955868	0.00955868	0.0446844	0.0589781	-0.0287714	-0.0656786		serine/arginine-rich splicing factor 4	S										9	9	9	14.1	14.1	14.1	62.116	0	51.99	9.32029	21	0.265206	0.848826	-0.0267188	-0.0317991	PF3D7_1022400.1-p1	PF3D7_1022400.1-p1
0.0182438	0.0304451	0.0590324	-0.138805	-0.0182438	-0.0684967	mitochondrial	citrate synthase	E										8	8	8	17.6	17.6	17.6	65.041	0	78.071	8.28688	10	1.39982	0.310869	-0.111089	-0.132724	PF3D7_1022500.1-p1	PF3D7_1022500.1-p1
0.0176439	-0.0498514	-0.0176439	0.0211229	0.0305147	-0.0658293	putative	phospholipid scramblase	E										12	12	12	56	56	56	33.019	0	117.64	9.2112	33	0.119191	0.933265	0.0118866	0.0142127	PF3D7_1022700.1-p1	PF3D7_1022700.1-p1
-0.0235853	-0.0198793	-0.0558615	0.193728	0.0198793	0.0738535	putative	4-hydroxy-3-methylbut-2-en-1-yl diphosphate synthase (ferredoxin)	S										7	7	7	12.4	12.4	12.4	95.225	0	25.876	8.27226	7	1.15204	0.245757	0.128929	0.151214	PF3D7_1022800.1-p1	PF3D7_1022800.1-p1
-0.163412	-0.103956	0.0126171	0.131041	-0.0126171	0.188124	putative	CDGSH iron-sulfur domain-containing protein	S										1	1	1	8.5	8.5	8.5	13.87	0.0022124	2.5641	6.84497	1	1.11391	0.12829	0.187099	0.212858	PF3D7_1022900.1-p1	PF3D7_1022900.1-p1
0.120975	0.0540619	-0.0931587	-0.000602722	0.000602722	-0.0323582	unknown function	conserved Plasmodium membrane protein	K										3	3	3	9.9	9.9	9.9	48.918	0	8.9717	8.4088	5	0.233	0.78525	-0.0380789	-0.0440646	PF3D7_1023000.1-p1	PF3D7_1023000.1-p1
-0.129813	-0.0389395	-0.104758	0.0569582	0.0389395	0.122825		orotidine 5'-phosphate decarboxylase	G										5	4	4	18.3	16.1	16.1	37.824	0	10.712	8.03579	6	1.9355	0.156287	0.164078	0.195982	PF3D7_1023200.1-p1	PF3D7_1023200.1-p1
0.238985	0.192293	0.235605	-0.220894	-0.291843	-0.192293	putative	chromodomain-helicase-DNA-binding protein 1 homolog	N										34	34	34	10.8	10.8	10.8	381.25	0	199.53	9.06755	45	3.79369	0.023617	-0.457305	-0.548859	PF3D7_1023900.1-p1	PF3D7_1023900.1-p1
0.0339918	0.0786085	0.146302	-0.0740633	-0.201877	-0.0339918	unknown function	conserved Plasmodium protein	R										1	1	1	1.8	1.8	1.8	66.715	0.0011169	2.6662	7.35261	1	1.46106	0.120817	-0.189611	-0.220418	PF3D7_1024000.1-p1	PF3D7_1024000.1-p1
0.147785	0.0859356	-0.0859356	-0.252968	0.207485	-0.107191	unknown function	conserved Plasmodium protein	K										3	3	3	13.6	13.6	13.6	30.918	0	10.052	7.83766	7	0.261244	0.444266	-0.100153	-0.105114	PF3D7_1024500.1-p1	PF3D7_1024500.1-p1
-0.153837	-0.129179	-0.0846138	0.185005	0.0846138	0.113518		exported protein 3	Q										8	8	8	8.6	8.6	8.6	171.11	0	22.815	7.5993	8	2.64497	0.0642129	0.250256	0.299326	PF3D7_1024800.1-p1	PF3D7_1024800.1-p1
0.0852013	0.0834522	0.180103	-0.128691	-0.136282	-0.0834522	putative	EF-hand calcium-binding domain-containing protein	G										14	14	14	14.5	14.5	14.5	116.35	0	39.862	8.79755	22	2.53084	0.0760076	-0.232394	-0.278004	PF3D7_1025000.1-p1	PF3D7_1025000.1-p1
-0.0904436	-0.0475359	0.133636	0.0475359	-0.110707	0.100526	putative	glutamine--fructose-6-phosphate aminotransferase [isomerizing]	N										2	2	2	2.4	2.4	2.4	93.658	0	12.907	7.44025	2	0.0510927	0.927304	0.0138995	0.0155563	PF3D7_1025100.1-p1	PF3D7_1025100.1-p1
-0.0600319	-0.0142918	0.0142918	0.0545216	-0.0194206	0.0455437	unknown function	conserved Plasmodium protein	L										18	18	18	19.3	19.3	19.3	109.07	0	83.92	8.89038	32	0.668914	0.717292	0.0468922	0.0563744	PF3D7_1025300.1-p1	PF3D7_1025300.1-p1
0.187985	0.272351	0.0998106	-0.129483	-0.0998106	-0.175103	putative	cytochrome c oxidase copper chaperone	G	COX17	cytochrome c oxidase copper chaperone, putative					+			3	3	3	35.8	35.8	35.8	7.688	0	4.0909	8.41848	4	2.38654	0.0451296	-0.321515	-0.376299	PF3D7_1025600.1-p1	PF3D7_1025600.1-p1
0.149549	0.0478134	0.0470295	-0.192074	-0.25625	-0.0470295	unknown function	conserved Plasmodium protein	S										4	4	4	2.9	2.9	2.9	156.66	0	7.4949	7.46694	4	1.60042	0.0715968	-0.246582	-0.283223	PF3D7_1025900.1-p1	PF3D7_1025900.1-p1
0.0998487	0.0133085	0.0115042	-0.131698	-0.0115042	-0.166638	unknown function	conserved Plasmodium protein	N										4	4	4	7.7	7.7	7.7	43.153	0	44.407	8.32091	5	1.23035	0.200505	-0.144834	-0.169338	PF3D7_1026000.1-p1	PF3D7_1026000.1-p1
-0.0819244	0.0819244	-0.411201	-0.0827465	0.227999	0.286705	unknown function	conserved Plasmodium protein	K										2	2	2	1.7	1.7	1.7	196.49	0.0011334	2.8374	6.6869	2	0.692488	0.069523	0.281053	0.285381	PF3D7_1026600.1-p1	PF3D7_1026600.1-p1
-0.013998	-0.0271645	0.0507946	0.052166	0.00327873	-0.00327873		40S ribosomal protein S2	S										15	15	15	64.3	64.3	64.3	29.856	0	253.68	10.0975	67	0.181261	0.921364	0.014178	0.0170865	PF3D7_1026800.1-p1	PF3D7_1026800.1-p1
0.143926	0.0751352	0.0906267	-0.0751352	-0.111972	-0.0906153		peroxiredoxin	A										16	16	16	33.3	33.3	33.3	43.929	0	262.45	10.414	131	2.95173	0.107433	-0.195803	-0.237795	PF3D7_1027300.1-p1	PF3D7_1027300.1-p1
0.0240736	0.0334482	0.071723	-0.0922976	-0.0468683	-0.0240736	putative	DNA-directed RNA polymerase II subunit RPB7	Y										2	2	2	12.4	12.4	12.4	20.34	0	5.7357	7.85489	2	1.768	0.370789	-0.0974948	-0.118206	PF3D7_1027400.1-p1	PF3D7_1027400.1-p1
0.0355883	-0.00614834	0.0576086	0.00614834	-0.0238619	-0.0786009		60S ribosomal protein L3	S										22	22	22	48.4	48.4	48.4	44.22	0	179.78	10.2547	72	0.918955	0.631942	-0.061121	-0.0735453	PF3D7_1027800.1-p1;H7C422;Q96QL0;P39023;Q8TBW1;B4DN06;F8WCR1;Q49AJ9;H7C3M2;B5MCW2;Q9BT63;Q9NY85;G5E9G0;B3KS36;B2R7Y3;Q92901	PF3D7_1027800.1-p1
-0.0141582	0.0141582	-0.10832	-0.0581951	0.0588398	0.256191	putative	RING zinc finger protein	D										2	2	2	8	8	8	33.157	0	27.722	7.83877	3	0.543703	0.299499	0.121719	0.135405	PF3D7_1028200.1-p1	PF3D7_1028200.1-p1
-0.102677	0.000367165	0.0365095	0.154069	-0.0725927	-0.000367165		merozoite TRAP-like protein	K										12	12	12	26.1	26.1	26.1	58.085	0	102.12	9.17777	24	0.245712	0.719351	0.0489699	0.0557243	PF3D7_1028700.1-p1	PF3D7_1028700.1-p1
-0.0194817	0.0261097	0.077343	0.0194817	-0.202641	-0.199419	putative	inner membrane complex protein 1m	C										2	2	2	6.5	6.5	6.5	43.843	0	5.9079	7.74448	2	0.923847	0.18411	-0.155516	-0.176995	PF3D7_1028900.1-p1	PF3D7_1028900.1-p1
-0.0430708	-0.0101595	0.00504017	-0.00504017	0.0678511	0.104589	putative	LEM3/CDC50 family protein	S										9	9	9	18.6	18.6	18.6	59.437	0	26.688	8.53203	16	0.955506	0.559231	0.0718632	0.0860425	PF3D7_1029400.1-p1	PF3D7_1029400.1-p1
-0.174915	-0.204838	-0.21316	0.22263	0.221148	0.174915		adenosine deaminase	N										22	22	22	54.8	54.8	54.8	42.465	0	142.39	10.3883	122	4.49352	0.0270345	0.403868	0.492824	PF3D7_1029600.1-p1	PF3D7_1029600.1-p1
-0.0396967	0.0272913	0.040061	-0.0272913	-0.136481	0.0315447	putative	pre-mRNA-splicing factor ATP-dependent RNA helicase PRP22	D										8	8	8	6.7	6.7	6.7	149.37	0	20.369	8.02346	12	0.41103	0.688094	-0.0532945	-0.0623262	PF3D7_1030100.1-p1	PF3D7_1030100.1-p1
0.0398207	-0.0396414	0.00480938	0.0183496	-0.145297	-0.00480938	putative	claudin-like apicomplexan microneme protein	A										5	5	5	10.2	10.2	10.2	51.392	0	24.466	8.51617	8	0.335554	0.733433	-0.0455818	-0.053246	PF3D7_1030200.1-p1	PF3D7_1030200.1-p1
-0.115618	-0.0570984	-0.0996895	0.241373	0.120279	0.0570984	putative	26S proteasome regulatory subunit RPN9	G										9	9	9	23.4	23.4	23.4	46.801	0	33.084	9.10425	22	1.81212	0.0827907	0.230385	0.268886	PF3D7_1030500.1-p1	PF3D7_1030500.1-p1
0.0067234	-0.081255	0.174105	-0.0067234	-0.12298	0.170338	putative	DEAD/DEAH box helicase	K										1	1	1	1.6	1.6	1.6	107.8	0.0011329	2.8284	6.79911	1	0.0599924	0.895623	-0.0196463	-0.0215067	PF3D7_1031500.1-p1	PF3D7_1031500.1-p1
-0.127069	-0.0792646	-0.0693617	0.207059	0.0693617	0.0864611	unknown function	conserved Plasmodium protein	L										9	9	9	8.6	8.6	8.6	106.69	0	59.651	8.34013	15	1.98003	0.0979808	0.212859	0.251353	PF3D7_1031600.1-p1	PF3D7_1031600.1-p1
0.0472527	0.226181	0.220644	-0.0527134	-0.354326	-0.0472527		protein phosphatase inhibitor 3	C										2	2	2	24.1	24.1	24.1	13.131	0	4.1621	7.21551	3	1.26524	0.0529273	-0.316123	-0.344647	PF3D7_1031700.1-p1	PF3D7_1031700.1-p1
0.00511837	-0.114827	-0.0344839	0.0098772	-0.00511837	0.00640583	putative	ribosome maturation factor RimM	I										1	1	1	1.6	1.6	1.6	86.57	0.00076687	2.9589	6.67568	1	0.659194	0.689597	0.0517858	0.0619763	PF3D7_1032000.1-p1	PF3D7_1032000.1-p1
-0.0766077	0.00719547	-0.0636549	0.0119963	-0.00719547	0.0543203	putative	mRNA-decapping enzyme subunit 1	K										4	4	4	3.9	3.9	3.9	137.98	0	12.602	7.64843	4	0.943633	0.611253	0.0640628	0.0770209	PF3D7_1032100.1-p1	PF3D7_1032100.1-p1
-0.10719	-0.212031	-0.0295897	0.0474577	0.0426378	0.0295897	unknown function	conserved Plasmodium protein	T										1	1	1	1.4	1.4	1.4	106.54	0.0011219	2.7215	6.52213	1	1.37243	0.175392	0.156165	0.18305	PF3D7_1032300.1-p1	PF3D7_1032300.1-p1
-0.0389977	0.000146866	-0.033329	0.0787754	0.0277233	-0.000146866	putative	DER1-like protein	D										3	3	3	8.4	8.4	8.4	30.995	0	16.151	8.65412	7	1.07016	0.639712	0.0595105	0.0720347	PF3D7_1032500.1-p1	PF3D7_1032500.1-p1
-0.153255	-0.106388	-0.156809	0.127331	0.182707	0.106388		leucine-rich repeat protein	A										10	10	10	32	32	32	36.505	0	25.966	8.64124	17	3.23779	0.0555666	0.277626	0.33531	PF3D7_1032800.1-p1	PF3D7_1032800.1-p1
-0.042407	0.0175676	0.0994043	-0.0175676	-0.111602	0.134828		S-adenosylmethionine decarboxylase/ornithine decarboxylase	N										4	4	4	2.7	2.7	2.7	168.17	0	9.9349	7.29409	5	0.0996047	0.87469	-0.0229689	-0.0260203	PF3D7_1033100.1-p1	PF3D7_1033100.1-p1
-0.0356379	-0.0540724	-0.0975428	0.0890074	0.0635653	0.0356379		early transcribed membrane protein 10.2	K										14	14	14	42.8	42.8	42.8	38.925	0	233.15	10.1392	58	2.19271	0.243511	0.125154	0.151893	PF3D7_1033200.1-p1	PF3D7_1033200.1-p1
0.1746	0.0348921	0.150714	-0.0348921	-0.0490503	-0.179324	unknown function	conserved Plasmodium protein	V										2	2	2	12.3	12.3	12.3	14.43	0.0025547	2.439	8.11153	3	1.52247	0.104696	-0.207824	-0.240804	PF3D7_1033300.1-p1	PF3D7_1033300.1-p1
-0.0644283	-0.172234	-0.18791	0.0644283	0.181259	0.0841579		haloacid dehalogenase-like hydrolase	H										10	10	10	39.9	39.9	39.9	32.841	0	75.167	9.7859	34	2.04518	0.0659741	0.251472	0.294806	PF3D7_1033400.1-p1	PF3D7_1033400.1-p1
-0.0149641	-0.000559807	0.0442171	-0.0652323	0.0150366	0.000559807	putative	pre-mRNA-splicing factor CEF1	R										7	7	7	8.3	8.3	8.3	108.41	0	13.854	8.4041	8	0.356933	0.850308	-0.0261097	-0.0314402	PF3D7_1033600.1-p1	PF3D7_1033600.1-p1
0.180007	0.120894	0.133649	-0.126304	-0.163339	-0.120894		bromodomain protein 1	M										18	18	18	37.3	37.3	37.3	55.937	0	62.492	8.9461	25	3.64026	0.0545541	-0.281696	-0.342541	PF3D7_1033700.1-p1	PF3D7_1033700.1-p1
0.00554657	0.00826263	0.00910378	-0.0582294	-0.0707703	-0.00554657	putative	Sec1 family protein	S										9	9	9	17	17	17	76.827	0	27.551	8.3945	17	1.23196	0.676791	-0.0524864	-0.064007	PF3D7_1034000.1-p1	PF3D7_1034000.1-p1
0.00597763	-0.0224628	0.0706539	0.00624466	-0.00597763	-0.0366707		flavoprotein subunit of succinate dehydrogenase	I										8	8	8	13.9	13.9	13.9	70.694	0	73.054	8.53739	12	0.424396	0.825121	-0.0301908	-0.0363585	PF3D7_1034400.1-p1;B7Z668;Q0QF12;D6RFM5;A0A024QZ30;B4DYN5;P31040	PF3D7_1034400.1-p1
0.0748949	0.0859118	0.079711	-0.0748949	-0.103522	-0.0779982	putative	ADP-ribosylation factor	G	ADP-R factor-like	ADP-ribosylation factor-like protein					+			3	3	3	18.5	18.5	18.5	20.248	0	12.949	7.71695	5	4.17666	0.141485	-0.165644	-0.204597	PF3D7_1034700.1-p1	PF3D7_1034700.1-p1
-0.123855	-0.154452	-0.142386	0.167108	0.123855	0.139646		methionine--tRNA ligase	M										36	36	36	39	39	39	104.17	0	309.41	9.94458	119	4.28593	0.052922	0.283767	0.347986	PF3D7_1034900.1-p1	PF3D7_1034900.1-p1
0.0449419	-0.0336637	0.0336637	0.099391	-0.0952673	-0.0367918	unknown function	probable protein	N										3	3	3	5.9	5.9	5.9	64.879	0	19.339	7.85069	4	0.154329	0.856872	-0.02587	-0.0299883	PF3D7_1035100.1-p1	PF3D7_1035100.1-p1
0.461936	-0.111051	0.0120955	0.244941	-0.167295	-0.0120955		S-antigen	N										4	4	4	66.3	66.3	66.3	62.946	0	46.459	8.85709	11	0.17797	0.485962	-0.0991433	-0.0980067	PF3D7_1035200.1-p1	PF3D7_1035200.1-p1
-0.00970364	0.000742912	-0.0431452	0.112079	0.030612	-0.000742912		glutamate-rich protein GLURP	R										27	27	27	34.7	34.7	34.7	141.05	0	323.31	9.78794	91	0.829943	0.609535	0.0646845	0.0773614	PF3D7_1035300.1-p1	PF3D7_1035300.1-p1
-0.037673	-0.124511	-0.131843	0.186509	0.037673	0.0825987		merozoite surface protein 3	K										10	10	10	25.4	25.4	25.4	40.119	0	73.73	9.56195	23	1.69885	0.108665	0.200269	0.234657	PF3D7_1035400.1-p1	PF3D7_1035400.1-p1
-0.192767	-0.307458	-0.338117	0.308049	0.254573	0.192767		merozoite surface protein 6	N										11	11	11	24	24	24	42.275	0	76.073	9.64856	39	3.18067	0.0175	0.531244	0.621067	PF3D7_1035500.1-p1	PF3D7_1035500.1-p1
-0.131844	-0.181112	-0.214996	0.230753	0.224073	0.131844		duffy binding-like merozoite surface protein	K										47	47	47	61.8	61.8	61.8	80.247	0	323.31	10.3205	177	3.12577	0.0344698	0.371541	0.442302	PF3D7_1035700.1-p1;PF3D7_1036300.1-p1	PF3D7_1035700.1-p1
-0.137563	-0.53601	-0.549964	0.137563	0.174315	0.142291		merozoite surface protein 11	N										7	7	7	19	19	19	46.729	0	15.951	8.33474	10	1.83574	0.0216296	0.559235	0.597669	PF3D7_1036000.1-p1	PF3D7_1036000.1-p1
0.0161743	0.0475655	-0.0700779	-0.0161743	0.0310459	-0.154806	putative	acetyl-CoA transporter	F										3	3	3	5.1	5.1	5.1	69.795	0	7.5439	8.47887	5	0.270464	0.741195	-0.0445321	-0.0514266	PF3D7_1036800.1-p1	PF3D7_1036800.1-p1
0.0231428	-0.0263281	-0.0463724	0.12079	0.0335798	-0.0231428	unknown function	conserved Plasmodium protein	V										35	35	35	21.7	21.7	21.7	192.68	0	323.31	9.57645	88	0.574674	0.642903	0.0602614	0.0711738	PF3D7_1036900.1-p1	PF3D7_1036900.1-p1
-0.0172749	-0.0286369	0.00187492	0.045908	-0.00187492	0.0484543		pyruvate kinase 2	N										21	21	21	33.6	33.6	33.6	86.684	0	111.86	8.90433	37	1.14855	0.719637	0.0455081	0.0555903	PF3D7_1037100.1-p1	PF3D7_1037100.1-p1
0.00229073	-0.0397701	-0.00229073	-0.0205612	0.0413494	0.013979		ADP/ATP transporter on adenylate translocase	S										14	14	14	44.9	44.9	44.9	33.726	0	58.178	9.83704	47	0.484016	0.855905	0.0248458	0.0302141	PF3D7_1037300.1-p1	PF3D7_1037300.1-p1
0.0119972	-0.0179062	0.00328255	-0.00125885	0.00125885	-0.0175285		dynamin-like protein	D										26	25	25	40.5	39.5	39.5	81.525	0	171.19	9.58986	53	0.176984	0.974223	-0.00496737	-0.00612761	PF3D7_1037500.1-p1	PF3D7_1037500.1-p1
-0.179586	-0.0268288	0.0794086	0.0210037	-0.0210037	0.0470123	putative	TFIIH basal transcription factor complex helicase XPB subunit	M										3	3	3	4.6	4.6	4.6	102.87	0	7.2744	7.29929	3	0.303638	0.666737	0.0580063	0.0660864	PF3D7_1037600.1-p1	PF3D7_1037600.1-p1
-0.100606	-0.0716448	0.0716448	-0.0979128	0.126029	0.220494	putative	enhancer of rudimentary homolog	N										2	2	2	24.8	24.8	24.8	12.32	0	8.5932	7.07886	2	0.464275	0.329725	0.116405	0.128144	PF3D7_1037700.1-p1	PF3D7_1037700.1-p1
0.0232086	0.0852718	0.10034	-0.0232086	-0.238394	-0.124386		antigen UB05	G										7	7	7	31.9	31.9	31.9	13.712	0	19.259	10.0681	39	1.3909	0.112418	-0.19827	-0.22882	PF3D7_1038000.1-p1;PF3D7_1038000.2-p1	PF3D7_1038000.1-p1;PF3D7_1038000.2-p1
-0.00826073	-0.004179	0.00124359	0.068224	-0.00124359	0.162292	putative	esterase	N										4	4	4	11.1	11.1	11.1	41.77	0	15.574	7.96713	6	0.778462	0.509878	0.0801563	0.0945835	PF3D7_1038900.1-p1	PF3D7_1038900.1-p1
-0.0257854	-0.12916	0.0490475	0.0257854	-0.116314	0.0755844	putative	DnaJ protein	L										1	1	1	2.7	2.7	2.7	67.272	0.006408	2.1026	8.43788	5	0.145763	0.834	0.0303179	0.0345584	PF3D7_1102200.1-p1;PF3D7_1039100.1-p1	PF3D7_1102200.1-p1;PF3D7_1039100.1-p1
0.254112	0.225153	0.219679	-0.302511	-0.296701	-0.219679	unknown function	Plasmodium exported protein (PHISTb)	S										5	5	5	8.2	8.2	8.2	73.888	0	10.395	7.95938	7	4.2128	0.0201579	-0.505945	-0.610489	PF3D7_1102500.1-p1	PF3D7_1102500.1-p1
-0.266109	-0.125778	-0.0257587	0.113079	0.115015	0.0257587		early transcribed membrane protein 11.2	K										3	3	3	16	16	16	10.231	0.00076278	2.9118	8.83933	7	1.38057	0.0944172	0.223833	0.255614	PF3D7_1102800.1-p1	PF3D7_1102800.1-p1
0.209947	0.182605	0.116448	-0.132443	-0.124597	-0.116448	putative	60S acidic ribosomal protein P1	A										4	4	4	52.5	52.5	52.5	13.014	0	115.6	9.15561	22	3.32515	0.0497978	-0.294163	-0.35521	PF3D7_1103100.1-p1	PF3D7_1103100.1-p1
-0.0890408	0.0193005	-0.0661983	0.0319519	-0.0193005	0.0688686		FeS cluster assembly protein SufD	P										5	5	5	4.2	4.2	4.2	172.39	0	13.727	7.70173	5	0.803209	0.559085	0.0724862	0.0861166	PF3D7_1103400.1-p1	PF3D7_1103400.1-p1
0.168285	0.235857	0.208607	-0.327673	-0.168285	-0.183443	putative	actin-like protein	F										6	6	6	13.6	13.6	13.6	57.969	0	18.718	8.07867	8	2.85947	0.0271786	-0.430717	-0.504085	PF3D7_1103600.1-p1	PF3D7_1103600.1-p1
-0.0838394	-0.0778027	-0.0344067	0.155577	0.0344067	0.151875		casein kinase II beta chain	E										5	5	5	20.4	20.4	20.4	28.365	0	15.589	8.79619	5	1.86224	0.12827	0.179302	0.212765	PF3D7_1103700.1-p1	PF3D7_1103700.1-p1
-0.0853462	-0.0534115	-0.0669022	0.0534115	0.0903454	0.0805607	putative	CCR4-NOT transcription complex subunit 1	N										31	31	31	11.7	11.7	11.7	391.94	0	223.91	8.74903	38	3.24092	0.185822	0.143326	0.175987	PF3D7_1103800.1-p1;REV__K7ENC2;REV__K7EKU9;REV__K7EKC7;REV__K7EN56;REV__P0C7I6	PF3D7_1103800.1-p1
-0.167319	-0.114738	-0.112054	0.233506	0.112054	0.138089		phenylalanine--tRNA ligase beta subunit	P										17	17	17	32.1	32.1	32.1	72.501	0	46.216	9.02036	32	2.68782	0.052735	0.292587	0.347875	PF3D7_1104000.1-p1	PF3D7_1104000.1-p1
0.024291	-0.0339727	-0.0319853	0.0660486	0.0075407	-0.0075407	Qa-SNARE family	syntaxin	S										7	7	7	25.4	25.4	25.4	41.388	0	68.905	8.73295	19	0.537577	0.79085	0.0359052	0.043287	PF3D7_1104100.1-p1	PF3D7_1104100.1-p1
-0.0689621	-0.0448093	-0.00737572	0.00737572	0.00914764	0.0345974	unknown function	conserved Plasmodium protein	A										10	10	10	7.3	7.3	7.3	136.5	0	29.917	8.39978	14	1.34546	0.64665	0.0574226	0.0700312	PF3D7_1104300.1-p1	PF3D7_1104300.1-p1
0.112495	-0.00847244	0.0154858	-0.150883	0.00847244	-0.0902805	putative	thioredoxin	K										18	18	18	40.8	40.8	40.8	49.266	0	109.86	10.1468	72	0.923972	0.294604	-0.1174	-0.136612	PF3D7_1104400.1-p1	PF3D7_1104400.1-p1
-0.107059	-0.0687656	-0.023344	0.165812	0.023344	0.145624	putative	DNA-directed RNA polymerase III subunit RPC8	F										2	2	2	10.9	10.9	10.9	21.621	0	4.4981	7.35841	4	1.6091	0.13492	0.177983	0.209229	PF3D7_1104700.2-p1;PF3D7_1104700.1-p1	PF3D7_1104700.2-p1;PF3D7_1104700.1-p1
-0.105865	-0.102462	0.048358	-0.048358	0.139298	0.366025	putative	metabolite/drug transporter	K										1	1	1	2.6	2.6	2.6	49.279	0.0011372	2.8567	6.82138	1	0.723012	0.119875	0.205645	0.221089	PF3D7_1104800.1-p1	PF3D7_1104800.1-p1
0.10191	0.0979481	0.18696	-0.161964	-0.190817	-0.0979481	putative	calcium/calmodulin-dependent protein kinase	K										3	3	3	1.9	1.9	1.9	195.18	0	8.1223	7.65671	5	2.65642	0.0559398	-0.279182	-0.33238	PF3D7_1104900.1-p1	PF3D7_1104900.1-p1
-0.0862913	-0.148849	-0.150077	0.151423	0.262671	0.0862913	unknown function	conserved Plasmodium protein	R										12	12	12	15.5	15.5	15.5	86.954	0	46.629	8.83537	19	2.21739	0.0531111	0.295201	0.345009	PF3D7_1105300.1-p1	PF3D7_1105300.1-p1
-0.00654888	-0.0502291	0.00607395	0.0600004	0.0421896	-0.00607395	putative	40S ribosomal protein S4	G										13	13	13	44.1	44.1	44.1	29.772	0	65.766	9.96404	46	0.873232	0.701454	0.04894	0.0592432	PF3D7_1105400.1-p1	PF3D7_1105400.1-p1
0.027729	0.0129108	0.0468121	-0.148249	-0.0129108	-0.0974617		translocon component PTEX88	I										21	21	21	29.5	29.5	29.5	90.786	0	244.99	9.09121	36	1.32746	0.29245	-0.115358	-0.137221	PF3D7_1105600.1-p1	PF3D7_1105600.1-p1
-0.0412397	0.143979	0.148772	-0.00636196	-0.0682096	0.00636196	putative	tRNA-splicing ligase RtcB	K										5	5	5	10.7	10.7	10.7	56.32	0	24.593	8.33534	12	0.732564	0.350061	-0.106574	-0.122971	PF3D7_1105700.1-p1	PF3D7_1105700.1-p1
-0.0222425	-0.00314617	0.0249319	0.104123	0.00314617	-0.0680399	unknown function	conserved Apicomplexan protein	N										15	15	15	58.3	58.3	58.3	30.661	0	131.53	9.8981	52	0.0909831	0.927228	0.0132287	0.0155305	PF3D7_1105800.1-p1;REV__G3V2I4;REV__G3V2C6;REV__B3KMS6;REV__J3KNV4;REV__Q13683;REV__Q4LE35	PF3D7_1105800.1-p1
0.0478296	0.0135546	0.107816	-0.0135546	-0.189652	-0.11406		RuvB-like helicase 2	E										9	9	9	21.3	21.3	21.3	53.405	0	50.13	8.63728	12	1.31031	0.166122	-0.162156	-0.189	PF3D7_1106000.1-p1	PF3D7_1106000.1-p1
-0.159893	-0.110899	-0.0528679	0.108038	0.0528679	0.145309	putative	DNA replication ATP-dependent helicase/nuclease DNA2	M										5	5	5	4.9	4.9	4.9	120.15	0	12.564	7.87137	5	2.16377	0.0980219	0.209958	0.249665	PF3D7_1106700.1-p1	PF3D7_1106700.1-p1
-0.298741	0.0014658	-0.0014658	0.12692	-0.111966	0.144872	putative	U6 snRNA-associated Sm-like protein LSm4	V										2	2	2	23	23	23	14.202	0	14.614	7.38927	5	0.518193	0.213626	0.152856	0.164449	PF3D7_1107000.1-p1	PF3D7_1107000.1-p1
0.00656986	-0.00656986	-0.126363	-0.0718088	0.0726194	0.110991	putative	nucleic acid binding protein	Q										4	4	4	8.3	8.3	8.3	69.259	0	11.61	8.12189	6	0.495552	0.528306	0.0793883	0.0912617	PF3D7_1107100.1-p1	PF3D7_1107100.1-p1
-0.157786	-0.0334749	-0.0459566	0.0777617	0.0334749	0.0805845	unknown function	conserved Plasmodium protein	E										10	10	10	14.9	14.9	14.9	84.211	0	31.395	8.25042	11	1.55453	0.199237	0.143013	0.169776	PF3D7_1107200.1-p1	PF3D7_1107200.1-p1
-0.0342941	-0.0365696	-0.0450764	0.136635	0.0605087	0.0342941	putative	polyadenylate-binding protein-interacting protein 1	Q										54	54	54	17.4	17.4	17.4	381.87	0	323.31	9.55534	105	1.70063	0.285766	0.115793	0.139364	PF3D7_1107300.1-p1	PF3D7_1107300.1-p1
-0.0989885	-0.128947	-0.100448	0.190434	0.0989885	0.127009		DNA repair protein RAD51	K										6	6	6	22	22	22	38.592	0	51.138	8.46156	9	3.00464	0.06416	0.248272	0.299573	PF3D7_1107400.1-p1;B3KNL9;B4E1B9;B4DTX3;A0A024R229;Q9UHN6	PF3D7_1107400.1-p1
0.11318	-0.0947762	-0.0684643	0.0684643	0.249832	-0.166611	putative	prefoldin	S										1	1	1	7.7	7.7	7.7	18.441	0	3.2326	7.56752	2	0.187389	0.641235	0.0672487	0.0717598	PF3D7_1107500.1-p1	PF3D7_1107500.1-p1
0.186842	0.127094	0.126673	-0.141296	-0.126673	-0.127462	putative	AP2 domain transcription factor	L										41	41	41	23.7	23.7	23.7	206.87	0	323.31	9.66303	80	3.7672	0.0524645	-0.27868	-0.339629	PF3D7_1107800.1-p1	PF3D7_1107800.1-p1
0.106798	-0.0725288	-0.00224113	-0.0572662	0.0881042	0.00224113	putative	IWS1-like protein	D										3	3	3	5.3	5.3	5.3	66.546	0	21.689	8.06885	6	0.00170395	0.998605	0.000350316	0.000404011	PF3D7_1108000.1-p1	PF3D7_1108000.1-p1
-0.0759554	-0.062398	-0.165515	0.107022	0.062398	0.156316		D-tyrosyl-tRNA(Tyr) deacylase	R										2	2	2	23.8	23.8	23.8	19.205	0	20.461	7.62541	3	2.11665	0.0975739	0.209868	0.249186	PF3D7_1108200.1-p1	PF3D7_1108200.1-p1
-0.107389	-0.0109386	-0.00310707	0.147774	0.00310707	0.0501957	alpha subunit	casein kinase 2	S										16	16	16	53.7	53.7	53.7	39.89	0	77.566	9.46733	50	0.926633	0.340123	0.107504	0.125851	PF3D7_1108400.1-p1;Q2I0Y7;E7EU96;B5BUH5;Q5U5J2;Q8NEV1;P68400	PF3D7_1108400.1-p1
-0.0134192	0.00866032	0.0454664	-0.00866032	-0.0357904	0.0111818	putative	succinyl-CoA synthetase alpha subunit	K										10	10	10	39.1	39.1	39.1	35.396	0	47.077	8.49647	19	0.490159	0.857004	-0.0246588	-0.0300016	PF3D7_1108500.1-p1	PF3D7_1108500.1-p1
0.661407	-0.0120344	0.0766802	0.0120344	-0.118239	-0.0396605		endoplasmic reticulum-resident calcium binding protein	M										25	25	25	52.5	52.5	52.5	39.374	0	204	10.0268	77	0.607089	0.068439	-0.290639	-0.286451	PF3D7_1108600.1-p1	PF3D7_1108600.1-p1
0.0174894	-0.0528574	-0.0174894	0.0225782	0.0446177	-0.0261469		heat shock protein J2	N										15	15	15	33.7	33.7	33.7	62.376	0	255.18	9.56834	54	0.464326	0.81999	0.0313021	0.0377523	PF3D7_1108700.1-p1	PF3D7_1108700.1-p1
-0.190143	-0.0865469	-0.0597143	0.0878382	0.0597143	0.238154	unknown function	conserved Plasmodium protein	D										3	3	3	4.3	4.3	4.3	55.433	0	7.3068	7.45307	4	1.61566	0.0763636	0.240704	0.277249	PF3D7_1108900.1-p1	PF3D7_1108900.1-p1
-0.176793	-0.0630655	0.0630655	0.0867071	-0.071063	0.17876	putative	essential nuclear protein 1	S										1	1	1	3	3	3	51.703	0	3.5539	7.30499	2	0.543492	0.291844	0.123732	0.137389	PF3D7_1109400.1-p1	PF3D7_1109400.1-p1
0.0287819	-0.0367317	0.0380363	-0.0598373	0.133976	-0.0287819		60S ribosomal protein L36	G										3	3	3	24.1	24.1	24.1	12.787	0	7.7684	9.48085	12	0.0264428	0.974126	0.00509008	0.00588759	PF3D7_1109900.1-p1	PF3D7_1109900.1-p1
-0.0267124	0.0553951	0.0786362	0.0267124	-0.0652637	-0.0407257	unknown function	conserved Plasmodium protein	V										8	8	8	11.1	11.1	11.1	101.2	0	39.899	8.55598	18	0.669314	0.63016	-0.0621986	-0.0738564	PF3D7_1110100.1-p1	PF3D7_1110100.1-p1
-0.0501547	-0.0872355	-0.0167093	0.0645571	0.0472193	0.0167093	putative	pre-mRNA-processing factor 6	D										18	18	18	19.1	19.1	19.1	152.15	0	77.376	8.49209	22	1.72351	0.390659	0.094195	0.114216	PF3D7_1110200.1-p1	PF3D7_1110200.1-p1
-0.0266123	-0.0479898	-0.0194807	0.17694	0.0547094	0.0194807	putative	RNA-binding protein	S										33	33	33	23.1	23.1	23.1	173.92	0	311.77	9.63786	82	1.11635	0.298155	0.115071	0.135621	PF3D7_1110400.1-p1	PF3D7_1110400.1-p1
-0.140271	-0.159926	-0.0341539	0.0341539	0.0877161	0.0743055	putative	vacuolar protein sorting-associated protein 35	S										12	12	12	9.9	9.9	9.9	123.47	0	32.697	8.71041	18	1.85848	0.133266	0.176842	0.209965	PF3D7_1110500.1-p1	PF3D7_1110500.1-p1
-0.0317736	-0.100966	-0.147593	0.0317736	0.230805	0.069663	putative	actin-like protein	E										10	10	10	39.2	39.2	39.2	42.479	0	84.725	8.58363	24	1.36862	0.108819	0.204192	0.23479	PF3D7_1110700.1-p1	PF3D7_1110700.1-p1
0.0251932	-0.0564852	-0.0507555	-0.0182524	0.166247	0.0182524	putative	replication factor C subunit 5	W										2	2	2	6.3	6.3	6.3	40.346	0	28.846	7.99328	3	0.594466	0.497488	0.0827649	0.0959873	PF3D7_1111100.1-p1	PF3D7_1111100.1-p1
0.0427027	0.00171185	-0.00435162	0.0313101	-0.0848436	-0.00171185	unknown function	conserved Plasmodium protein	Q										3	3	3	4.9	4.9	4.9	72.525	0	5.5261	7.88955	3	0.351122	0.819245	-0.0317694	-0.0379299	PF3D7_1111200.1-p1	PF3D7_1111200.1-p1
-0.046217	0.028265	0.00987053	-0.00987053	-0.0289001	0.0274372	putative	SNARE protein	N										4	4	4	14.9	14.9	14.9	34.075	0	36.699	8.18571	6	0.0128634	0.99422	-0.00108401	-0.00130943	PF3D7_1111300.1-p1	PF3D7_1111300.1-p1
0.072011	-0.0632906	-0.114907	0.00129604	0.274299	-0.00129604	putative	acylphosphatase	R										3	3	3	30.2	30.2	30.2	15.08	0	45.708	8.02049	6	0.52025	0.284341	0.126829	0.13982	PF3D7_1111500.1-p1	PF3D7_1111500.1-p1
-0.176833	-0.267329	-0.0160513	0.0160513	0.0908594	0.0895376	putative	Josephin domain-containing protein	C										3	3	3	15.7	15.7	15.7	28.285	0	8.2375	7.7418	3	1.32185	0.0977259	0.218887	0.249437	PF3D7_1111900.1-p1	PF3D7_1111900.1-p1
-0.0615969	0.016654	-0.140201	-0.016654	0.183593	0.0801401	unknown function	conserved Plasmodium protein	S										1	1	1	16.7	16.7	16.7	8.5099	0	6.6325	7.38016	2	0.916153	0.21213	0.144074	0.164951	PF3D7_1112000.1-p1	PF3D7_1112000.1-p1
-0.0184803	0.115429	0.0552959	-0.1276	-0.258688	0.0184803	unknown function	conserved Plasmodium protein	F										2	2	2	0.9	0.9	0.9	296.62	0	8.0201	6.90009	2	0.909953	0.157024	-0.173351	-0.195012	PF3D7_1112100.1-p1	PF3D7_1112100.1-p1
-0.0539904	-0.112096	-0.0414858	0.139834	0.0414858	0.0527506	unknown function	conserved protein	K										4	4	4	17.6	17.6	17.6	33.661	0	20.039	8.07704	7	1.74888	0.186242	0.147214	0.175687	PF3D7_1112500.1-p1	PF3D7_1112500.1-p1
-0.00787354	-0.0549183	-0.0799599	0.00787354	0.0193253	0.0599785	unknown function	conserved Plasmodium protein	R										6	6	6	1.1	1.1	1.1	710.21	0	19.348	7.73701	6	1.35725	0.520675	0.076643	0.0927444	PF3D7_1113000.1-p1	PF3D7_1113000.1-p1
0.0290766	0.103292	0.147544	-0.049758	-0.0290766	-0.0731325		protein tyrosine phosphatase	K										1	1	1	4.1	4.1	4.1	25.102	0.0011291	2.8014	8.32985	4	1.75916	0.195337	-0.14396	-0.17203	PF3D7_1113100.1-p1	PF3D7_1113100.1-p1
0.109199	-0.0435915	0.0641279	0.0435915	-0.299726	-0.207538	putative	UDP-galactose transporter	V										1	1	1	3.5	3.5	3.5	39.424	0	4.568	8.16985	2	0.816557	0.123695	-0.197802	-0.216852	PF3D7_1113300.1-p1	PF3D7_1113300.1-p1
-0.0608549	-0.061183	-0.157371	0.19402	0.22219	0.0608549	putative	ubiquitin domain-containing protein DSK2	V										11	11	11	40.7	40.7	40.7	42.706	0	136.29	9.50406	40	1.88361	0.0670828	0.252158	0.293473	PF3D7_1113400.1-p1	PF3D7_1113400.1-p1
-0.100638	-0.112147	-0.110417	0.100638	0.202151	0.10076		glyoxalase I	A										11	11	11	32.9	32.9	32.9	42.44	0	77.798	8.74419	25	2.68766	0.0672971	0.242251	0.290467	PF3D7_1113700.1-p1	PF3D7_1113700.1-p1
-0.00686932	0.0403452	-0.0170317	0.247531	0.00686932	-0.0717916	unknown function	conserved Plasmodium membrane protein	N										9	9	9	11	11	11	85.751	0	22.849	8.68942	11	0.221163	0.691189	0.0553881	0.0617024	PF3D7_1113800.1-p1	PF3D7_1113800.1-p1
-0.0902719	0.0550261	0.00307751	-0.00307751	0.116946	-0.113833			S										2	2	1	12	12	4.3	31.524	0	44.852	7.52384	4	0.0464661	0.944294	0.0107346	0.0122117	PF3D7_1114100.2-p1	PF3D7_1114100.2-p1
-0.00942802	-0.0477581	0.0107365	0.00942802	0.0865288	-0.0158978	putative	GTPase-activating protein	R										4	4	4	10.5	10.5	10.5	44.607	0	9.2212	8.27335	6	0.526193	0.746965	0.0421696	0.050487	PF3D7_1114200.1-p1	PF3D7_1114200.1-p1
-0.0930748	0.188896	-0.0314732	-0.0880737	0.0370483	0.0314732	unknown function	conserved Plasmodium protein	T										1	1	1	0.4	0.4	0.4	295.38	0.0077329	2.0067	6.92844	1	0.106396	0.850523	-0.0279668	-0.031254	PF3D7_1114900.1-p1	PF3D7_1114900.1-p1
-0.0514965	0.26693	-0.181566	-0.207277	0.0514965	0.444704		histone-lysine N-methyltransferase SET7	E										2	2	2	3	3	3	94.292	0	4.6417	7.083	3	0.135354	0.581579	0.0850188	0.0824085	PF3D7_1115200.1-p1	PF3D7_1115200.1-p1
0.0168056	0.018816	-0.152117	-0.0305252	0.0755482	-0.0168056		cysteine proteinase falcipain 3	E										12	12	12	33.9	33.9	33.9	56.665	0	104.97	9.2663	38	0.297903	0.71902	0.0482375	0.05572	PF3D7_1115400.1-p1	PF3D7_1115400.1-p1
-0.0887737	-0.071291	-0.0715122	0.197969	0.144939	0.071291		peptidyl-prolyl cis-trans isomerase	N										13	13	13	57.4	57.4	57.4	21.731	0	146.66	10.5141	103	2.35409	0.0935705	0.215259	0.257123	PF3D7_1115600.1-p1	PF3D7_1115600.1-p1
0.191615	0.187066	0.0851374	-0.106557	-0.148108	-0.0851374		cysteine proteinase falcipain 2a;cysteine proteinase falcipain 2b	D										16	16	16	36.4	36.4	36.4	55.927	0	92.327	9.48379	42	2.61304	0.0592473	-0.267874	-0.319137	PF3D7_1115700.1-p1;PF3D7_1115300.1-p1	PF3D7_1115700.1-p1;PF3D7_1115300.1-p1
-0.0367603	-0.00783539	0.00783539	0.0964336	0.0420475	-0.0413208	unknown function	conserved Plasmodium protein	A										13	13	13	37.5	37.5	37.5	33.88	0	176.33	8.95135	28	0.457025	0.73301	0.0446402	0.0530084	PF3D7_1115800.1-p1	PF3D7_1115800.1-p1
-0.128736	-0.0665293	-0.072114	0.0725183	0.148408	0.0665293		palmitoyltransferase DHHC9	N										1	1	1	4.1	4.1	4.1	34.72	0.0011295	2.8019	7.45708	1	2.30278	0.119027	0.184945	0.222022	PF3D7_1115900.1-p1	PF3D7_1115900.1-p1
-0.0674772	-0.0582609	-0.0756559	0.118625	0.121964	0.0582609		rhoptry neck protein 4	S										32	32	32	26.9	26.9	26.9	135.58	0	323.31	9.77689	98	2.84229	0.142449	0.166748	0.203029	PF3D7_1116000.1-p1	PF3D7_1116000.1-p1
-0.0493298	-0.025301	-0.0517139	0.283121	0.025301	0.107197	putative	serine esterase	R										10	10	10	6.7	6.7	6.7	217.07	0	45.971	8.34191	11	1.11014	0.138579	0.180655	0.206103	PF3D7_1116100.1-p1	PF3D7_1116100.1-p1
-0.0232058	0.0405149	0.0166979	0.10123	-0.0891695	-0.0166979		pyridoxine biosynthesis protein PDX2	S										4	4	4	27.9	27.9	27.9	24.563	0	13.336	8.64669	6	0.0775143	0.928557	-0.0128816	-0.0150045	PF3D7_1116200.1-p1;PF3D7_1116200.2-p1	PF3D7_1116200.1-p1;PF3D7_1116200.2-p1
-0.140538	0.00516033	-0.0100069	0.0797415	-0.00516033	0.137521		peptidyl-prolyl cis-trans isomerase	S										1	1	1	8.4	8.4	8.4	18.588	0	19.012	7.31095	2	0.894805	0.289632	0.119162	0.138224	PF3D7_1116300.1-p1	PF3D7_1116300.1-p1
0.0814743	-0.0201893	-0.00107193	0.00107193	0.0109539	-0.0997105		guanine nucleotide-exchange factor SEC12	N										4	4	4	12.8	12.8	12.8	56.53	0	21.368	8.28995	10	0.450048	0.705849	-0.0492992	-0.0581942	PF3D7_1116400.1-p1	PF3D7_1116400.1-p1
0.0868893	0.0299664	-0.0299664	-0.137339	0.0580463	-0.0884514		folate transporter 2	I						+				4	4	4	9.9	9.9	9.9	51.354	0	22.692	9.28715	15	0.555561	0.486285	-0.0848776	-0.0978184	PF3D7_1116500.1-p1	PF3D7_1116500.1-p1
0.0267916	0.101525	0.144044	-0.0267916	-0.149858	-0.0926008		dipeptidyl aminopeptidase 1	A										22	22	22	39.3	39.3	39.3	80.411	0	233.58	9.6559	68	1.66437	0.128549	-0.180537	-0.212551	PF3D7_1116700.1-p1	PF3D7_1116700.1-p1
0.0422363	0.0153732	0.0432301	-0.040617	-0.0153732	-0.0756245		heat shock protein 101	T										53	53	53	51.8	51.8	51.8	102.87	0	323.31	10.1152	156	1.7675	0.509561	-0.0774848	-0.0945272	PF3D7_1116800.1-p1;REV__L0R5D6	PF3D7_1116800.1-p1
-0.113852	-0.0812969	-0.026516	0.116276	0.0355606	0.026516		deubiquinating/deneddylating enzyme	A										10	10	10	24.1	24.1	24.1	54.46	0	78.304	8.95768	25	1.59817	0.224222	0.133339	0.159067	PF3D7_1117100.1-p1	PF3D7_1117100.1-p1
-0.0204954	0.0204954	0.0455198	-0.0327997	0.114623	-0.0360556	unknown function	conserved Plasmodium protein	L										4	4	4	27.3	27.3	27.3	15.262	0	54.626	9.42964	25	0.000505502	0.999913	8.26518e-05	9.68627e-05	PF3D7_1117300.1-p1	PF3D7_1117300.1-p1
-0.0871782	0.0373507	0.00254917	0.00305271	-0.00254917	-0.0572824	unknown function	conserved Plasmodium protein	A										5	5	5	18.6	18.6	18.6	44.596	0	26.619	8.3101	9	0.0253802	0.982012	-0.00316683	-0.00376202	PF3D7_1117400.1-p1	PF3D7_1117400.1-p1
-0.14595	0.067215	-0.0767326	0.254936	-0.067215	0.0972614		tyrosine--tRNA ligase	I										1	1	1	1.6	1.6	1.6	66.418	0.0046931	2.2512	7.03439	1	0.583599	0.220692	0.146817	0.160946	PF3D7_1117500.1-p1	PF3D7_1117500.1-p1
-0.121663	-0.140151	-0.0880232	0.127295	0.172643	0.0880232		GTP-binding nuclear protein RAN/TC4	D										16	16	12	73.8	73.8	62.6	24.875	0	166.38	10.518	122	2.98513	0.0645293	0.245933	0.296727	PF3D7_1117700.1-p1;B4DV51	PF3D7_1117700.1-p1
0.0769396	0.0804377	0.0178976	-0.0306673	-0.0222158	-0.0178976	unknown function	conserved Plasmodium protein	E										3	3	3	2	2	2	175.36	0	10.709	7.33425	3	1.78339	0.474026	-0.0820185	-0.0999455	PF3D7_1117900.1-p1	PF3D7_1117900.1-p1
-0.176151	-0.167164	-0.0924244	0.0924244	0.157925	0.168888	unknown function	conserved Plasmodium protein	V										5	5	5	25.5	25.5	25.5	23.453	0	10.01	8.44761	5	2.87487	0.0535	0.284992	0.341024	PF3D7_1118000.1-p1	PF3D7_1118000.1-p1
0.254384	0.0160627	-0.0663309	-0.0735502	0.224481	-0.0160627	putative	AP-1 complex subunit sigma	I										3	3	3	19.4	19.4	19.4	18.234	0	9.136	8.21259	4	0.0603571	0.881555	-0.0230827	-0.0247513	PF3D7_1118100.1-p1	PF3D7_1118100.1-p1
0.034483	0.0211391	0.0587025	-0.0415916	-0.0211391	-0.0952435	putative	heat shock protein 90	S										29	29	29	35.1	35.1	35.1	108.46	0	207.47	9.48011	61	1.67271	0.412206	-0.0907663	-0.110062	PF3D7_1118200.1-p1	PF3D7_1118200.1-p1
-0.063755	-0.0622101	-0.0882511	0.0973701	0.07411	0.0622101	putative	insulinase	Y										32	32	31	23.3	23.3	22.8	173.62	0	252.67	9.37763	64	3.44125	0.17438	0.149302	0.183568	PF3D7_1118300.1-p1	PF3D7_1118300.1-p1
-0.0941677	-0.113873	-0.130938	0.170271	0.161663	0.0941677	putative	haloacid dehalogenase-like hydrolase	K										7	7	7	26.5	26.5	26.5	36.488	0	23.454	8.52482	14	3.19838	0.0640583	0.255026	0.308636	PF3D7_1118400.1-p1	PF3D7_1118400.1-p1
0.00227165	-0.00646019	-0.00252914	-0.00227165	0.085165	0.00432396	putative	nucleolar protein 56	K										14	14	14	25.6	25.6	25.6	69.389	0	70.674	8.99049	26	0.482196	0.820114	0.0313117	0.0378058	PF3D7_1118500.1-p1	PF3D7_1118500.1-p1
-0.0471487	-0.021102	0.0113764	0.0664625	-0.0113764	0.0183058	putative	acyl-CoA-binding protein	L										12	12	12	32.6	32.6	32.6	42.991	0	35.286	9.3241	22	0.699516	0.73666	0.0434221	0.052423	PF3D7_1119000.1-p1	PF3D7_1119000.1-p1
-0.250242	-0.221758	-0.175097	0.194193	0.179773	0.175097	putative	splicing factor U2AF small subunit	A										6	6	6	22.1	22.1	22.1	35.309	0	71.253	8.34713	11	4.21394	0.0279667	0.39872	0.48468	PF3D7_1119300.1-p1	PF3D7_1119300.1-p1
-0.214582	-0.244516	-0.0498924	0.0714149	0.0498924	0.0571938	putative	ubiquitin-protein ligase	F										5	5	5	2.1	2.1	2.1	256.82	0	6.6403	7.68159	5	1.70651	0.0855309	0.229164	0.266211	PF3D7_1119400.1-p1	PF3D7_1119400.1-p1
-0.127942	-0.183402	0.00627613	0.0439196	-0.00627613	0.103595	putative	AP-4 complex subunit mu	V										3	3	3	9.6	9.6	9.6	51.136	0	14.736	7.88276	4	1.08188	0.195324	0.148769	0.172058	PF3D7_1119500.1-p1	PF3D7_1119500.1-p1
-0.0413485	-0.0233145	0.0616732	0.0422125	-0.0172014	0.0172014	putative	ATP-dependent zinc metalloprotease FTSH	Y										14	14	14	13.3	13.3	13.3	120.69	0	44.539	8.83315	20	0.156091	0.91546	0.0150674	0.0180204	PF3D7_1119600.1-p1	PF3D7_1119600.1-p1
0.0310822	0.0615444	-0.029892	-0.0913944	0.0227585	-0.0227585	putative	alternative splicing factor ASF-1	K										3	3	3	10.5	10.5	10.5	23.652	0.00076249	2.9082	8.52497	4	0.529813	0.693306	-0.0513763	-0.0609663	PF3D7_1119800.1-p1	PF3D7_1119800.1-p1
-0.0422831	-0.00433636	0.00433636	0.025527	-0.00487804	0.0322809	unknown function	conserved Plasmodium protein	K										10	10	10	6.3	6.3	6.3	208.59	0	39.527	8.30546	17	0.800823	0.815055	0.0317376	0.038784	PF3D7_1119900.1-p1	PF3D7_1119900.1-p1
0.0405073	0.0893106	0.135192	-0.0405073	-0.165296	-0.122527	unknown function	conserved Plasmodium protein	A										22	22	22	39	39	39	128.95	0	119.81	9.51667	40	1.90783	0.109518	-0.19778	-0.233867	PF3D7_1120000.1-p1	PF3D7_1120000.1-p1
-0.0991068	-0.0933294	-0.10135	0.255355	0.186622	0.0933294	putative	phosphoglycerate mutase	T										33	33	33	76	76	76	28.77	0	217.67	10.5017	160	2.37839	0.0564022	0.276364	0.326281	PF3D7_1120100.1-p1;A0JLQ4;H0YAE2;H7BXJ4;Q0JRZ9	PF3D7_1120100.1-p1
0.03018	0.084549	-0.109737	-0.0450726	-0.03018	0.0798931	putative	alpha/beta hydrolase fold domain containing protein	A										3	3	3	8.6	8.6	8.6	44.726	0	8.8303	7.63499	4	0.00054458	0.99994	-0.000116984	-0.000134462	PF3D7_1120400.1-p1	PF3D7_1120400.1-p1
-0.127998	-0.078064	-0.0735359	0.0735359	0.144896	0.102983	putative	tRNA nucleotidyltransferase	N										15	15	15	21	21	21	94.403	0	48.449	8.76854	20	2.74967	0.104318	0.200338	0.242224	PF3D7_1120500.1-p1	PF3D7_1120500.1-p1
-0.0240393	0.0114775	-0.0114775	-0.116681	0.105315	0.113648		palmitoyltransferase DHHC3	N										1	1	1	3.4	3.4	3.4	34.779	0.0022075	2.5554	7.62774	1	0.214887	0.760278	0.0421073	0.04806	PF3D7_1121000.1-p1	PF3D7_1121000.1-p1
-0.0316439	0.0141649	-0.0156183	0.0159044	-0.0141649	0.0311785	unknown function	conserved Plasmodium protein	K										37	37	37	22.7	22.7	22.7	184.91	0	153.03	9.2446	55	0.509745	0.870218	0.0220051	0.0268712	PF3D7_1121100.1-p1	PF3D7_1121100.1-p1
-0.0421219	0.0502205	0.0315056	0.0817108	-0.125769	-0.0315056		exported protein 1	K										8	8	8	24.1	24.1	24.1	17.295	0	86.315	10.0561	65	0.226614	0.784237	-0.0383892	-0.0443155	PF3D7_1121600.1-p1	PF3D7_1121600.1-p1
-0.106079	-0.122335	-0.164648	0.106079	0.169266	0.157473		protein GCN20	M										10	10	10	13.6	13.6	13.6	95.374	0	28.697	8.78316	15	3.34032	0.055903	0.275293	0.333246	PF3D7_1121700.1-p1	PF3D7_1121700.1-p1
-0.249911	-0.109637	-0.127526	0.128791	0.109637	0.159677	putative	serine/threonine protein kinase	K										7	7	7	14.5	14.5	14.5	61.681	0	18.756	8.09854	8	2.50287	0.0533	0.29506	0.348594	PF3D7_1121900.1-p1	PF3D7_1121900.1-p1
-0.0890455	-0.0607347	-0.0467463	0.11377	0.0467463	0.145049	putative	GPI transamidase component GPI16	K										3	3	3	5.6	5.6	5.6	60.779	0	8.1985	7.88843	6	2.21683	0.14361	0.167364	0.201267	PF3D7_1122100.1-p1	PF3D7_1122100.1-p1
0.201819	0.00678158	-0.00678158	-0.271274	0.0346689	-0.233378	unknown function	conserved Plasmodium protein	T										4	4	4	15	15	15	42.608	0	41.835	7.59569	7	0.887961	0.102624	-0.223934	-0.244063	PF3D7_1122300.1-p1	PF3D7_1122300.1-p1
-0.0332909	-0.00285149	-0.0275707	0.0619583	0.00285149	0.035574	unknown function	conserved Plasmodium protein	E										7	7	7	7.5	7.5	7.5	101.94	0	12.803	7.82489	7	1.31496	0.664903	0.0546989	0.0667483	PF3D7_1122400.1-p1	PF3D7_1122400.1-p1
0.0172949	0.0426626	-0.0172949	0.0375261	-0.0410852	-0.0290422	unknown function	conserved Plasmodium protein	K										2	2	2	7.1	7.1	7.1	30.542	0	3.9677	8.65731	7	0.346849	0.856165	-0.025088	-0.0302268	PF3D7_1122700.1-p1	PF3D7_1122700.1-p1
0.0230484	-0.0446453	-0.0737438	0.0455723	0.0492058	-0.0230484		calcium-dependent protein kinase 7	G										20	20	19	9.8	9.8	9.8	265.13	0	55.5	8.63343	28	0.683033	0.665404	0.0556901	0.0665295	PF3D7_1123100.1-p1	PF3D7_1123100.1-p1
-0.556733	-0.104482	0.104482	0.573627	-0.398536	0.569074		leucine-rich repeat protein	Y										2	2	2	3.7	3.7	3.7	93.333	0	4.4247	7.06221	2	0.501911	0.0480877	0.433633	0.368227	PF3D7_1123200.1-p1	PF3D7_1123200.1-p1
-0.031682	-0.0751581	-0.0845747	0.136178	0.0953531	0.031682	subunit alpha	translation elongation factor EF-1	N										12	12	11	26.3	26.3	22.9	62.881	0	92.013	8.8696	18	1.92989	0.177336	0.151543	0.181598	PF3D7_1123400.1-p1	PF3D7_1123400.1-p1
-0.00402546	0.0297956	0.06705	0.00402546	-0.0456495	-0.0170679	unknown function	conserved Plasmodium protein	N										36	36	36	26.3	26.3	26.3	153.7	0	183.25	9.52915	72	0.942309	0.6924	-0.050504	-0.0612118	PF3D7_1123500.1-p1	PF3D7_1123500.1-p1
0.0740137	0.128076	0.0607576	-0.108287	-0.0622854	-0.0607576	putative	structural maintenance of chromosomes protein 5	R										2	2	2	2.2	2.2	2.2	152.39	0	13.365	7.45028	2	2.50855	0.147904	-0.164726	-0.199467	PF3D7_1123800.1-p1	PF3D7_1123800.1-p1
0.0136871	-0.0896053	-0.0990562	-0.0136871	0.108639	0.0500202	putative	13 kDa ribonucleoprotein-associated protein	S										3	3	3	25.5	25.5	25.5	16.012	0	27.019	8.72154	6	0.98996	0.341571	0.106649	0.125393	PF3D7_1123900.1-p1	PF3D7_1123900.1-p1
-0.0445108	-0.0521955	0.00757122	0.0666075	-0.00757122	0.0392714	putative	endoplasmic reticulum oxidoreductin	K										10	10	10	26.2	26.2	26.2	55.046	0	54.332	8.87459	20	1.02339	0.621862	0.0624809	0.0753997	PF3D7_1124000.1-p1	PF3D7_1124000.1-p1
-0.0657454	-0.0851526	-0.0873575	0.143794	0.0657454	0.102122	putative	beige/BEACH domain protein	E										4	4	4	3	3	3	195.83	0	12.368	8.16596	8	2.83151	0.117997	0.183306	0.222575	PF3D7_1124100.1-p1	PF3D7_1124100.1-p1
-0.133094	-0.128371	0.00626659	0.237845	-0.00626659	0.248933	unknown function	conserved Plasmodium protein	I										2	2	2	5.7	5.7	5.7	49.26	0	6.4283	7.63846	3	1.21315	0.0795037	0.245237	0.274011	PF3D7_1124200.1-p1	PF3D7_1124200.1-p1
0.119965	0.0640278	0.0686607	-0.116388	-0.102455	-0.0640278	unknown function	conserved Plasmodium protein	A										7	7	7	13.5	13.5	13.5	62.333	0	20.066	8.60507	9	2.77205	0.123515	-0.178508	-0.216689	PF3D7_1124300.1-p1	PF3D7_1124300.1-p1
-0.152535	0.27168	-0.499587	-0.323205	0.356572	0.152535	putative	U6 snRNA-associated Sm-like protein LSm1	E										3	3	3	28.6	28.6	28.6	17.341	0	18.93	7.2048	5	0.248774	0.195996	0.188782	0.171543	PF3D7_1124400.1-p1	PF3D7_1124400.1-p1
-0.185864	-0.150243	-0.147752	0.244435	0.193919	0.147752		ethanolamine kinase	E										25	25	25	60.3	60.3	60.3	49.913	0	159.65	10.0709	87	3.51381	0.0368861	0.356655	0.42944	PF3D7_1124600.1-p1	PF3D7_1124600.1-p1
0.00433826	-0.00232601	0.019433	-0.0131407	0.00232601	-0.0295744	mitochondrial	GrpE protein homolog	R										16	16	16	50.8	50.8	50.8	35.042	0	160.21	9.46602	42	0.852267	0.877262	-0.0206114	-0.0254074	PF3D7_1124700.1-p1	PF3D7_1124700.1-p1
-0.060297	-0.0359211	0.0356197	0.0434875	-0.0180492	0.0180492	putative	ribosome biogenesis regulatory protein	D										3	3	3	11	11	11	29.764	0	6.9188	7.55674	3	0.439415	0.799984	0.0346953	0.0416076	PF3D7_1124800.1-p1	PF3D7_1124800.1-p1
-0.00438881	0.0472527	0.0777569	0.00438881	-0.0935078	-0.12571	putative	60S ribosomal protein L35	S										10	10	10	33.9	33.9	33.9	14.748	0	24.403	9.57722	40	1.1461	0.313498	-0.111816	-0.132189	PF3D7_1124900.1-p1	PF3D7_1124900.1-p1
-0.00496292	-0.00754166	0.0193596	0.00768471	-0.0642738	0.00496292	unknown function	conserved Apicomplexan protein	L										10	10	10	19	19	19	59.25	0	22.828	8.4881	15	0.318733	0.887636	-0.0194937	-0.0236272	PF3D7_1125100.1-p1	PF3D7_1125100.1-p1
0.000207901	0.00533676	-0.090929	-0.273594	0.00528336	-0.000207901	unknown function	conserved Plasmodium protein	V										2	2	2	10.5	10.5	10.5	28.254	0	11.012	7.72813	2	0.248609	0.655954	-0.0610447	-0.0680374	PF3D7_1125200.1-p1	PF3D7_1125200.1-p1
-0.0208035	-0.015089	-0.0206909	0.0817699	0.015089	0.0259037	putative	mitochondrial import inner membrane translocase subunit TIM44	K										10	10	10	21.3	21.3	21.3	55.81	0	37.119	8.47727	13	1.34727	0.635198	0.059782	0.0728385	PF3D7_1125400.1-p1	PF3D7_1125400.1-p1
-0.103092	0.0280018	0.0178528	-0.0321865	-0.0178528	0.0718155	putative	small nuclear ribonucleoprotein Sm D1	K										2	2	2	16.7	16.7	16.7	14.337	0	10.815	7.76223	3	0.189353	0.853463	0.0263379	0.030869	PF3D7_1125500.1-p1	PF3D7_1125500.1-p1
-0.0839529	0.0135145	0.113292	0.0425005	-0.154996	-0.0135145	unknown function	conserved Plasmodium protein	V										2	2	2	20.5	20.5	20.5	9.9695	0	8.8525	8.1628	3	0.276269	0.678383	-0.0562878	-0.0638309	PF3D7_1125600.1-p1	PF3D7_1125600.1-p1
-0.300839	-0.0107756	0.190795	-0.25291	0.0107756	0.121934	putative	kelch domain-containing protein	T										1	1	1	1.3	1.3	1.3	78.075	0.0011186	2.6896	7.09412	3	0.000372265	0.999719	0.000206629	0.000210659	PF3D7_1125700.1-p1	PF3D7_1125700.1-p1
-0.00237179	-0.104096	-0.0708818	0.119887	0.0654116	0.00237179	putative	kelch domain-containing protein	A										12	12	12	23.1	23.1	23.1	67.621	0	37.888	8.96053	18	1.2612	0.270967	0.121674	0.143946	PF3D7_1125800.1-p1	PF3D7_1125800.1-p1
-0.131256	-0.00174522	0.0649872	0.096899	0.00174522	-0.209055	unknown function	conserved Plasmodium protein	D										2	2	2	25.8	25.8	25.8	11.544	0	3.417	8.44323	2	0.045044	0.927629	-0.0141322	-0.0155779	PF3D7_1125900.1-p1	PF3D7_1125900.1-p1
-0.071928	-0.0897274	-0.117598	0.161503	0.112366	0.071928		threonine--tRNA ligase	K										34	34	34	31.2	31.2	31.2	119.54	0	139.26	9.67081	80	2.69538	0.0976688	0.20835	0.251294	PF3D7_1126000.1-p1;B4DKZ9;B3KTN2;Q5M7Z9;B2RDX5;Q53GX7;P26639;B7ZLP8;A2RTX5	PF3D7_1126000.1-p1
-0.0617962	-0.0313854	0.0198631	0.198586	-0.0198631	0.0576267	putative	40S ribosomal protein S18	S										12	12	12	59.6	59.6	59.6	17.891	0	116.1	10.2929	69	0.688455	0.366205	0.103223	0.118887	PF3D7_1126200.1-p1;J3JS69;P62269	PF3D7_1126200.1-p1
-0.129392	0.0139551	-0.142116	0.0331526	-0.0139551	0.0193415	unknown function	conserved Plasmodium protein	M										1	1	1	5.5	5.5	5.5	21.718	0.0022018	2.5245	6.64959	2	0.885101	0.382661	0.098697	0.115848	PF3D7_1126400.1-p1	PF3D7_1126400.1-p1
-0.15648	-0.0999994	0.000823021	0.00284863	0.000823021	-0.000823021	putative	small nuclear ribonucleoprotein F	S										4	4	4	46.5	46.5	46.5	9.8894	0	6.5598	8.13046	5	0.871438	0.463255	0.0861683	0.101851	PF3D7_1126900.1-p1	PF3D7_1126900.1-p1
-0.000688553	0.0435104	0.0238056	0.000688553	-0.039526	-0.0581017	putative	protein phosphatase	W										12	12	12	45.3	45.3	45.3	34.461	0	138.72	9.45775	38	1.18927	0.666027	-0.0545222	-0.0663649	PF3D7_1127000.1-p1	PF3D7_1127000.1-p1
-0.0279074	-0.0606375	-0.167476	0.0279074	0.24318	0.0448961		deoxyuridine 5'-triphosphate nucleotidohydrolase	H										4	4	4	30.1	30.1	30.1	19.573	0	84.999	8.92366	18	1.10778	0.124332	0.190668	0.216438	PF3D7_1127100.1-p1	PF3D7_1127100.1-p1
-0.0925121	-0.086689	-0.0235634	0.064539	0.0235634	0.110857	putative	protein disulfide-isomerase	I										5	5	5	11.3	11.3	11.3	51.185	0	15.893	7.95753	11	1.79077	0.220623	0.133908	0.160655	PF3D7_1127500.1-p1	PF3D7_1127500.1-p1
-0.104179	-0.148928	-0.0982113	0.128416	0.198259	0.0982113	putative	CRAL/TRIO domain-containing protein	N										16	16	16	47.5	47.5	47.5	34.966	0	126.54	9.3619	34	2.81164	0.0633481	0.258735	0.310355	PF3D7_1127600.1-p1	PF3D7_1127600.1-p1
-0.10116	0.0375519	-0.0375519	0.150618	-0.174513	0.0976753	unknown function	conserved Plasmodium protein	A										6	6	6	5.1	5.1	5.1	168.74	0	11.015	7.66079	6	0.208195	0.67655	0.0583134	0.0641932	PF3D7_1127800.1-p1	PF3D7_1127800.1-p1
-0.28934	-0.25192	-0.298339	0.262567	0.25192	0.276792	unknown function	conserved Plasmodium protein	W										2	2	2	6.6	6.6	6.6	48.257	0	16.501	7.95081	3	5.35619	0.0111111	0.543626	0.666261	PF3D7_1127900.1-p1	PF3D7_1127900.1-p1
0.168064	0.106703	0.108158	-0.197504	-0.106703	-0.139654	unknown function	conserved Plasmodium protein	N										10	10	10	4.5	4.5	4.5	211.53	0	25.533	8.55409	12	2.93125	0.0568521	-0.275595	-0.330703	PF3D7_1128000.2-p1;PF3D7_1128000.1-p1	PF3D7_1128000.2-p1;PF3D7_1128000.1-p1
-0.147458	-0.134032	-0.0680647	0.176648	0.0680647	0.0939531	putative	prefoldin subunit 5	A										9	9	9	36.7	36.7	36.7	29.141	0	66.865	8.80533	15	2.30361	0.0797348	0.229407	0.272806	PF3D7_1128100.1-p1	PF3D7_1128100.1-p1
-0.0156536	-0.0697708	-0.0538063	0.0892429	0.0784168	0.0156536	putative	multiprotein-bridging factor 1	D										11	11	10	65.4	65.4	55.9	15.525	0	48.276	9.40434	19	1.73376	0.320754	0.107515	0.129849	PF3D7_1128200.1-p1	PF3D7_1128200.1-p1
-0.112028	-0.0388565	0.00451279	0.121954	-0.00451279	0.101938		bifunctional farnesyl/geranylgeranyl diphosphate synthase	E										7	7	7	23.1	23.1	23.1	44.461	0	28.595	8.45912	8	1.10394	0.27419	0.121917	0.143107	PF3D7_1128400.1-p1	PF3D7_1128400.1-p1
-0.129256	-0.0247393	-0.0269308	0.0247393	0.0596476	0.0384951	putative	GPI-anchor transamidase	G										3	3	3	6.5	6.5	6.5	59.688	0	10.823	7.81047	6	1.31921	0.356922	0.101269	0.121144	PF3D7_1128700.1-p1	PF3D7_1128700.1-p1
0.00903606	-0.0109568	0.0584021	-0.00903606	0.0370703	-0.0302534		spermidine synthase	D										10	10	10	29.9	29.9	29.9	36.595	0	66.301	9.85637	45	0.274182	0.887277	-0.0195669	-0.0236135	PF3D7_1129000.1-p1	PF3D7_1129000.1-p1
0.0527439	-0.0241566	-0.0573902	0.0241566	0.0541611	-0.0415173		parasitophorous vacuolar protein 1	I										17	17	17	35.6	35.6	35.6	51.951	0	135.78	9.78685	54	0.19452	0.874664	0.0218678	0.0259358	PF3D7_1129100.1-p1	PF3D7_1129100.1-p1
-0.102304	-0.057889	-0.10831	0.103904	0.0603991	0.057889	putative	26S proteasome regulatory subunit RPN7	E										13	13	13	31	31	31	46.624	0	119.27	9.35583	33	2.77129	0.148946	0.163565	0.199028	PF3D7_1129200.1-p1	PF3D7_1129200.1-p1
-0.0876961	0.0396976	0.0331554	-0.0128727	-0.0229721	0.0128727	unknown function	conserved Plasmodium protein	R										9	9	9	5	5	5	221.71	0	25.68	7.9617	11	0.0211245	0.983896	-0.00270971	-0.00321524	PF3D7_1129300.1-p1	PF3D7_1129300.1-p1
-0.0421324	0.028142	0.0332937	0.058465	-0.0673342	-0.028142	putative	rRNA (cytosine-C(5))-methyltransferase	S										5	5	5	10.7	10.7	10.7	74.368	0	19.855	8.19551	10	0.15844	0.893386	-0.0187715	-0.02223	PF3D7_1129400.1-p1	PF3D7_1129400.1-p1
0.0331411	0.0285997	-0.0285997	-0.0857191	0.111619	-0.0367918	putative	major facilitator superfamily-related transporter	S										10	10	10	16.9	16.9	16.9	70.138	0	59.107	8.54718	16	0.0829944	0.921317	-0.0146777	-0.0170163	PF3D7_1129900.1-p1	PF3D7_1129900.1-p1
0.129235	-0.00985813	0.00985813	-0.185834	0.0611334	-0.230063		60S ribosomal protein L38	P										6	6	6	52.9	52.9	52.9	10.314	0	14.115	9.42896	18	0.736061	0.179885	-0.161333	-0.179163	PF3D7_1130100.1-p1	PF3D7_1130100.1-p1
-0.00232983	0.00232983	-0.00907993	0.0444689	0.00281048	-0.0167036		60S ribosomal protein P0	A										18	18	18	60.4	60.4	60.4	34.967	0	189.23	10.3462	139	0.291595	0.926113	0.0132186	0.0161529	PF3D7_1130200.1-p1	PF3D7_1130200.1-p1
-0.129663	-0.131618	-0.183446	0.142612	0.157979	0.129663	putative	26S protease regulatory subunit 6A	N										21	21	21	54.4	54.4	54.4	49.54	0	236.16	9.90296	64	3.9411	0.0490303	0.29166	0.355934	PF3D7_1130400.1-p1;E9PM69;R4GNH3;A8K781;A0A140VK42;P17980;E9PN50;E9PMD8;E9PKD5	PF3D7_1130400.1-p1
-0.189926	-0.149748	-0.108955	0.129341	0.108955	0.159334	putative	conserved oligomeric Golgi complex subunit 2	E										3	3	3	2.7	2.7	2.7	118.33	0	7.609	7.42716	4	3.28843	0.0531503	0.282087	0.340859	PF3D7_1130500.1-p1	PF3D7_1130500.1-p1
0.0174313	-0.00580215	0.0622768	0.00580215	-0.105022	-0.0337257	putative	structural maintenance of chromosomes protein 1	E										12	12	12	6.4	6.4	6.4	214.67	0	27.111	8.50087	15	0.840125	0.582838	-0.0689507	-0.0822713	PF3D7_1130700.1-p1	PF3D7_1130700.1-p1
-0.197159	-0.0855846	-0.0405254	0.17728	0.0405254	0.145355	putative	RNA-binding protein s1	N										1	1	1	5.9	5.9	5.9	19.992	0.00076894	2.9859	7.39796	1	1.67221	0.0859965	0.22881	0.265368	PF3D7_1131000.1-p1	PF3D7_1131000.1-p1
0.0117712	-2.57492e-05	2.57492e-05	-0.0734987	0.0455294	-0.0510206	putative	serpentine receptor	I										12	12	12	13.2	13.2	13.2	94.427	0	36.355	9.04922	32	0.340752	0.826269	-0.0302537	-0.0361575	PF3D7_1131100.1-p1	PF3D7_1131100.1-p1
-0.0419254	0.0276794	-0.121222	-0.0276794	0.158775	0.1399	putative	oxysterol-binding protein	I										4	4	4	2.6	2.6	2.6	184.69	0	20.131	7.53498	5	0.860329	0.234725	0.135488	0.155158	PF3D7_1131800.1-p1	PF3D7_1131800.1-p1
-0.00719738	-0.0318117	-0.0830622	0.00719738	0.0272551	0.00924778	putative	ubiquitin-like protein	A										14	14	14	15	15	15	101.12	0	64.454	8.7926	21	1.11832	0.663061	0.0552572	0.0671219	PF3D7_1132000.1-p1	PF3D7_1132000.1-p1
-0.10253	-0.134639	-0.126264	0.10253	0.166211	0.146611		T-complex protein 1 subunit alpha	S										24	24	24	51.5	51.5	51.5	60.26	0	301.38	9.63813	83	3.5973	0.0612188	0.259595	0.316139	PF3D7_1132200.1-p1;REV__A0A0U5J4K3	PF3D7_1132200.1-p1
-0.0256376	-0.0388098	-0.0944967	0.0600595	0.144721	0.0256376	putative	nucleic acid binding protein	D										9	9	9	28.6	28.6	28.6	31.731	0	37.494	9.01284	27	1.46218	0.236497	0.129787	0.154289	PF3D7_1132300.1-p1	PF3D7_1132300.1-p1
-0.0236225	0.0236225	0.0357933	-0.106741	-0.130299	0.0564995	unknown function	conserved Plasmodium membrane protein	D										5	5	5	3.4	3.4	3.4	173.82	0	12.552	8.10772	6	0.514539	0.572066	-0.0721111	-0.0837074	PF3D7_1132400.1-p1	PF3D7_1132400.1-p1
0.0248737	-0.0565434	0.0888824	-0.0248737	-0.0384159	0.055378		aquaglyceroporin	H										5	5	5	17.1	17.1	17.1	28.297	0	36.173	9.63653	22	0.15882	0.877095	-0.0217082	-0.0255012	PF3D7_1132800.1-p1	PF3D7_1132800.1-p1
-0.0482979	-0.0187855	-0.0298805	0.0981979	0.0187855	0.0350571		glycine cleavage system H protein	I										2	2	2	9.5	9.5	9.5	23.187	0	4.3973	7.94265	5	1.4949	0.471067	0.0830015	0.100522	PF3D7_1132900.1-p1	PF3D7_1132900.1-p1
-0.0989666	-0.143173	0.0178814	0.124901	-0.0178814	0.173744	unknown function	conserved Plasmodium protein	K										2	2	2	2.5	2.5	2.5	127.35	0	4.7743	7.27545	2	1.05577	0.160722	0.168341	0.192407	PF3D7_1133100.1-p1	PF3D7_1133100.1-p1
-0.00234699	0.0109758	-0.0761766	0.0652781	0.00234699	-0.0904417	unknown function	conserved Plasmodium protein	E										7	7	7	4.2	4.2	4.2	245.04	0	34.115	8.35263	8	0.101619	0.918909	0.0149104	0.0174855	PF3D7_1133200.1-p1	PF3D7_1133200.1-p1
0.104201	0.0370626	0.168023	-0.0370626	-0.249923	-0.104833	putative	LEM3/CDC50 family protein	S										2	2	2	4.9	4.9	4.9	44.147	0	5.0512	7.53978	2	1.47813	0.0839075	-0.233702	-0.267611	PF3D7_1133300.1-p1	PF3D7_1133300.1-p1
0.0893393	0.0536528	0.0661306	-0.0940866	-0.0536528	-0.144126		apical membrane antigen 1	R										27	27	27	49.8	49.8	49.8	72.041	0	323.31	10.1422	115	2.39127	0.143595	-0.166996	-0.201643	PF3D7_1133400.1-p1	PF3D7_1133400.1-p1
-0.0290756	-0.0105476	0.0771618	0.0701866	-0.232067	0.0105476	unknown function	conserved Plasmodium protein	V										1	1	1	1.6	1.6	1.6	85.359	0	3.6391	7.41916	1	0.255068	0.646457	-0.0629571	-0.0701031	PF3D7_1133600.1-p1	PF3D7_1133600.1-p1
-0.0340328	-0.0722599	-0.0352192	0.0340328	0.0977421	0.0384369	putative	RNA (uracil-5-)methyltransferase	S										16	16	16	17.7	17.7	17.7	101.56	0	66.541	9.14999	33	1.90375	0.338597	0.103908	0.126091	PF3D7_1133800.1-p1	PF3D7_1133800.1-p1
-0.0129223	-0.00242424	0.00242424	0.0324497	-0.0154819	0.0391197	unknown function	conserved Plasmodium protein	K										4	4	4	4.4	4.4	4.4	146.34	0	11.221	8.03491	6	0.575981	0.86513	0.0230033	0.0281288	PF3D7_1133900.1-p1	PF3D7_1133900.1-p1
0.041378	-0.000635147	0.0450077	0.000635147	-0.0211411	-0.0206661		heat shock protein 70	A										48	48	44	65.2	65.2	62.4	73.297	0	323.31	10.4323	226	1.21856	0.739244	-0.0423075	-0.0518276	PF3D7_1134000.1-p1;A1XP52	PF3D7_1134000.1-p1
0.274429	0.0682774	0.0609875	-0.162237	-0.0609875	-0.218834		protein disulfide isomerase	K										19	19	19	47.8	47.8	47.8	49.194	0	101.54	9.5585	50	1.54941	0.0593673	-0.281918	-0.318974	PF3D7_1134100.1-p1;PF3D7_0710000.1-p1	PF3D7_1134100.1-p1
0.0109129	0.0632524	0.152846	-0.0109129	-0.378751	-0.111485	unknown function	conserved Plasmodium protein	R										3	3	3	1.3	1.3	1.3	262.84	0	4.1827	7.10216	3	0.969108	0.0868551	-0.24272	-0.264596	PF3D7_1134300.1-p1	PF3D7_1134300.1-p1
-0.040884	0.00749207	0.0451908	-0.00749207	-0.090395	0.0505028	putative	alpha/beta hydrolase	Y										6	6	6	4	4	4	210.54	0	50.79	8.02346	8	0.154019	0.889443	-0.0197277	-0.0232672	PF3D7_1134500.1-p1	PF3D7_1134500.1-p1
0.0322943	0.00121975	-0.082305	-0.00121975	0.141864	-0.0109644		coatomer subunit delta	T										11	11	11	23.6	23.6	23.6	56.839	0	64.42	9.0472	24	0.422251	0.650872	0.0594902	0.0691672	PF3D7_1134800.1-p1	PF3D7_1134800.1-p1
-0.0601063	-0.132318	0.134108	0.0601063	-0.168629	0.0922527	unspecified product	PQ-loop repeat-containing protein	K;W										2	2	2	9	9	9	27.188	0	3.841	8.08508	2	0.0417458	0.927219	0.0140158	0.0153289	PF3D7_1135000.1-p1;PF3D7_1135000.2-p1	PF3D7_1135000.1-p1;PF3D7_1135000.2-p1
0.0109243	0.0181532	0.00657368	-0.00657368	-0.0279055	-0.0483923	putative	protein phosphatase PPM8	N										17	17	17	30.5	30.5	30.5	79.931	0	149.04	9.09318	41	1.46262	0.756722	-0.0395075	-0.0486225	PF3D7_1135100.1-p1	PF3D7_1135100.1-p1
-0.0854473	-0.0840397	-0.168892	0.195715	0.119844	0.0840397	unknown function	conserved Plasmodium protein	K										14	14	14	58	58	58	28.496	0	55.085	9.65011	37	2.32608	0.066903	0.245993	0.291719	PF3D7_1135400.1-p1	PF3D7_1135400.1-p1
-0.0237999	0.0189476	0.0341301	-0.0189476	0.0379372	-0.0578327	putative	3-oxo-5-alpha-steroid 4-dehydrogenase	K										11	11	11	30.7	30.7	30.7	35.467	0	74.302	9.3352	37	0.278579	0.869276	-0.022707	-0.0272667	PF3D7_1135900.1-p1	PF3D7_1135900.1-p1
0.0957212	0.056077	0.0870657	-0.161708	-0.056077	-0.135894	unknown function	conserved Plasmodium protein	N						+				5	5	5	6.8	6.8	6.8	76.569	0	19.492	8.91806	8	2.35983	0.108244	-0.197514	-0.236829	PF3D7_1136200.1-p1	PF3D7_1136200.1-p1
-0.00446892	-0.0634727	-0.0395164	0.0547237	0.0631313	0.00446892		tudor staphylococcal nuclease	E										40	40	40	30.6	30.6	30.6	128.54	0	256.71	9.98156	106	1.42164	0.521062	0.076594	0.0928324	PF3D7_1136300.1-p1	PF3D7_1136300.1-p1
-0.0353851	-0.0190678	-0.0206757	0.140947	0.0190678	0.123768	putative	signal recognition particle subunit SRP72	E										8	8	8	10.3	10.3	10.3	107.11	0	97.198	8.71776	13	1.44622	0.274963	0.119637	0.14269	PF3D7_1136400.1-p1	PF3D7_1136400.1-p1
0.135128	0.0260868	0.017086	-0.122522	-0.017086	-0.0636768		casein kinase 1	E										13	13	12	35.6	35.6	33.4	37.63	0	141.72	9.45643	34	1.22739	0.250538	-0.127195	-0.149874	PF3D7_1136500.1-p1;PF3D7_1136500.2-p1;A0A087WZK4;H0Y2N6;J3QQI9;Q9H4N7;B0QY36;A0A087WWF5;H0Y645;Q9H5M4;B4DIJ9;K7ESB6;B0QY35;B0QY34;Q59FJ7;B4E0G1;A0A024R8X3;B7Z7D1;A0A024R604;Q5U045;Q53EZ1;B3KRV2;U3KQA5;A0A024R5W3;H7BYT1;A0A0U1RQT7;Q8IXA3;A0A0U1RQY7;U3KQB3;P78368;P48730;P49674;Q9HCP0;Q9Y6M4	PF3D7_1136500.1-p1;PF3D7_1136500.2-p1
-0.0282907	0.0337687	0.0282907	-0.0346174	-0.161817	0.0866404	unknown function	conserved Plasmodium protein	D										2	2	2	8.2	8.2	8.2	46.911	0	22.947	7.01957	3	0.25553	0.724821	-0.0478541	-0.0547265	PF3D7_1136700.2-p1;PF3D7_1136700.1-p1	PF3D7_1136700.2-p1;PF3D7_1136700.1-p1
-0.00565624	0.0235338	-0.00387478	0.124618	-0.0850229	0.00387478	putative	DnaJ protein	I										8	8	8	23.6	23.6	23.6	44.527	0	22.566	8.63932	18	0.0551169	0.949489	0.00982221	0.0114015	PF3D7_1136800.1-p1	PF3D7_1136800.1-p1
-0.0249205	-0.00326824	0.00326824	-0.00819492	0.0428324	0.0697775		subtilisin-like protease 2	L										14	14	14	10.6	10.6	10.6	154.8	0	59.575	8.85582	23	0.818212	0.736804	0.0431118	0.0522948	PF3D7_1136900.1-p1	PF3D7_1136900.1-p1
-0.0213795	0.0242996	-0.0507851	-0.184206	0.0213795	0.0630207	putative	CLPTM1 domain-containing protein	G	CLPTM1-D	CLPTM1 domain-containing protein, putative					+			8	8	8	13.5	13.5	13.5	81.606	0	34.205	8.29024	13	0.0766423	0.904423	-0.0173136	-0.0196862	PF3D7_1137300.1-p1	PF3D7_1137300.1-p1
0.0186186	-0.00576878	-0.0302019	-0.0687933	0.017827	0.00576878		UVB-resistance protein UVR8 homologue	L										7	7	7	17.4	17.4	17.4	48.114	0	26.042	8.6129	13	0.109967	0.949902	-0.00928179	-0.0111757	PF3D7_1137400.1-p1	PF3D7_1137400.1-p1
-0.0673571	0.0338163	-0.00308514	-0.0815077	0.00308514	0.0827169	unknown function	conserved Plasmodium protein	N										6	6	6	2.1	2.1	2.1	335.92	0	13.26	7.73881	7	0.0866373	0.927445	0.0136401	0.015937	PF3D7_1138000.1-p1	PF3D7_1138000.1-p1
-0.0228443	-0.0504932	-0.195583	0.0228443	0.226799	0.0822258	putative	ubiquitin-related modifier 1	K										3	3	3	27	27	27	14.607	0	9.3359	7.69049	4	1.16465	0.113273	0.200263	0.227351	PF3D7_1138100.1-p1	PF3D7_1138100.1-p1
-0.00469589	0.0166683	0.0548306	0.00469589	-0.0610695	-0.0276394		guanylyl cyclase	S										18	18	18	4.5	4.5	4.5	496.02	0	52.204	8.35729	19	0.911019	0.693521	-0.050272	-0.0608797	PF3D7_1138400.1-p1	PF3D7_1138400.1-p1
-0.126838	-0.09513	-0.110658	0.156196	0.150712	0.09513		protein phosphatase PPM2	G	PPM2	Protein phosphatase 2C					+			28	28	28	35.7	35.7	35.7	105.4	0	251.14	9.75992	68	3.46628	0.0640087	0.244888	0.298081	PF3D7_1138500.1-p1	PF3D7_1138500.1-p1
-0.067461	-0.0300808	0.0300808	0.040451	-0.14156	0.0537586	putative	beta-catenin-like protein 1	A										4	4	4	9.3	9.3	9.3	62.418	0	12.085	7.85921	4	0.0327339	0.966278	0.00670369	0.00771324	PF3D7_1138600.1-p1	PF3D7_1138600.1-p1
0.0694208	0.0798712	0.0187521	-0.208468	-0.0446768	-0.0187521	putative	WD repeat-containing protein	N										4	4	4	3	3	3	222.08	0	8.3496	7.51738	6	1.10656	0.198738	-0.146647	-0.170062	PF3D7_1138800.1-p1	PF3D7_1138800.1-p1
-0.15106	-0.0735035	0.0195332	0.0409851	-0.0195332	0.0964432	putative	VPS9 domain-containing protein	N										2	2	2	5.5	5.5	5.5	45.424	0.0011253	2.7509	7.21759	2	0.837845	0.341418	0.107642	0.125222	PF3D7_1139200.1-p1	PF3D7_1139200.1-p1
-0.0928669	0.286755	-0.28525	-0.255857	0.165159	0.0928669	unknown function	conserved Plasmodium protein	Y										6	6	6	3.2	3.2	3.2	265.26	0	26.219	8.0177	6	0.0504016	0.853484	0.0311769	0.0307936	PF3D7_1139800.1-p1	PF3D7_1139800.1-p1
0.0297098	-0.0243177	0.00601482	0.0118513	-0.00601482	-0.0343943	unknown function	conserved protein	K										6	6	6	32.8	32.8	32.8	23.233	0	18.8	8.57246	9	0.256725	0.925759	-0.0133216	-0.0162333	PF3D7_1139900.1-p1	PF3D7_1139900.1-p1
-0.131014	-0.0668221	-0.0542641	0.148378	0.105621	0.0542641	putative	V-type proton ATPase subunit F	A										8	8	8	59.4	59.4	59.4	14.624	0	20.186	9.24935	19	2.17717	0.117468	0.186788	0.223397	PF3D7_1140100.1-p1	PF3D7_1140100.1-p1
0.297254	0.0687685	0.0813437	-0.171819	-0.0687685	-0.158139	unknown function	conserved Plasmodium protein	D										9	9	9	22.8	22.8	22.8	52.612	0	68.735	8.91767	14	1.59861	0.0591051	-0.282031	-0.320166	PF3D7_1140200.1-p1	PF3D7_1140200.1-p1
-0.00238705	0.062314	0.0385389	-0.0285864	0.00238705	-0.0469084	unknown function	conserved Plasmodium protein	A										3	3	3	23.4	23.4	23.4	18.602	0	46.79	8.70594	10	1.13256	0.650777	-0.0571912	-0.069428	PF3D7_1140400.1-p1	PF3D7_1140400.1-p1
0.0385151	0.107153	0.104765	-0.120039	-0.173857	-0.0385151	unknown function	conserved Plasmodium protein	V										7	7	7	7.5	7.5	7.5	120.38	0	22.654	7.91177	8	1.89364	0.112133	-0.194281	-0.229832	PF3D7_1141300.1-p1	PF3D7_1141300.1-p1
-0.118279	0.0156155	0.0205116	0.0877838	-0.0901928	-0.0156155		dolichol-phosphate mannosyltransferase	V										4	4	4	11.6	11.6	11.6	30.101	0	12.659	7.84362	4	0.112678	0.881511	0.0213757	0.0246043	PF3D7_1141600.1-p1	PF3D7_1141600.1-p1
-0.0301228	-0.0561314	-0.114676	0.0644684	0.0975571	0.0301228	putative	OTU domain-containing protein	E										7	6	6	18.5	16.3	16.3	37.664	0	16.258	8.06941	7	1.84051	0.227791	0.131026	0.157542	PF3D7_1141700.1-p1	PF3D7_1141700.1-p1
0.0215139	-0.00568295	0.00829411	-0.126603	0.00568295	-0.0882921	putative	EELM2 domain-containing protein	E										8	8	8	21.8	21.8	21.8	46.665	0	42.583	8.45481	11	0.905672	0.521056	-0.0777791	-0.0925859	PF3D7_1141800.1-p1	PF3D7_1141800.1-p1
0.0358658	0.032938	0.0731964	-0.032938	-0.141356	-0.0800686	unknown function	conserved Plasmodium protein	N										20	20	20	9.3	9.3	9.3	324.82	0	130.26	8.69847	31	1.75259	0.224971	-0.132121	-0.158426	PF3D7_1142100.1-p1	PF3D7_1142100.1-p1
-0.0560656	0.0561762	-0.00495434	0.0201578	0.00495434	-0.0859442	unknown function	conserved Plasmodium membrane protein	S										6	6	6	4.5	4.5	4.5	215.98	0	37.979	8.03423	7	0.150028	0.893887	-0.0186628	-0.0220504	PF3D7_1142300.1-p1	PF3D7_1142300.1-p1
-0.0334482	-0.0798388	0.0365152	-0.0518885	0.0334482	0.0423155		coproporphyrinogen-III oxidase	K										4	4	4	8.1	8.1	8.1	56.342	0	9.494	8.18794	5	0.301538	0.809893	0.033549	0.0396922	PF3D7_1142400.1-p1	PF3D7_1142400.1-p1
0.0116329	-0.0116329	0.0968933	-0.0673523	0.0264416	-0.0794239		60S ribosomal protein L28	S										9	9	9	58.3	58.3	58.3	14.407	0	118.26	9.67366	45	0.703001	0.562696	-0.0724093	-0.0854905	PF3D7_1142500.1-p1	PF3D7_1142500.1-p1
-0.0275841	-0.0954437	0.0582314	-0.0440445	0.0275841	0.0846119	putative	60S ribosomal protein L35ae	E										4	4	4	25	25	25	16.265	0	15.713	9.05937	10	0.3122	0.74013	0.044316	0.0516512	PF3D7_1142600.1-p1	PF3D7_1142600.1-p1
-0.171384	-0.0686178	-0.11303	0.131953	0.0705156	0.0686178	putative	methyltransferase	I										4	4	4	7.2	7.2	7.2	71.889	0	19.42	8.45571	6	2.33787	0.0976	0.20804	0.24876	PF3D7_1142700.1-p1	PF3D7_1142700.1-p1
-0.0311079	0.0311079	0.0378141	0.139859	-0.0877752	-0.0372534	unknown function	conserved Plasmodium protein	M										7	7	7	26.3	26.3	26.3	35.452	0	49.428	8.57125	10	0.0358141	0.958716	-0.00766118	-0.00878153	PF3D7_1142800.1-p1	PF3D7_1142800.1-p1
-0.00180149	-0.0268641	-0.156446	0.00322247	0.00180149	0.17365	putative	alpha/beta hydrolase	P										3	3	3	9.2	9.2	9.2	44.753	0	9.8577	7.18628	4	0.747293	0.28856	0.121262	0.138663	PF3D7_1143000.1-p1	PF3D7_1143000.1-p1
0.0956249	0.0904388	0.0742989	-0.0742989	-0.175268	-0.118086	putative	AP2 domain transcription factor AP2-O	S										20	20	20	13.2	13.2	13.2	186.13	0	173.72	8.9474	30	2.65782	0.0969904	-0.209339	-0.252236	PF3D7_1143100.1-p1	PF3D7_1143100.1-p1
0.0443449	0.0750532	0.167998	-0.153846	-0.170028	-0.0443449	putative	DnaJ protein	R										6	6	6	17.4	17.4	17.4	39.361	0	39.596	9.1233	11	1.80333	0.0944013	-0.218538	-0.255833	PF3D7_1143200.1-p1	PF3D7_1143200.1-p1
-0.117949	-0.0487633	0.0487633	0.175058	-0.060957	0.18413	putative	DNA-directed RNA polymerases I and III subunit RPAC1	E										3	3	3	8.7	8.7	8.7	38.962	0	7.2883	8.03655	5	0.672167	0.234937	0.138727	0.155232	PF3D7_1143300.1-p1	PF3D7_1143300.1-p1
-0.0865803	0.00539017	-0.00539017	0.0815163	-0.0375195	0.0558567	putative	translation initiation factor eIF-1A	P										7	7	7	41.9	41.9	41.9	17.867	0	18.162	9.25433	14	0.599809	0.632165	0.0621446	0.0734243	PF3D7_1143400.1-p1	PF3D7_1143400.1-p1
0.0731945	0.239565	0.343	-0.0731945	-0.221233	-0.135117	putative	oocyst capsule protein Cap93	K										2	2	2	2.1	2.1	2.1	106.72	0	4.6976	7.47524	3	1.80674	0.040067	-0.361768	-0.406688	PF3D7_1143800.1-p1	PF3D7_1143800.1-p1
-0.0572567	-0.0165424	-0.0349789	0.0165424	0.0760288	0.0370674		40S ribosomal protein S21	F										4	4	4	63.4	63.4	63.4	9.1454	0	96.56	9.39711	21	1.71004	0.491927	0.0794722	0.096794	PF3D7_1144000.1-p1	PF3D7_1144000.1-p1
-0.0703812	-0.122515	-0.106047	0.174618	0.0703812	0.0972309		SUMO-activating enzyme subunit 1	E										5	5	5	17.5	17.5	17.5	39.688	0	36.39	8.40538	8	2.44669	0.0941993	0.213724	0.256009	PF3D7_1144500.1-p1	PF3D7_1144500.1-p1
-0.0354881	0.0020237	-0.0020237	0.144535	-0.0375195	0.083559	putative	transcription initiation factor IIF subunit beta	N										5	5	5	16.1	16.1	16.1	36.668	0	19.556	8.17056	9	0.617734	0.547365	0.0753543	0.0881537	PF3D7_1144600.1-p1	PF3D7_1144600.1-p1
0.00425911	-0.00203705	-0.00331688	0.00203705	0.0560722	-0.0151997		ras-related protein Rab-6	D										16	16	15	73.9	73.9	68.6	23.609	0	197.61	10.0403	72	0.272228	0.91667	0.0146681	0.0178532	PF3D7_1144900.1-p1;C9JU14;J3KR73;B7Z5Z9;Q6FGX3;Q6AZ91;Q53ET8;A0A024R5J5;A0A024R5H8;Q9NRW1;P20340;C9JB90	PF3D7_1144900.1-p1
0.0260468	-0.071888	-0.0998592	0.0329437	0.014061	-0.014061	putative	coatomer subunit gamma	L										21	21	21	25	25	25	124.37	0	235.79	8.97935	42	0.665961	0.643495	0.0595481	0.070845	PF3D7_1145100.1-p1	PF3D7_1145100.1-p1
0.041131	0.00770664	0.125852	-0.00770664	-0.158755	-0.100465	putative	serine/threonine protein kinase	D										9	9	9	4.7	4.7	4.7	238.76	0	22.551	8.72567	15	1.22802	0.195144	-0.147205	-0.171907	PF3D7_1145200.1-p1	PF3D7_1145200.1-p1
0.0130978	-0.0183144	0.00609589	-0.00609589	0.0557232	-0.0343704		dynamin-like protein	E										42	42	41	48.7	48.7	47.9	96.373	0	311.53	10.072	135	0.0587168	0.972901	0.00479253	0.0057863	PF3D7_1145400.1-p1;K7EPK9;A0A1B0GUX5;A0A1B0GU67;E5RIK2;Q59G96;B3KPF2;Q59GI5;E5RHK8;B4DHH5;A0A0D9SFB1;B7ZAC0;B4DK06;A0A0U1RQP1;A0A0D9SFE4;Q05193;Q9UQ16;P50570	PF3D7_1145400.1-p1
-0.299563	-0.0146399	0.0146399	0.284978	-0.125121	0.197167	unknown function	conserved Plasmodium protein	I										3	3	3	3.2	3.2	3.2	108.95	0	4.4006	7.34217	3	0.614325	0.112969	0.218863	0.227993	PF3D7_1145800.1-p1	PF3D7_1145800.1-p1
-0.0103197	-0.095233	-0.136516	0.0103197	0.0344591	0.073226	putative	ribosome assembly protein 4	E										5	5	5	10.2	10.2	10.2	73.127	0	26.63	7.83163	5	1.35437	0.274854	0.120024	0.142645	PF3D7_1146000.1-p1	PF3D7_1146000.1-p1
0.117414	0.0554857	0.0429754	-0.0429754	-0.131743	-0.0784407	putative	oocyst rupture protein 1	P										4	4	4	3.8	3.8	3.8	150.98	0	15.087	7.55336	4	1.97317	0.16944	-0.156345	-0.187336	PF3D7_1146600.1-p1	PF3D7_1146600.1-p1
0.010972	0.0375605	0.0265493	-0.178494	-0.141631	-0.010972	unknown function	conserved Plasmodium protein	V										3	3	3	2.3	2.3	2.3	158.9	0	6.9314	7.40748	4	1.23692	0.224015	-0.135393	-0.159023	PF3D7_1147300.1-p1	PF3D7_1147300.1-p1
-0.094595	-0.120792	-0.0289745	0.0389042	0.0549335	0.0289745	putative	peroxisome assembly protein 22	P										4	4	4	15.2	15.2	15.2	24.916	0	6.1618	8.25568	4	1.9047	0.258576	0.122391	0.147756	PF3D7_1147900.1-p1	PF3D7_1147900.1-p1
0.00332355	0.0614901	-0.00332355	-0.116818	0.17492	-0.0225306	putative	serine/threonine protein kinase	Y										2	2	1	1.8	1.8	1.3	170.7	0	13.23	7.43281	2	0.0329983	0.956091	-0.00863965	-0.00972512	PF3D7_1148000.1-p1	PF3D7_1148000.1-p1
0.184892	0.119	0.0696573	-0.0994349	-0.0696573	-0.256799	unknown function	Plasmodium exported protein (PHISTc)	K										3	3	3	9.2	9.2	9.2	43.787	0	19.134	8.05061	5	1.78482	0.0630857	-0.26648	-0.30737	PF3D7_1148700.1-p1	PF3D7_1148700.1-p1
0.204484	0.0326509	-0.140161	-0.238351	-0.0326509	0.0777178	unknown function	Plasmodium exported protein	E										1	1	1	10.1	10.1	10.1	10.261	0.0014809	2.6038	7.16259	2	0.287437	0.454136	-0.0967528	-0.103377	PF3D7_1148900.1-p1	PF3D7_1148900.1-p1
0.0620794	0.0609808	0.0531607	-0.0531607	-0.0917177	-0.13185	DBL-like protein	antigen 332	S										83	83	83	18	18	18	689.27	0	323.31	9.87108	166	2.56275	0.174332	-0.150983	-0.183479	PF3D7_1149000.1-p1	PF3D7_1149000.1-p1
0.184393	0.0676689	0.0865669	-0.0676689	-0.355249	-0.282555	unknown function	Plasmodium exported protein	M										3	3	3	18.7	18.7	18.7	51.03	0	14.052	7.67907	3	1.68807	0.0448485	-0.348034	-0.389472	PF3D7_1149100.2-p1;PF3D7_1149100.1-p1	PF3D7_1149100.2-p1;PF3D7_1149100.1-p1
-0.00871849	-0.0688057	-0.04039	0.0569801	0.0648746	0.00871849		ring-infected erythrocyte surface antigen	K										19	14	14	18.1	14.6	14.6	126.92	0	59.844	8.95312	22	1.54644	0.47131	0.0828292	0.100438	PF3D7_1149200.1-p1;PF3D7_1149500.1-p1	PF3D7_1149200.1-p1
0.0707645	0.0649014	0.127108	-0.112608	-0.145088	-0.0649014	unknown function	Plasmodium exported protein	I										5	5	5	23.9	23.9	23.9	25.379	0	24.284	8.50852	9	2.50898	0.10913	-0.195124	-0.234923	PF3D7_1149400.1-p1	PF3D7_1149400.1-p1
-0.196104	-0.148716	-0.236996	0.458693	0.148716	0.240686	unknown function	Plasmodium exported protein (PHISTa-like)	R										2	2	2	14.5	14.5	14.5	25.876	0.0063785	2.0666	7.00582	2	2.12451	0.0241961	0.476637	0.532324	PF3D7_1201200.1-p1	PF3D7_1201200.1-p1
-0.150356	0.00682068	-0.0172234	0.13805	0.103811	-0.00682068	putative	XPA binding protein 1	E										3	3	3	6.8	6.8	6.8	57.643	0	12.253	7.65921	3	0.940993	0.242941	0.131933	0.152422	PF3D7_1201500.1-p1	PF3D7_1201500.1-p1
0.0383244	-0.0931835	-0.184896	-0.0274162	0.129181	0.0274162	putative	SRAP domain-containing protein	C										6	6	6	18.7	18.7	18.7	46.668	0	72.723	8.24792	12	0.707201	0.2845	0.122979	0.139847	PF3D7_1202100.1-p1;PF3D7_1202100.2-p1	PF3D7_1202100.1-p1;PF3D7_1202100.2-p1
0.0572634	-0.0317602	0.0217047	-0.0414991	0.0541945	-0.0217047		mitochondrial phosphate carrier protein	M										9	9	9	24.1	24.1	24.1	36.801	0	64.078	8.77195	15	0.183188	0.89272	-0.0187391	-0.0223354	PF3D7_1202200.1-p1	PF3D7_1202200.1-p1
-0.030283	-0.0789585	-0.100267	0.158524	0.0879288	0.030283	unknown function	conserved protein	A										19	19	19	8.7	8.7	8.7	254.29	0	74.148	8.91407	26	1.72484	0.160543	0.162081	0.192387	PF3D7_1202600.1-p1	PF3D7_1202600.1-p1
-0.265245	-0.116009	-0.0348015	0.0348015	0.111967	0.0854645	unknown function	conserved Plasmodium protein	N										2	2	2	19.8	19.8	19.8	11.41	0	3.7882	7.31037	2	1.41394	0.0980092	0.216096	0.248051	PF3D7_1202800.1-p1	PF3D7_1202800.1-p1
0.251292	0.0470247	0.0923529	-0.0470247	-0.23953	-0.183442		high mobility group protein B1	K										9	9	9	62.9	62.9	62.9	11.331	0	20.149	10.0902	34	1.5658	0.0579945	-0.286889	-0.324432	PF3D7_1202900.1-p1	PF3D7_1202900.1-p1
-0.31679	0.0265675	0.0788879	0.231682	-0.12394	-0.0265675		origin recognition complex subunit 1	T										2	2	2	1.5	1.5	1.5	138.74	0.0011161	2.6478	7.28643	3	0.234671	0.466706	0.097503	0.101221	PF3D7_1203000.1-p1	PF3D7_1203000.1-p1
0.00419998	-0.0581818	-0.142334	-0.00419998	0.311941	0.135782		signal recognition particle subunit SRP14	V										1	1	1	13.5	13.5	13.5	11.862	0	87.392	7.59139	2	0.991834	0.108087	0.21328	0.236758	PF3D7_1203200.1-p1	PF3D7_1203200.1-p1
-0.0356607	-0.106429	-0.118993	0.122376	0.0715799	0.0356607	unknown function	conserved Plasmodium protein	E										2	2	2	2	2	2	117.53	0	4.7986	7.05065	2	1.97457	0.15615	0.163567	0.195623	PF3D7_1203300.1-p1	PF3D7_1203300.1-p1
-0.0426998	0.0426998	-0.0509758	-0.156281	0.099905	0.118277	putative	major facilitator superfamily domain-containing protein	Q										6	6	6	6.5	6.5	6.5	149.19	0	51.267	7.85838	12	0.149926	0.798696	0.0376256	0.0421086	PF3D7_1203400.1-p1	PF3D7_1203400.1-p1
-0.0574141	-0.143697	-0.0730333	0.0706816	0.167121	0.0574141	putative	threonylcarbamoyl-AMP synthase	A										4	4	4	6.8	6.8	6.8	64.887	0	8.7852	8.02444	8	1.91666	0.11556	0.189787	0.224977	PF3D7_1203500.1-p1	PF3D7_1203500.1-p1
-0.132083	-0.0704279	-0.0170889	0.0654078	0.0320024	0.0170889		nucleosome assembly protein	A										12	12	12	36.9	36.9	36.9	40.487	0	117.31	10.1795	44	1.43233	0.310258	0.111366	0.133187	PF3D7_1203700.1-p1	PF3D7_1203700.1-p1
-0.123144	-0.176964	-0.156918	0.216248	0.208351	0.123144		ubiquitin-conjugating enzyme E2	A										4	4	4	32	32	32	16.539	0	18.13	9.02837	20	3.24038	0.0409565	0.334923	0.401736	PF3D7_1203900.1-p1	PF3D7_1203900.1-p1
-0.0128136	-0.0545254	-0.12528	0.224394	0.187328	0.0128136		eukaryotic translation initiation factor 5A	S										8	8	8	52.2	52.2	52.2	17.631	0	139.9	10.1835	57	1.31902	0.108915	0.205718	0.235638	PF3D7_1204300.1-p1	PF3D7_1204300.1-p1
0.0268068	0.079566	0.201535	-0.0973616	-0.0960302	-0.0268068	unknown function	probable protein	F										3	3	3	32.3	32.3	32.3	15.276	0	15.262	8.38616	4	1.44195	0.140216	-0.176036	-0.20547	PF3D7_1204900.1-p1	PF3D7_1204900.1-p1
-0.0223455	-0.0720129	-0.0116835	0.0812826	0.0116835	0.0424623	putative	O-phosphoseryl-tRNA(Sec) selenium transferase	N										1	1	1	1.6	1.6	1.6	66.814	0	3.3929	7.01716	1	1.37148	0.489496	0.0804901	0.0972802	PF3D7_1205100.1-p1	PF3D7_1205100.1-p1
0.118095	0.0507221	0.115757	-0.302357	-0.115007	-0.0507221	putative	HAD domain ookinete protein	D										1	1	1	3.3	3.3	3.3	39.196	0.00076394	2.9191	7.23195	1	1.47872	0.0696627	-0.250887	-0.285539	PF3D7_1205200.1-p1	PF3D7_1205200.1-p1
-0.0924129	0.0147514	0.0372505	-0.0142632	-0.133656	0.0142632	putative	kelch domain-containing protein	N										2	2	2	2.6	2.6	2.6	128.46	0	5.7508	8.07759	4	0.197791	0.826068	-0.0310815	-0.0361229	PF3D7_1205400.1-p1	PF3D7_1205400.1-p1
0.0558834	-0.0726032	0.0241547	-0.0241547	0.174864	-0.0452251	putative	zinc finger protein	S										3	3	3	1.8	1.8	1.8	204.85	0	9.5562	7.7119	3	0.152423	0.821501	0.0326831	0.0371374	PF3D7_1205500.1-p1	PF3D7_1205500.1-p1
-0.170471	-0.118134	-0.125513	0.19038	0.196274	0.118134	putative	tetratricopeptide repeat protein	S										16	16	16	37.5	37.5	37.5	39.017	0	92.906	9.35482	28	3.28653	0.0477333	0.306302	0.369049	PF3D7_1205600.1-p1	PF3D7_1205600.1-p1
0.123776	0.182162	0.116563	-0.155501	-0.137061	-0.116563	putative	high mobility group protein B3	D										8	8	8	4.5	4.5	4.5	267.02	0	34.441	8.15192	11	3.52083	0.0547003	-0.277209	-0.336575	PF3D7_1205800.1-p1	PF3D7_1205800.1-p1
0.00926685	-0.0519991	-0.00926685	-0.0343695	0.196647	0.0831041	unknown function	conserved protein	L										3	3	3	2.6	2.6	2.6	124.16	0	4.6749	6.89725	3	0.648175	0.391131	0.0991268	0.114055	PF3D7_1205900.1-p1	PF3D7_1205900.1-p1
0.241815	0.148707	0.217565	-0.225757	-0.190888	-0.148707		shewanella-like protein phosphatase 2	N										5	5	5	17.8	17.8	17.8	35.686	0	41.044	8.29453	9	3.40468	0.0286423	-0.391146	-0.468051	PF3D7_1206000.1-p1	PF3D7_1206000.1-p1
-0.0233603	-0.030097	-0.0233355	0.0265055	0.0672884	0.0233355	putative	eukaryotic translation initiation factor 3 subunit C	Q										27	27	27	26.6	26.6	26.6	116.01	0	125.62	9.65624	63	1.96928	0.598698	0.0646407	0.079379	PF3D7_1206200.1-p1	PF3D7_1206200.1-p1
-0.297051	-0.169652	0.0295286	0.0586061	-0.0295286	0.0849085	putative	DNA-directed RNA polymerase III subunit RPC2	K										2	2	2	1.6	1.6	1.6	167.29	0	5.7511	7.23378	2	0.843303	0.142203	0.18372	0.203876	PF3D7_1206600.1-p1	PF3D7_1206600.1-p1
-0.00423145	-0.00269032	-0.0496702	0.100324	0.00269032	0.0566568	putative	eukaryotic translation initiation factor 5	S										12	12	12	21.6	21.6	21.6	64.543	0	40.185	8.58982	16	1.05294	0.555603	0.0720876	0.0866263	PF3D7_1206700.1-p1	PF3D7_1206700.1-p1
-0.101342	-0.12729	-0.138667	0.148986	0.194024	0.101342	unknown function	conserved Plasmodium protein	A										6	6	6	7.3	7.3	7.3	86.314	0	13.921	8.56753	7	3.13679	0.0567191	0.27055	0.326378	PF3D7_1206800.1-p1	PF3D7_1206800.1-p1
0.0386038	0.147727	0.0748281	-0.120551	-0.229424	-0.0386038	unknown function	conserved Plasmodium protein	K										11	11	11	4.1	4.1	4.1	311.42	0	26.745	8.28251	14	1.55977	0.0981968	-0.216579	-0.250697	PF3D7_1207000.1-p1	PF3D7_1207000.1-p1
-0.159252	0.159252	-0.264984	-0.456553	0.317581	0.330078	putative	small subunit rRNA processing factor	K										2	2	2	3.1	3.1	3.1	100.17	0	3.5885	7.11384	2	0.202393	0.285458	0.15203	0.139514	PF3D7_1207100.1-p1	PF3D7_1207100.1-p1
0.0274038	-0.0274038	0.0464602	-0.107436	-0.0787992	0.0396643	putative	amino acid transporter	S										3	3	3	2	2	2	185.93	0	7.1972	7.17736	5	0.570282	0.620621	-0.0643438	-0.075683	PF3D7_1208400.1-p1;REV__PF3D7_1428500.1-p1	PF3D7_1208400.1-p1
-0.0868177	0.154502	-0.0383539	0.0383539	-0.389276	0.107158	putative	mitochondrial import inner membrane translocase subunit TIM10	N										1	1	1	12	12	12	8.5368	0	3.6253	7.32358	1	0.204521	0.516266	-0.0910314	-0.0936644	PF3D7_1208600.1-p1	PF3D7_1208600.1-p1
-0.00127029	-0.131596	0.00127029	0.0891495	-0.139221	0.0267868	putative	zinc finger protein	I										3	3	3	2.5	2.5	2.5	138.95	0	6.9946	7.39436	3	0.168102	0.802918	0.0361036	0.0409779	PF3D7_1208800.1-p1	PF3D7_1208800.1-p1
-0.0165844	-0.046402	-0.042511	0.0385094	0.0165844	0.0213318	putative	protein phosphatase PPM11	E										22	22	22	15.7	15.7	15.7	166.86	0	74.629	8.88748	30	2.20957	0.626319	0.060641	0.0747283	PF3D7_1208900.1-p1	PF3D7_1208900.1-p1
0.0262976	-0.0381327	-0.142514	-0.025773	0.047513	0.025773	unknown function	conserved Plasmodium protein	Q										4	4	4	25.1	25.1	25.1	19.566	0	31.986	8.31279	7	0.554407	0.600194	0.0672874	0.078812	PF3D7_1209000.1-p1;PF3D7_1006000.1-p1	PF3D7_1209000.1-p1
0.0282631	-0.149611	-0.0798454	0.212896	-0.00106621	0.00106621	putative	U6 snRNA-associated Sm-like protein LSm7	S										3	3	3	27.8	27.8	27.8	11.996	0	7.2259	8.53439	6	0.718634	0.233809	0.13803	0.155469	PF3D7_1209200.1-p1	PF3D7_1209200.1-p1
0.0784941	0.0996141	0.0639811	-0.16409	-0.238591	-0.0639811		telomere repeat-binding zinc finger protein	S										3	3	3	2.2	2.2	2.2	170.85	0	8.1977	7.41596	4	1.99065	0.0764867	-0.236251	-0.277409	PF3D7_1209300.1-p1	PF3D7_1209300.1-p1
0.038641	-0.0175591	0.0237198	-0.00731087	0.00731087	-0.114492	putative	cytosolic iron-sulfur protein assembly protein 1	V										8	8	8	12.2	12.2	12.2	91.85	0	24.17	8.48344	9	0.562313	0.683568	-0.053098	-0.0630682	PF3D7_1209400.1-p1	PF3D7_1209400.1-p1
0.0766325	0.0102091	0.0885611	-0.0731115	-0.0315981	-0.0102091		cGMP-specific phosphodiesterase	M										5	5	5	5.5	5.5	5.5	107.63	0	15.043	7.97795	8	1.46816	0.379003	-0.0967738	-0.116514	PF3D7_1209500.2-p1;PF3D7_1209500.1-p1	PF3D7_1209500.2-p1;PF3D7_1209500.1-p1
-0.00991154	-0.0888281	0.0721121	0.0680647	-0.0474482	0.00991154	unknown function	conserved Plasmodium protein	E										2	2	2	15	15	15	25.765	0	6.6952	7.53089	2	0.121614	0.892987	0.0190519	0.022226	PF3D7_1209700.1-p1	PF3D7_1209700.1-p1
0.0217066	0.0485945	0.05124	-0.0217066	-0.0588064	-0.0680933	putative	ABC transporter B family member 7	I										3	3	3	4.1	4.1	4.1	98.828	0	6.1318	7.71445	4	2.21253	0.411449	-0.0900491	-0.110216	PF3D7_1209900.1-p1	PF3D7_1209900.1-p1
0.0212059	0.0754757	0.161438	-0.0335197	-0.0951118	-0.0212059	Qa-SNARE family	syntaxin	S										5	5	5	17.7	17.7	17.7	36.847	0	33.438	8.48969	9	1.35813	0.220533	-0.135986	-0.16059	PF3D7_1210100.1-p1	PF3D7_1210100.1-p1
0.00600433	-0.00600433	-0.0895596	0.0869522	-0.0124111	0.0995598	unknown function	conserved Plasmodium protein	G										3	3	3	17.2	17.2	17.2	24.547	0	11.553	7.99281	6	0.8814	0.452107	0.0878868	0.103831	PF3D7_1210300.1-p1	PF3D7_1210300.1-p1
-0.0497007	0.0323706	0.115829	-0.0323706	-0.0423651	0.0488005	unknown function	conserved Plasmodium protein	S										4	4	4	3.6	3.6	3.6	122.85	0	6.3728	7.42732	4	0.302102	0.757942	-0.0414778	-0.0484652	PF3D7_1210600.1-p1	PF3D7_1210600.1-p1
0.167913	0.0803566	0.179607	-0.0803566	-0.308577	-0.085022	unknown function	conserved Plasmodium protein	K										5	5	5	3.2	3.2	3.2	219.65	0	18.504	7.44063	5	1.67578	0.0533246	-0.300611	-0.340999	PF3D7_1211200.1-p1	PF3D7_1211200.1-p1
-0.0226145	-0.094861	0.00887203	0.320117	-0.00887203	0.0790415	putative	DNA helicase MCM8	D										2	2	2	2.2	2.2	2.2	132.61	0	4.4504	7.34205	2	0.740421	0.173512	0.166297	0.184155	PF3D7_1211300.1-p1	PF3D7_1211300.1-p1
-0.0598831	0.134434	0.117397	0.0577297	-0.0896416	-0.0577297		heat shock protein DNAJ homologue Pfj4	S										9	9	9	35.2	35.2	35.2	28.062	0	154.96	9.1697	20	0.54134	0.431228	-0.0938632	-0.10708	PF3D7_1211400.1-p1	PF3D7_1211400.1-p1
-0.137928	-0.115189	-0.0889893	0.132971	0.10515	0.0889893	putative	DNA replication licensing factor MCM5	I										9	9	9	13.3	13.3	13.3	85.858	0	47.05	8.73338	12	3.51224	0.0802574	0.223072	0.272337	PF3D7_1211700.1-p1	PF3D7_1211700.1-p1
0.0336866	0.00644016	-0.00644016	-0.173856	0.0583372	-0.152472		polyubiquitin;ubiquitin-60S ribosomal protein L40	Q										6	6	2	38.3	38.3	14.1	14.617	0	28.603	9.74436	60	0.599938	0.387385	-0.100559	-0.114921	PF3D7_1365900.1-p1;PF3D7_1211800.1-p1	PF3D7_1365900.1-p1;PF3D7_1211800.1-p1
0.0135975	-0.0188732	0.014019	-0.0387974	0.0240803	-0.0135975		non-SERCA-type Ca2+ -transporting P-ATPase	S										49	49	49	43.8	43.8	43.8	140.26	0	323.31	9.97808	145	0.227251	0.928758	-0.0123526	-0.0150409	PF3D7_1211900.1-p1	PF3D7_1211900.1-p1
-0.102847	-0.0696554	-0.0442438	0.0474005	0.12433	0.0442438		glutathione peroxidase-like thioredoxin peroxidase	F										10	10	10	56.1	56.1	56.1	23.952	0	92.284	9.51857	33	2.00613	0.192436	0.14424	0.173532	PF3D7_1212000.1-p1	PF3D7_1212000.1-p1
0.244129	0.226786	0.21257	-0.230114	-0.21257	-0.229057	putative	peripheral plastid protein 1	I										8	8	8	17.7	17.7	17.7	66.487	0	45.168	8.36903	13	5.71765	0.0243956	-0.451742	-0.557191	PF3D7_1212100.1-p1	PF3D7_1212100.1-p1
-0.0498466	-0.026207	-5.53131e-05	0.0179482	5.53131e-05	0.00899506	putative	tetratricopeptide repeat protein	N										7	7	7	18.2	18.2	18.2	40.106	0	18.505	8.43559	13	1.05699	0.798473	0.0343692	0.0421563	PF3D7_1212400.1-p1	PF3D7_1212400.1-p1
0.0164099	-0.0477495	0.0202532	0.095294	-0.0356169	-0.0164099		glycerol-3-phosphate 1-O-acyltransferase	P										13	13	13	25.2	25.2	25.2	66.918	0	73.337	9.31884	27	0.14506	0.896338	0.0181179	0.021406	PF3D7_1212500.1-p1	PF3D7_1212500.1-p1
0.00218296	-0.00218296	0.0347128	0.0915194	-0.00573635	-0.0114565	putative	eukaryotic translation initiation factor 3 subunit A	Q										45	45	45	27.7	27.7	27.7	166.06	0	193.64	9.83054	96	0.137907	0.927753	0.0132046	0.0158066	PF3D7_1212700.1-p1	PF3D7_1212700.1-p1
0.0665779	-0.0193844	0.0313778	-0.18222	-0.115637	0.0193844		iron-sulfur subunit of succinate dehydrogenase	L										5	5	5	17.1	17.1	17.1	37.752	0	12.966	7.87046	8	0.860039	0.291326	-0.119015	-0.137694	PF3D7_1212800.1-p1	PF3D7_1212800.1-p1
0.037282	-0.012311	-0.164456	0.00132465	0.099473	-0.00132465	unknown function	conserved Plasmodium protein	N										7	7	7	27.7	27.7	27.7	33.254	0	27.047	8.35814	11	0.5036	0.52641	0.0796528	0.091643	PF3D7_1213200.1-p1	PF3D7_1213200.1-p1
-0.0775433	0.0488834	0.200365	-0.00150108	0.00150108	-0.0683975	putative	dynein light chain 1	A										4	4	4	37.6	37.6	37.6	10.764	0	7.579	8.33766	6	0.40655	0.533472	-0.0800343	-0.0905866	PF3D7_1213600.1-p1;F8VXL2;F8VRV5;Q6FGH9;P63167	PF3D7_1213600.1-p1;F8VXL2;F8VRV5;Q6FGH9;P63167	Dynein light chain 1, cytoplasmic	DYNLL1;DNCL1
-0.00312233	-0.0622845	-0.0687008	0.0182552	0.031908	0.00312233	II	DNA-directed RNA polymerases I	A										3	3	3	31.7	31.7	31.7	16.898	0	9.5906	7.72541	3	1.30272	0.618879	0.0624644	0.0759476	PF3D7_1213700.1-p1	PF3D7_1213700.1-p1
-0.0998287	-0.145514	-0.130814	0.100927	0.167702	0.0998287		proline--tRNA ligase	N										33	33	33	46.9	46.9	46.9	86.646	0	263.56	9.5724	55	3.16123	0.0644843	0.248205	0.300427	PF3D7_1213800.1-p1	PF3D7_1213800.1-p1
-0.143367	-0.0589018	-0.0670843	0.0589018	0.156028	0.168797	unknown function	conserved Plasmodium protein	K										8	8	8	6.9	6.9	6.9	134.55	0	31.093	8.37423	15	2.11272	0.0929376	0.217693	0.25796	PF3D7_1213900.1-p1	PF3D7_1213900.1-p1
0.000905037	-0.00711727	0.0143976	-0.000905037	-0.046134	0.0218267	putative	GPI ethanolamine phosphate transferase 3	K										7	7	7	6.3	6.3	6.3	164.63	0	32.253	8.41939	12	0.205457	0.937146	-0.0111326	-0.0135608	PF3D7_1214100.1-p1	PF3D7_1214100.1-p1
-0.02281	0.0226192	0.102652	0.0913963	-0.0588665	-0.0226192	putative	ER membrane protein complex subunit 6	E										1	1	1	6.7	6.7	6.7	13.738	0.0043384	2.2692	7.59703	1	0.204479	0.826757	-0.0308501	-0.0359448	PF3D7_1214400.1-p1	PF3D7_1214400.1-p1
0.162313	-0.00813293	0.0059967	0.0100555	-0.0059967	-0.0759697	unknown function	conserved Plasmodium membrane protein	D										2	2	2	8.2	8.2	8.2	27.379	0	4.4978	8.37515	5	0.566641	0.537997	-0.0773627	-0.0898873	PF3D7_1214900.1-p1	PF3D7_1214900.1-p1
0.0286798	-0.0241213	0.0932817	0.0241213	-0.0563669	-0.0506964		thioredoxin peroxidase 2	F										9	9	9	46.8	46.8	46.8	24.68	0	79.083	8.72925	16	0.636006	0.641682	-0.0602608	-0.0715073	PF3D7_1215000.1-p1	PF3D7_1215000.1-p1
0.0161266	0.00271225	-0.0234032	0.095665	-0.022213	-0.00271225		10 kDa chaperonin	S										8	8	8	68	68	68	11.15	0	42.57	9.48944	35	0.261369	0.856343	0.0251013	0.0299438	PF3D7_1215300.1-p1	PF3D7_1215300.1-p1
0.151806	0.0533504	0.0136585	-0.0136585	-0.036438	-0.0315742	unknown function	conserved Plasmodium protein	N										5	5	5	7.5	7.5	7.5	71.505	0	11.199	8.39808	8	1.13111	0.365942	-0.100162	-0.119007	PF3D7_1215400.1-p1	PF3D7_1215400.1-p1
0.0111599	0.00307846	0.0561543	-0.00307846	-0.103807	-0.105484	putative	serpentine receptor	V										3	3	3	6.6	6.6	6.6	76.856	0	25.393	8.28798	7	1.17641	0.399059	-0.0942542	-0.112519	PF3D7_1215900.1-p1	PF3D7_1215900.1-p1
-0.0682182	-0.114622	-0.126553	0.0682182	0.239859	0.104439	putative	glycerol-3-phosphate dehydrogenase [NAD(+)]	Y										14	14	14	37.9	37.9	37.9	41.233	0	63.961	9.2405	25	1.91886	0.0731573	0.240636	0.281386	PF3D7_1216200.1-p1	PF3D7_1216200.1-p1
-0.162944	-0.0136805	-0.072999	0.048501	0.120488	0.0136805		signal recognition particle subunit SRP19	V										5	5	5	42.8	42.8	42.8	18.025	0	53.295	8.21216	9	1.26188	0.20124	0.144098	0.168814	PF3D7_1216300.1-p1	PF3D7_1216300.1-p1
-0.0828304	-0.00785255	0.00785255	0.0284252	0.0891857	-0.0686569	unknown function	conserved Plasmodium membrane protein	F										3	3	3	4	4	4	109.13	0	26.691	7.52071	6	0.337114	0.741334	0.0439281	0.0514494	PF3D7_1216400.1-p1	PF3D7_1216400.1-p1
-0.202835	-0.172949	-0.172791	0.64094	0.172791	0.362133		male development gene 1	K										1	1	1	4.1	4.1	4.1	25.757	0.0050197	2.1681	6.55097	1	1.86912	0.0188649	0.574813	0.6139	PF3D7_1216500.1-p1	PF3D7_1216500.1-p1
-0.0547571	-0.0751219	-0.0340281	0.0616846	0.0340281	0.0452681	putative	DNA-binding chaperone	S										19	19	19	24.2	24.2	24.2	111.06	0	125.72	8.96367	39	2.68095	0.342896	0.101629	0.124802	PF3D7_1216900.1-p1	PF3D7_1216900.1-p1
-0.194377	0.125796	-0.171731	-0.0495081	0.125161	0.0495081	unknown function	conserved Plasmodium protein	Y										1	1	1	1.7	1.7	1.7	62.393	0.0014826	2.6182	7.20025	1	0.457481	0.309928	0.121824	0.133158	PF3D7_1217700.1-p1	PF3D7_1217700.1-p1
-0.0415993	-0.0441704	-0.0691376	0.0923271	0.092247	0.0415993	putative	PPPDE peptidase domain-containing protein	A										12	12	12	26.7	26.7	26.7	56.089	0	105.91	8.80068	25	2.58098	0.23448	0.127027	0.155092	PF3D7_1217900.1-p1	PF3D7_1217900.1-p1
0.0317259	0.0626936	-0.047574	-0.109183	-0.00261402	0.00261402		thrombospondin-related apical membrane protein	I										4	4	4	13.9	13.9	13.9	41.26	0	13.343	8.38943	10	0.457563	0.692932	-0.0520096	-0.0612569	PF3D7_1218000.1-p1	PF3D7_1218000.1-p1
-0.0960779	-0.0518026	0.0747061	0.0341368	-0.0341368	0.141122	unknown function	conserved Plasmodium protein	Y										6	6	6	2.3	2.3	2.3	256.15	0	14.076	7.60203	8	0.42162	0.584426	0.0714321	0.0818943	PF3D7_1218200.1-p1	PF3D7_1218200.1-p1
0.0625744	0.0682487	0.141418	-0.0647602	-0.297058	-0.0625744	putative	AP-2 complex subunit mu	I										3	3	3	7.9	7.9	7.9	72.9	0	5.8695	7.43656	3	1.32802	0.0875017	-0.232211	-0.263327	PF3D7_1218300.1-p1	PF3D7_1218300.1-p1
0.128878	0.135048	0.00407219	-0.0387268	-0.0215645	-0.00407219	putative	triose or hexose phosphate/phosphate translocator	K										2	2	2	4	4	4	54.722	0	30.515	8.0249	2	1.1884	0.317258	-0.110787	-0.131292	PF3D7_1218400.1-p1	PF3D7_1218400.1-p1
0.000537872	-0.0193214	-0.00611496	0.0310669	-0.000537872	0.0207539	putative	dynamin-like protein	M										34	34	34	32.1	32.1	32.1	122.75	0	155.66	9.26319	60	1.08693	0.850712	0.0253938	0.0313123	PF3D7_1218500.1-p1	PF3D7_1218500.1-p1
-0.0576401	-0.120016	-0.126396	0.0778656	0.103127	0.0576401		arginine--tRNA ligase	I										16	16	16	33.6	33.6	33.6	68.435	0	98.775	9.00221	29	2.67594	0.122684	0.180895	0.219113	PF3D7_1218600.1-p1;P54136	PF3D7_1218600.1-p1
-0.219528	-0.151615	-0.0740223	0.17333	0.133678	0.0740223	putative	WD repeat-containing protein	K										4	4	4	4.5	4.5	4.5	85.198	0	33.933	7.70016	7	2.24505	0.0583279	0.275399	0.323622	PF3D7_1218900.1-p1	PF3D7_1218900.1-p1
0.016593	0.0171843	0.13239	-0.016593	-0.229104	-0.0831671		formin 2	K										10	10	10	3.9	3.9	3.9	349.76	0	79.005	8.43048	14	1.05305	0.165681	-0.16501	-0.18888	PF3D7_1219000.1-p1	PF3D7_1219000.1-p1
-0.0647278	-0.093277	-0.0736351	0.104488	0.109789	0.0647278	putative	clathrin heavy chain	S										62	62	62	31	31	31	232.95	0	323.31	10.0533	132	3.29934	0.135679	0.170215	0.208461	PF3D7_1219100.1-p1	PF3D7_1219100.1-p1
0.0608482	-0.0204506	0.0300961	0.0204506	-0.0947533	-0.0462093		aminophospholipid-transporting P-ATPase	S										29	29	29	19.9	19.9	19.9	179.13	0	176.54	9.13296	55	0.71006	0.620916	-0.0636686	-0.0757104	PF3D7_1219600.1-p1	PF3D7_1219600.1-p1
0.0296888	-0.157346	-0.114739	0.00776196	0.220466	-0.00776196	putative	ribulose-phosphate 3-epimerase	G										1	1	1	5.7	5.7	5.7	25.548	0	3.4955	7.9159	3	0.764563	0.194228	0.154287	0.1728	PF3D7_1219900.1-p1	PF3D7_1219900.1-p1
0.0495768	0.14277	0.179336	-0.0495768	-0.198016	-0.172887	putative	pre-mRNA-processing factor 17	D										2	2	2	3.2	3.2	3.2	72.536	0	5.1581	7.1747	2	1.93324	0.0626383	-0.264054	-0.307051	PF3D7_1220100.1-p1	PF3D7_1220100.1-p1
0.330349	0.0910492	0.328014	-0.0910492	-0.391344	-0.204697	putative	cell cycle associated protein	D										2	2	2	1	1	1	324.08	0	11.761	6.94045	2	1.8111	0.0249231	-0.478834	-0.52151	PF3D7_1220300.1-p1	PF3D7_1220300.1-p1
-0.159716	0.0103607	-0.0865154	-0.0103607	0.119274	0.224577	unknown function	conserved Plasmodium protein	L										1	1	1	3	3	3	40.677	0.0025529	2.431	7.33125	1	1.06284	0.125943	0.189787	0.214711	PF3D7_1220600.1-p1	PF3D7_1220600.1-p1
-0.0156307	0.0192776	-0.0596962	-0.0255375	0.0156307	0.1528	H3 lysine-4 specifi	histone-lysine N-methyltransferase	S										1	1	1	0.4	0.4	0.4	271.07	0.0050179	2.1681	6.78678	1	0.493916	0.610001	0.0663141	0.0772394	PF3D7_1221000.1-p1	PF3D7_1221000.1-p1
-0.226774	-0.0291862	0.226336	0.275694	0.0291862	-0.0878525	unknown function	conserved Plasmodium protein	A										1	1	1	1.1	1.1	1.1	84.217	0.0014804	2.6035	8.36018	3	0.185263	0.565678	0.0822175	0.0848166	PF3D7_1221300.1-p1	PF3D7_1221300.1-p1
-0.159782	-0.0272675	-0.166481	0.365252	0.110146	0.0272675	putative	protein TSSC1	Y										2	2	2	3.9	3.9	3.9	54.019	0	4.0596	7.11541	2	1.20461	0.0634619	0.285398	0.313161	PF3D7_1221600.1-p1	PF3D7_1221600.1-p1
-0.107669	-0.0674791	-0.119517	0.138337	0.0674791	0.196832	unknown function	conserved Plasmodium membrane protein	A										3	2	2	2.8	2	2	101.14	0	3.8963	6.98713	2	2.33738	0.0769363	0.232438	0.276521	PF3D7_1221900.1-p1	PF3D7_1221900.1-p1
-0.00405979	-0.037776	-0.00603008	0.00405979	0.0760965	0.0557756	unknown function	conserved Plasmodium protein	E										11	11	11	23.6	23.6	23.6	60.181	0	38.572	8.36154	15	1.19659	0.627434	0.0612659	0.0743459	PF3D7_1222100.1-p1	PF3D7_1222100.1-p1
0.0494614	-0.0220375	0.00328445	-0.00328445	0.0395145	-0.0379848	putative	endoplasmin	K										54	54	53	60.4	60.4	58.7	95.017	0	323.31	10.835	359	0.129596	0.94064	-0.010821	-0.0130269	PF3D7_1222300.1-p1;B4DHT9;B4DU71	PF3D7_1222300.1-p1
-0.142134	-0.186041	-0.126381	0.146036	0.155983	0.126381		cAMP-dependent protein kinase regulatory subunit	G	PKAr	cAMP-dependent protein kinase regulatory subunit					+			26	26	26	56	56	56	50.832	0	309.09	10.0486	120	3.9186	0.0485827	0.294319	0.358988	PF3D7_1223100.1-p1;REV__PF3D7_0802500.1-p1	PF3D7_1223100.1-p1
-0.00174999	0.00174999	0.181081	0.0521173	-0.226686	-0.105653	putative	nucleus export protein BRR6	N										5	5	4	13.4	13.4	10.4	53.257	0	15.879	8.36082	5	0.695048	0.197783	-0.153767	-0.170702	PF3D7_1223200.1-p1	PF3D7_1223200.1-p1
0.0095644	-0.0095644	0.0544024	-0.027173	-0.0225229	0.0173388	putative	phospholipid-transporting ATPase	V										27	27	27	18.3	18.3	18.3	190.44	0	133.99	9.14495	44	0.540076	0.830207	-0.0289199	-0.0351122	PF3D7_1223400.1-p1	PF3D7_1223400.1-p1
-0.0595102	-0.00644779	0.0376616	0.0570631	-0.0561838	0.00644779		vacuolar iron transporter	V										6	6	6	18.7	18.7	18.7	30.984	0	21.082	9.35551	26	0.0986535	0.933126	0.0118745	0.0140835	PF3D7_1223700.1-p1	PF3D7_1223700.1-p1
-0.0593758	-0.152828	-0.0160961	0.283289	0.0160961	0.245724	putative	citrate/oxoglutarate carrier protein	S										2	2	2	7.1	7.1	7.1	34.886	0	3.6713	6.96903	2	1.30246	0.0689855	0.257803	0.288775	PF3D7_1223800.1-p1	PF3D7_1223800.1-p1
0.0271769	0.0390406	0.112454	-0.114709	-0.0271769	-0.071969		GTP cyclohydrolase I	Y										9	9	9	21.6	21.6	21.6	45.876	0	46.085	8.98042	23	1.62783	0.231034	-0.130842	-0.156371	PF3D7_1224000.1-p1	PF3D7_1224000.1-p1
0.0137701	0.102906	0.0885782	-0.0137701	-0.133243	-0.108897	unknown function	conserved Plasmodium protein	D										7	7	7	29.2	29.2	29.2	22.175	0	43.829	8.48287	11	1.54838	0.177381	-0.153721	-0.181759	PF3D7_1224100.1-p1	PF3D7_1224100.1-p1
-0.121559	-0.121593	-0.0620785	0.105249	0.0748749	0.0620785	putative	polyadenylate-binding protein 1	I										33	33	33	40.5	40.5	40.5	97.229	0	323.31	10.2506	162	2.82159	0.11976	0.182478	0.22156	PF3D7_1224300.1-p1	PF3D7_1224300.1-p1
0.00772476	-0.0631638	-0.05439	0.0771618	0.0233307	-0.00772476	putative	histone chaperone ASF1	S										6	6	6	27.5	27.5	27.5	31.547	0	42.91	9.13395	19	0.947255	0.58856	0.0675322	0.0810364	PF3D7_1224500.1-p1	PF3D7_1224500.1-p1
0.0409231	-0.0254927	-0.0565348	-0.00265026	0.0281515	0.00265026	putative	splicing factor 3B subunit 6	S										2	2	2	17.9	17.9	17.9	12.263	0	8.0508	8.00809	4	0.311353	0.867335	0.0230853	0.0278043	PF3D7_1224900.1-p1	PF3D7_1224900.1-p1
-0.00783443	0.105323	0.224622	0.00783443	-0.00967121	-0.0227365	unknown function	conserved Plasmodium protein	N										6	6	6	6.4	6.4	6.4	138.14	0	9.7773	8.13865	7	0.787836	0.31001	-0.115561	-0.133182	PF3D7_1225200.1-p1	PF3D7_1225200.1-p1
-0.068326	0.0205622	-0.0205622	0.0265875	-0.0694418	0.0478888	unknown function	conserved Plasmodium protein	K										4	4	4	6.1	6.1	6.1	93.046	0	19.802	7.90893	5	0.214461	0.861467	0.0244535	0.0289632	PF3D7_1225600.1-p1	PF3D7_1225600.1-p1
-0.131273	-0.103758	-0.0420341	0.0420341	0.0852165	0.108133	putative	VAC14 domain-containing protein	F										7	7	7	5.4	5.4	5.4	178.07	0	22.127	8.25455	8	2.19137	0.14084	0.170816	0.205127	PF3D7_1225700.1-p1	PF3D7_1225700.1-p1
-0.131961	-0.125619	-0.110648	0.114902	0.136985	0.110648		ubiquitin-activating enzyme E1	Q										34	34	34	33.8	33.8	33.8	131.78	0	295.99	9.68826	84	4.71852	0.0646292	0.243587	0.300606	PF3D7_1225800.1-p1	PF3D7_1225800.1-p1
-0.107972	0.0702677	-0.0920496	-0.0470858	0.0470858	0.113753	unknown function	conserved Plasmodium protein	I										2	2	2	3	3	3	83.928	0	5.4853	6.97299	2	0.478749	0.520705	0.0811691	0.0929115	PF3D7_1225900.1-p1	PF3D7_1225900.1-p1
-0.109986	-0.101977	-0.121863	0.115388	0.212346	0.101977	putative	haloacid dehalogenase-like hydrolase	A										14	14	14	42	42	42	33.268	0	130.42	9.45333	37	2.70977	0.063757	0.254513	0.304716	PF3D7_1226300.1-p1	PF3D7_1226300.1-p1
-0.0400267	0.0339956	0.0065012	0.136846	-0.111815	-0.0065012	unknown function	conserved Plasmodium protein	N										7	7	7	9.3	9.3	9.3	102	0	53.032	7.86219	8	0.0268407	0.969458	0.00601959	0.00687773	PF3D7_1226400.1-p1	PF3D7_1226400.1-p1
-4.48227e-05	-0.180831	-0.154532	0.0295725	4.48227e-05	0.208415		proliferating cell nuclear antigen 2	F										8	8	8	35.2	35.2	35.2	30.162	0	39.31	8.57252	12	1.04252	0.124666	0.191147	0.215711	PF3D7_1226600.1-p1	PF3D7_1226600.1-p1
-0.09478	-0.0385361	-0.0692616	0.117382	0.187109	0.0385361	putative	ataxin-3	S										3	3	3	9.4	9.4	9.4	44.979	0	19.149	8.10873	9	1.77891	0.125691	0.181868	0.215001	PF3D7_1226800.1-p1	PF3D7_1226800.1-p1
[truncated: 825 more rows]
