# Supplementary material for: Inhibition of protein N-myristoylation blocks Plasmodium falciparum intraerythrocytic development, egress and invasion
Source: PLoS Biol. 2021 Oct 25;19(10):e3001408. doi: 10.1371/journal.pbio.3001408 (PMC8544853; doi:10.1371/journal.pbio.3001408)
Supplement: S4 Data — These data are the basis of the summary provided as Fig 3C. (XLSX) [file pbio.3001408.s013.xlsx]

## Sheet: Whole proteomics
Gene IDs	description	sub-category	categrogy	-Log Student's T-test p-value IMP_DMSO	Student's T-test Difference (-log10) IMP_DMSO
PF3D7_1460600	inner membrane complex sub-compartment protein 3	NMT substrate	NMT substrate	3.3978	-1.3686
PF3D7_0403800	alpha/beta hydrolase	NMT substrate	NMT substrate	2.32607	-1.13023
PF3D7_1222700	glideosome-associated protein 45	NMT substrate	NMT substrate	3.8231	-0.83443
PF3D7_0414900	armadillo-domain containing rhoptry protein	NMT substrate	NMT substrate	3.83245	-0.710545
PF3D7_0631000	tetratricopeptide repeat protein	NMT substrate	NMT substrate	4.22071	-0.680253
PF3D7_0217500	calcium-dependent protein kinase 1	NMT substrate	NMT substrate	3.6246	0.721507
PF3D7_1119700	conserved Plasmodium protein	conserved protein	conserved protein	1.56298	-1.70781
PF3D7_1239800	conserved Plasmodium protein	conserved protein	conserved protein	3.19385	-1.68264
PF3D7_1248700	conserved Plasmodium protein	conserved protein	conserved protein	3.46409	-0.957689
PF3D7_1126700	autophagy-related protein 23	conserved protein	conserved protein	3.37685	-0.884633
PF3D7_0813300	conserved Plasmodium protein	conserved protein	conserved protein	2.66707	-0.880601
PF3D7_0214700	conserved Plasmodium protein	conserved protein	conserved protein	2.09647	-0.823734
PF3D7_1035900	probable protein	conserved protein	conserved protein	4.56685	-0.819817
PF3D7_0410800	conserved Plasmodium protein	conserved protein	conserved protein	2.01465	-0.81859
PF3D7_1241200	conserved Plasmodium protein	conserved protein	conserved protein	4.3841	-0.787992
PF3D7_1308400	conserved Plasmodium protein	conserved protein	conserved protein	4.06251	-0.713567
PF3D7_1032700	conserved Plasmodium protein	conserved protein	conserved protein	3.48212	-0.641088
PF3D7_1436200	conserved Plasmodium protein	conserved protein	conserved protein	2.68485	-0.627522
PF3D7_0407800	conserved Plasmodium protein	conserved protein	conserved protein	3.39874	-0.5817
PF3D7_1004500	conserved Plasmodium protein	conserved protein	conserved protein	3.12696	-0.579482
PF3D7_0507500	subtilisin-like protease 1	Peptidase (SUB1-like)	Peptidase	3.223	-0.843253
PF3D7_0525800	inner membrane complex protein 1g	IMC complex protein	IMC complex protein	2.5368	-1.02155
PF3D7_1351700	inner membrane complex protein 1f	IMC complex protein	IMC complex protein	4.96987	-0.898364
PF3D7_0304100	inner membrane complex protein 1e	IMC complex protein	IMC complex protein	2.45239	-0.880218
PF3D7_1401100	DnaJ protein	chaperones	Chaperone	3.87401	-0.566189
PF3D7_1236000	vesicle transport v-SNARE protein VTI1	transport vesicles during budding	Transport	3.03185	-0.655217
PF3D7_0908000	plasma membrane protein 1	plasma membrane	Secreted/Exported	5.00026	-0.568665
PF3D7_1228600	merozoite surface protein 9	merozoite surface	Secreted/Exported	5.99527	-0.684266
PF3D7_0113000	glutamic acid-rich protein	erythrocyte membrane	Secreted/Exported	4.33646	-0.699905
PF3D7_0115600	rifin	erythrocyte membrane - repetitive interspersed family protein - possible role in cytoadhesion and immune evasion	Secreted/Exported	2.80985	-2.34325
PF3D7_0401600	rifin	erythrocyte membrane - repetitive interspersed family protein - possible role in cytoadhesion and immune evasion	Secreted/Exported	2.48966	-0.615626
PF3D7_0201900	erythrocyte membrane protein 3	erythrocyte membrane	Secreted/Exported	3.3059	-1.65003
PF3D7_0500800	mature parasite-infected erythrocyte surface antigen	erythrocyte membrane	Secreted/Exported	3.50826	-0.582163
PF3D7_0202000	knob-associated histidine-rich protein	erythrocyte membrane	Secreted/Exported	3.0069	-0.760197
PF3D7_0424600	Plasmodium exported protein (PHISTb)	erythrocyte membrane (beyond PVM)	Secreted/Exported	3.15772	-1.17627
PF3D7_0532400	lysine-rich membrane-associated PHISTb protein	erythrocyte membrane	Secreted/Exported	3.97132	0.742894
PF3D7_0936800	Plasmodium exported protein (PHISTc)	erythrocyte membrane	Secreted/Exported	2.53076	-0.709915
PF3D7_0219800	Plasmodium exported protein (PHISTc)	erythrocyte membrane (beyond PVM)	Secreted/Exported	4.29765	-0.641397
PF3D7_0820000	Snf2-related CBP activator	Transcription	DNA/chromatin associated	2.82058	-2.72911
PF3D7_1008100	zinc finger protein	DNA recognition, RNA packaging, transcriptional activation, protein folding and assembly, and lipid binding.	DNA/chromatin associated	4.06885	-1.22323
PF3D7_0517400	FACT complex subunit SPT16	Transcription - heterodimeric protein complex that affects eukaryotic RNA polymerase II (Pol II) transcription elongation	DNA/chromatin associated	3.99807	-1.20492
PF3D7_1441400	FACT complex subunit SSRP1	Transcription - heterodimeric protein complex that affects eukaryotic RNA polymerase II (Pol II) transcription elongation	DNA/chromatin associated	4.12931	1.56882
PF3D7_1439500	oocyst rupture protein 2	Transcriptional - essential for rupture of the oocysts in P. berghei - contains two histone fold domains - form heterodimer - role in transcriptional regulation (Siden-Kiamos et al., 2018)	DNA/chromatin associated	2.53562	-0.651147
PF3D7_0202400	translation-enhancing factor	Translation	DNA/chromatin associated	4.27228	-0.892787
PF3D7_1433500	DNA topoisomerase 2	DNA replication and transcription	DNA/chromatin associated	3.7844	-0.641425
PF3D7_1031200	MORN repeat-containing protein 1	"multiple membrane occupation and recognition nexus" - functions as a linker protein between certain membrane regions and the parasite's cytoskeleton in T. gondii - associated with a set of subcellular structures that play key roles in parasite mitosis, daughter cell formation and cytokinesis (Gubbels et al., 2006).	DNA/chromatin associated	3.51101	-1.97891
PF3D7_1027700	centrin-3	DNA replication - centrosome duplication and separation	DNA/chromatin associated	3.17927	-0.995232
PF3D7_1412000	p1/s1 nuclease	DNA replication and transcription - cleaves RNA and single-stranded DNA	DNA/chromatin associated	4.72514	-0.670935
PF3D7_0520400	single-stranded DNA-binding protein	DNA replication	DNA/chromatin associated	4.09781	-0.591675
PF3D7_0624600	SNF2 helicase	DNA replication	DNA/chromatin associated	4.96565	-0.55963
PF3D7_0320900	histone H2A.Z	Histone	DNA/chromatin associated	5.03586	-0.808944
PF3D7_1105100	histone H2B	Histone	DNA/chromatin associated	4.71115	-0.651386
PF3D7_0714000	histone H2B variant	Histone	DNA/chromatin associated	2.76038	-2.35043
PF3D7_0610400	histone H3	Histone	DNA/chromatin associated	2.97302	-1.29163
PF3D7_0617900	histone H3 variant	Histone	DNA/chromatin associated	1.36395	-0.71785
PF3D7_1333700	histone H3-like centromeric protein CSE4	Histone	DNA/chromatin associated	3.30406	-0.671959
PF3D7_1105000	histone H4	Histone	DNA/chromatin associated	3.39231	-1.2043
PF3D7_1008000	histone deacetylase 2	Histone	DNA/chromatin associated	3.52312	-0.836964
PF3D7_1220900	heterochromatin protein 1	Chromatin organisation	DNA/chromatin associated	3.0842	-0.593479
PF3D7_0711500	regulator of chromosome condensation	Chromatin organisation	DNA/chromatin associated	3.48956	-0.865297
PF3D7_1104200	chromatin remodeling protein	Chromatin organisation	DNA/chromatin associated	4.50576	-0.700396
PF3D7_1212900	bromodomain protein 2	Chromatin organisation	DNA/chromatin associated	4.57541	-1.05282
